# Supplementary material for: Bone marrow microenvironments that contribute to patient outcomes in newly diagnosed multiple myeloma: A cohort study of patients in the Total Therapy clinical trials
Source: PLoS Med. 2020 Nov 4;17(11):e1003323. doi: 10.1371/journal.pmed.1003323 (PMC7641353; doi:10.1371/journal.pmed.1003323)
Supplement: S1 Table — Clinical information for all 436 patients, including file names for the baseline CD138+ samples. CD, cluster of differentiation. (CSV) [file pmed.1003323.s004.csv]

fnpatid	DateSampleRnbx	Gender	Race	AgeAtSampleDate	NumberOfTransplants	Transplant	FTProtocol	DateEnrolled	DateEBMTRelapse	DateIMWGRelapse	Date1stRelapse	DateDeath	DateLastContact	DateLastResponse	ResponseLast	DateProgress	CensorForOSDate	MonthsOS	CensorForPfsDate	MonthsPfs	PfsGT18	Albumin	B2M	LDH	ISS	Sampledatetime	Del13qClinicalFISH	Del17pClinicalFISH	Del16qClinicalFISH	Amp1qClinicalFISH	t_4_14ClinicalFISH	t_11_14ClinicalFISH	HyperdiploidClinicalFISH	Sampledatetime__1	Del13qCyto	Del11qCyto	Del17pCyto	Del16qCyto	Del1p32Cyto	Del1pCyto	Del1qCyto	Amp1qCyto	MYC_8q24Cyto	X1qplusCyto	t_11_14Cyto	t_12_14Cyto	t_14_16Cyto	t_14_20Cyto	HyperdiploidCyto
9995	4/3/05	Female	White / Caucasian	63.3	2	Y	2003-33	4/7/05	40492	40492	40492	.	5/29/18	41590	SD	40492	5/29/18	160	11/10/10	68	TRUE	4.5	3	146	I	.	FALSE	FALSE	FALSE	FALSE	FALSE	FALSE	FALSE	4/3/05	FALSE	FALSE	FALSE	FALSE	FALSE	FALSE	FALSE	FALSE	FALSE	FALSE	FALSE	FALSE	FALSE	FALSE	FALSE
12022	12/17/04	Male	White / Caucasian	53.8	2	Y	2003-33	1/14/05	.	.	.	.	2/24/16	38827	Onset Response	.	2/24/16	135	4/20/06	15	FALSE	4.1	1.5	174	I	.	FALSE	FALSE	FALSE	FALSE	FALSE	FALSE	FALSE	12/17/04	FALSE	FALSE	FALSE	FALSE	FALSE	FALSE	FALSE	FALSE	FALSE	FALSE	FALSE	FALSE	FALSE	FALSE	FALSE
13786	8/11/05	Female	White / Caucasian	64.8	2	Y	2003-33	8/15/05	.	.	.	.	5/10/17	40750	Confirmed CR	.	5/10/17	142	7/26/11	72	TRUE	4	2.3	238	I	.	FALSE	FALSE	FALSE	FALSE	FALSE	FALSE	FALSE	8/11/05	FALSE	FALSE	FALSE	FALSE	FALSE	FALSE	FALSE	FALSE	FALSE	FALSE	FALSE	FALSE	FALSE	FALSE	FALSE
14004	4/5/04	Male	White / Caucasian	55	5	Y	2003-33	7/15/04	.	.	.	42786	2/20/17	42094	sCR	.	2/20/17	153	3/31/15	130	TRUE	4.5	3.5	133	II	.	FALSE	FALSE	FALSE	FALSE	FALSE	FALSE	FALSE	4/5/04	TRUE	FALSE	FALSE	FALSE	TRUE	TRUE	TRUE	FALSE	TRUE	TRUE	FALSE	FALSE	FALSE	FALSE	TRUE
16013	10/1/12	Male	White / Caucasian	62	2	Y	2008-01	10/16/12	.	.	.	.	6/20/18	42962	sCR	.	6/20/18	69	8/15/17	58	TRUE	3.1	3.5	83	II	.	FALSE	FALSE	FALSE	FALSE	FALSE	FALSE	FALSE	10/1/12	FALSE	FALSE	FALSE	FALSE	FALSE	FALSE	FALSE	FALSE	FALSE	FALSE	FALSE	FALSE	FALSE	FALSE	FALSE
16215	12/10/03	Male	White / Caucasian	54.7	4	Y	2003-33	3/31/04	39820	.	39820	40584	2/10/11	40477	Progression	39820	2/10/11	83	1/7/09	58	TRUE	3.7	1.96	133	I	.	FALSE	FALSE	FALSE	FALSE	FALSE	FALSE	FALSE	12/10/03	FALSE	FALSE	FALSE	FALSE	FALSE	FALSE	FALSE	FALSE	FALSE	FALSE	FALSE	FALSE	FALSE	FALSE	FALSE
16333	1/8/04	Male	White / Caucasian	61.5	2	Y	2003-33	6/17/04	.	.	.	43115	1/15/18	40680	Confirmed CR	.	1/15/18	165	5/17/11	84	TRUE	3.9	3.2	162	I	.	FALSE	FALSE	FALSE	FALSE	FALSE	FALSE	FALSE	1/8/04	FALSE	FALSE	FALSE	FALSE	FALSE	FALSE	FALSE	FALSE	FALSE	TRUE	FALSE	FALSE	FALSE	FALSE	FALSE
16438	2/6/04	Male	White / Caucasian	60.8	2	Y	2003-33	2/27/04	.	.	.	.	10/20/17	40835	Confirmed CR	.	10/20/17	166	10/19/11	93	TRUE	4.9	2.2	145	I	.	FALSE	FALSE	FALSE	FALSE	FALSE	FALSE	FALSE	2/6/04	TRUE	FALSE	FALSE	FALSE	TRUE	TRUE	TRUE	FALSE	FALSE	TRUE	FALSE	FALSE	FALSE	FALSE	FALSE
16462	2/19/04	Male	White / Caucasian	52.5	2	Y	2003-33	3/18/04	.	.	.	.	6/28/18	40921	Confirmed CR	.	6/28/18	173	1/13/12	95	TRUE	4.9	3.2	108	I	.	FALSE	FALSE	FALSE	FALSE	FALSE	FALSE	FALSE	2/19/04	FALSE	FALSE	FALSE	FALSE	FALSE	FALSE	FALSE	FALSE	FALSE	FALSE	FALSE	FALSE	FALSE	FALSE	FALSE
16464	2/13/04	Female	White / Caucasian	47.5	2	Y	2003-33	3/16/04	.	.	.	.	7/8/13	41463	Remission	.	7/8/13	113	7/8/13	113	TRUE	.	.	.	NA	.	FALSE	FALSE	FALSE	FALSE	FALSE	FALSE	FALSE	2/13/04	FALSE	FALSE	FALSE	FALSE	FALSE	FALSE	FALSE	FALSE	FALSE	FALSE	FALSE	FALSE	FALSE	FALSE	FALSE
16482	2/20/04	Female	White / Caucasian	57.3	2	Y	2003-33	3/24/04	.	.	.	41985	12/12/14	39237	Confirmed CR	.	12/12/14	130	6/4/07	38	TRUE	5	2.1	129	I	.	FALSE	FALSE	FALSE	FALSE	FALSE	FALSE	FALSE	2/20/04	FALSE	FALSE	FALSE	FALSE	FALSE	FALSE	FALSE	FALSE	FALSE	FALSE	FALSE	FALSE	FALSE	FALSE	FALSE
16496	2/11/04	Male	Black	60.2	2	Y	2003-33	2/25/04	.	.	.	.	7/2/18	41474	Confirmed CR	.	7/2/18	174	7/19/13	114	TRUE	3.1	4.9	296	II	.	FALSE	FALSE	FALSE	FALSE	FALSE	FALSE	FALSE	2/11/04	FALSE	FALSE	FALSE	FALSE	FALSE	FALSE	FALSE	FALSE	FALSE	FALSE	FALSE	FALSE	FALSE	FALSE	FALSE
16563	3/9/04	Female	White / Caucasian	61.4	2	Y	2003-33	3/23/04	38684	.	38684	38940	8/11/06	38720	Relapse	38684	8/11/06	29	11/28/05	20	TRUE	4.3	2.7	143	I	.	FALSE	FALSE	FALSE	FALSE	FALSE	FALSE	FALSE	3/9/04	TRUE	TRUE	FALSE	FALSE	TRUE	TRUE	TRUE	FALSE	FALSE	FALSE	FALSE	FALSE	FALSE	FALSE	FALSE
16565	3/8/04	Female	White / Caucasian	47.9	3	Y	2003-33	3/12/04	40813	.	.	43140	2/9/18	41029	Complete Response	40813	2/9/18	169	9/27/11	91	TRUE	4.7	1.5	181	I	.	FALSE	FALSE	FALSE	FALSE	FALSE	FALSE	FALSE	3/8/04	FALSE	FALSE	FALSE	FALSE	FALSE	FALSE	FALSE	FALSE	FALSE	FALSE	FALSE	FALSE	FALSE	FALSE	FALSE
16570	3/4/04	Male	White / Caucasian	55.1	3	Y	2003-33	3/5/04	40084	.	40084	40784	8/29/11	40686	Relapse	40084	8/29/11	91	9/28/09	67	TRUE	4.7	4.2	119	II	.	FALSE	FALSE	FALSE	FALSE	FALSE	FALSE	FALSE	3/4/04	FALSE	FALSE	FALSE	FALSE	FALSE	FALSE	FALSE	FALSE	FALSE	FALSE	FALSE	FALSE	FALSE	FALSE	FALSE
16574	3/2/04	Male	White / Caucasian	60.9	3	Y	2003-33	3/3/04	38860	.	38860	39268	7/5/07	39253	Relapse	38860	7/5/07	40	5/23/06	27	TRUE	3.4	11.2	187	III	.	FALSE	FALSE	FALSE	FALSE	FALSE	FALSE	FALSE	3/2/04	TRUE	FALSE	FALSE	FALSE	TRUE	TRUE	TRUE	FALSE	FALSE	FALSE	FALSE	FALSE	FALSE	FALSE	FALSE
16586	3/5/04	Male	White / Caucasian	51.6	2	Y	2003-33	4/8/04	.	.	.	.	6/29/18	39246	Confirmed CR	.	6/29/18	173	6/13/07	38	TRUE	3.7	2	157	I	.	FALSE	FALSE	FALSE	FALSE	FALSE	FALSE	FALSE	3/5/04	FALSE	FALSE	FALSE	FALSE	FALSE	FALSE	FALSE	FALSE	FALSE	FALSE	FALSE	FALSE	FALSE	FALSE	FALSE
16626	3/19/04	Female	White / Caucasian	61.2	3	Y	2003-33	4/14/04	.	.	.	41206	10/24/12	40996	Confirmed CR	.	10/24/12	103	3/28/12	96	TRUE	4	1.8	157	I	.	FALSE	FALSE	FALSE	FALSE	FALSE	FALSE	FALSE	3/19/04	FALSE	FALSE	FALSE	FALSE	TRUE	TRUE	TRUE	FALSE	FALSE	TRUE	FALSE	FALSE	FALSE	FALSE	TRUE
16628	3/18/04	Male	White / Caucasian	47.3	4	Y	2003-33	3/24/04	38823	.	38823	39830	1/17/09	39742	Progression	38823	1/17/09	58	4/16/06	25	TRUE	4.5	14.3	.	III	.	FALSE	FALSE	FALSE	FALSE	FALSE	FALSE	FALSE	3/18/04	FALSE	FALSE	FALSE	FALSE	FALSE	FALSE	FALSE	FALSE	FALSE	FALSE	FALSE	FALSE	FALSE	FALSE	FALSE
16690	4/7/04	Female	Refused	57.6	2	Y	2003-33	4/9/04	.	.	.	.	10/23/17	40987	Confirmed CR	.	10/23/17	164	3/19/12	96	TRUE	4.4	2.1	126	I	.	FALSE	FALSE	FALSE	FALSE	FALSE	FALSE	FALSE	4/7/04	FALSE	FALSE	FALSE	FALSE	FALSE	FALSE	FALSE	FALSE	FALSE	TRUE	FALSE	FALSE	FALSE	FALSE	TRUE
16714	4/16/04	Male	White / Caucasian	65.9	2	Y	2003-33	5/14/04	.	.	.	41431	6/6/13	40961	Confirmed CR	.	6/6/13	110	2/22/12	94	TRUE	4.6	2.5	177	I	.	FALSE	FALSE	FALSE	FALSE	FALSE	FALSE	FALSE	4/16/04	FALSE	FALSE	FALSE	FALSE	FALSE	FALSE	FALSE	FALSE	FALSE	FALSE	FALSE	FALSE	FALSE	FALSE	FALSE
16715	4/15/04	Male	White / Caucasian	56.8	2	Y	2003-33	5/19/04	.	.	.	.	6/21/18	41017	Confirmed CR	.	6/21/18	171	4/18/12	96	TRUE	4.3	2.4	145	I	.	FALSE	FALSE	FALSE	FALSE	FALSE	FALSE	FALSE	4/15/04	FALSE	FALSE	FALSE	FALSE	FALSE	FALSE	FALSE	FALSE	FALSE	FALSE	FALSE	FALSE	FALSE	FALSE	FALSE
16730	4/23/04	Female	White / Caucasian	32.4	2	Y	2003-33	5/17/04	.	.	.	.	2/16/16	41022	Confirmed CR	.	2/16/16	143	4/23/12	96	TRUE	5.2	2.2	173	I	.	FALSE	FALSE	FALSE	FALSE	FALSE	FALSE	FALSE	4/23/04	FALSE	FALSE	FALSE	FALSE	FALSE	FALSE	FALSE	FALSE	FALSE	FALSE	FALSE	FALSE	FALSE	FALSE	FALSE
16744	6/28/04	Male	Black	63.5	2	Y	2003-33	7/2/04	.	.	.	.	7/9/13	40225	Confirmed Response	.	7/9/13	109	2/16/10	68	TRUE	4.2	2.4	117	I	.	FALSE	FALSE	FALSE	FALSE	FALSE	FALSE	FALSE	6/28/04	FALSE	FALSE	FALSE	FALSE	FALSE	FALSE	FALSE	FALSE	FALSE	FALSE	FALSE	FALSE	FALSE	FALSE	FALSE
16766	4/29/04	Male	White / Caucasian	74.5	1	Y	2003-33	5/28/04	.	.	.	42389	1/20/16	42185	Confirmed CR	.	1/20/16	141	6/30/15	135	TRUE	4	2.8	132	I	.	FALSE	FALSE	FALSE	FALSE	FALSE	FALSE	FALSE	4/29/04	FALSE	FALSE	FALSE	FALSE	FALSE	FALSE	FALSE	FALSE	FALSE	TRUE	FALSE	FALSE	FALSE	FALSE	TRUE
16767	5/4/04	Male	White / Caucasian	61.1	2	Y	2003-33	5/17/04	.	.	.	38519	6/16/05	38439	Confirmed Response	.	6/16/05	13	3/28/05	10	FALSE	4.3	1.9	116	I	.	FALSE	FALSE	FALSE	FALSE	FALSE	FALSE	FALSE	5/4/04	FALSE	FALSE	FALSE	FALSE	FALSE	FALSE	FALSE	FALSE	FALSE	FALSE	FALSE	FALSE	FALSE	FALSE	FALSE
16776	4/27/04	Female	White / Caucasian	52.3	2	Y	2003-33	4/28/04	38335	.	38335	38359	1/7/05	38335	Relapse	38335	1/7/05	8	12/14/04	7	FALSE	3.5	8.1	946	III	.	FALSE	FALSE	FALSE	FALSE	FALSE	FALSE	FALSE	4/27/04	TRUE	FALSE	FALSE	FALSE	TRUE	TRUE	TRUE	FALSE	FALSE	FALSE	FALSE	FALSE	FALSE	FALSE	FALSE
16777	5/4/04	Male	White / Caucasian	49.3	3	Y	2003-33	5/14/04	39414	.	39414	40336	6/7/10	40331	Progression	39414	6/7/10	73	11/28/07	43	TRUE	4.1	5.1	160	II	.	FALSE	FALSE	FALSE	FALSE	FALSE	FALSE	FALSE	5/4/04	TRUE	FALSE	FALSE	FALSE	TRUE	TRUE	TRUE	FALSE	FALSE	TRUE	FALSE	FALSE	FALSE	FALSE	TRUE
16827	5/13/04	Male	White / Caucasian	63.8	3	Y	2003-33	5/26/04	38664	.	38664	38733	1/16/06	38664	Relapse	38664	1/16/06	20	11/8/05	17	FALSE	4.1	2.5	202	I	.	FALSE	FALSE	FALSE	FALSE	FALSE	FALSE	FALSE	5/13/04	TRUE	FALSE	FALSE	FALSE	TRUE	TRUE	TRUE	FALSE	TRUE	TRUE	FALSE	FALSE	FALSE	FALSE	TRUE
16839	5/14/04	Male	White / Caucasian	72.3	2	Y	2003-33	5/18/04	39426	.	39426	41047	5/18/12	40751	Stable	39426	5/18/12	97	12/10/07	43	TRUE	4.5	2.9	88	I	.	FALSE	FALSE	FALSE	FALSE	FALSE	FALSE	FALSE	5/14/04	FALSE	FALSE	FALSE	FALSE	FALSE	FALSE	FALSE	FALSE	FALSE	FALSE	FALSE	FALSE	FALSE	FALSE	FALSE
16844	5/19/04	Male	White / Caucasian	46.7	2	Y	2003-33	6/18/04	40927	.	.	.	6/7/18	41044	Onset PR	40927	6/7/18	170	1/19/12	92	TRUE	4.4	1.5	129	I	.	FALSE	FALSE	FALSE	FALSE	FALSE	FALSE	FALSE	5/19/04	FALSE	FALSE	FALSE	FALSE	FALSE	FALSE	FALSE	FALSE	FALSE	FALSE	FALSE	FALSE	FALSE	FALSE	FALSE
16854	5/21/04	Female	White / Caucasian	45.8	2	Y	2003-33	7/15/04	.	.	.	.	5/11/18	40953	Confirmed CR	.	5/11/18	168	2/14/12	92	TRUE	3.9	1.6	117	I	.	FALSE	FALSE	FALSE	FALSE	FALSE	FALSE	FALSE	5/21/04	FALSE	FALSE	FALSE	FALSE	FALSE	FALSE	FALSE	FALSE	FALSE	FALSE	FALSE	FALSE	FALSE	FALSE	FALSE
16868	5/21/04	Female	White / Caucasian	49.5	2	Y	2003-33	5/28/04	.	.	.	.	11/7/16	40854	Confirmed CR	.	11/7/16	151	11/7/11	90	TRUE	3.6	6.4	369	III	.	FALSE	FALSE	FALSE	FALSE	FALSE	FALSE	FALSE	5/21/04	TRUE	FALSE	FALSE	FALSE	TRUE	TRUE	TRUE	FALSE	FALSE	TRUE	FALSE	FALSE	FALSE	FALSE	TRUE
16869	5/13/04	Male	White / Caucasian	54	2	Y	2003-33	5/19/04	.	.	.	42515	5/25/16	38363	Confirmed NCR	.	5/25/16	146	1/11/05	7	FALSE	3.9	3.8	148	II	.	FALSE	FALSE	FALSE	FALSE	FALSE	FALSE	FALSE	5/13/04	FALSE	FALSE	FALSE	FALSE	FALSE	FALSE	FALSE	FALSE	FALSE	FALSE	FALSE	FALSE	FALSE	FALSE	FALSE
16895	6/10/04	Male	White / Caucasian	61.3	2	Y	2003-33	7/12/04	40464	40464	40464	.	6/14/18	41887	Progressive Disease	40464	6/14/18	169	10/13/10	76	TRUE	3.8	2.4	104	I	.	FALSE	FALSE	FALSE	FALSE	FALSE	FALSE	FALSE	6/10/04	FALSE	FALSE	FALSE	FALSE	FALSE	FALSE	FALSE	FALSE	FALSE	FALSE	FALSE	FALSE	FALSE	FALSE	FALSE
16896	6/23/04	Male	White / Caucasian	67.7	2	Y	2003-33	7/7/04	.	.	.	42256	9/9/15	40617	Confirmed CR	.	9/9/15	136	3/15/11	81	TRUE	3.9	2.1	174	I	.	FALSE	FALSE	FALSE	FALSE	FALSE	FALSE	FALSE	6/23/04	FALSE	FALSE	FALSE	FALSE	FALSE	FALSE	FALSE	FALSE	FALSE	FALSE	FALSE	FALSE	FALSE	FALSE	FALSE
16898	5/28/04	Female	White / Caucasian	53.3	5	Y	2003-33	6/2/04	38931	.	38931	39457	1/10/08	39450	No Response	38931	1/10/08	43	8/2/06	26	TRUE	4	8.2	149	III	.	FALSE	FALSE	FALSE	FALSE	FALSE	FALSE	FALSE	5/28/04	FALSE	FALSE	FALSE	FALSE	FALSE	FALSE	FALSE	FALSE	FALSE	FALSE	FALSE	FALSE	FALSE	FALSE	FALSE
16914	6/16/04	Male	White / Caucasian	45.1	2	Y	2003-33	6/29/04	.	.	.	.	6/11/18	40498	Confirmed CR	.	6/11/18	169	11/16/10	77	TRUE	4.6	1.3	157	I	.	FALSE	FALSE	FALSE	FALSE	FALSE	FALSE	FALSE	6/16/04	FALSE	FALSE	FALSE	FALSE	FALSE	FALSE	FALSE	FALSE	FALSE	FALSE	FALSE	FALSE	FALSE	FALSE	FALSE
16920	6/10/04	Female	White / Caucasian	57.7	2	Y	2003-33	7/14/04	.	.	.	.	10/18/16	40911	Confirmed CR	.	10/18/16	149	1/3/12	90	TRUE	4.7	2.2	142	I	.	FALSE	FALSE	FALSE	FALSE	FALSE	FALSE	FALSE	6/10/04	FALSE	FALSE	FALSE	FALSE	TRUE	TRUE	TRUE	FALSE	FALSE	TRUE	FALSE	FALSE	FALSE	FALSE	FALSE
16922	6/11/04	Male	White / Caucasian	61.1	2	Y	2003-33	7/2/04	.	.	.	.	2/10/16	39561	Confirmed CR	.	2/10/16	141	4/23/08	46	TRUE	3.6	7.5	169	III	.	FALSE	FALSE	FALSE	FALSE	FALSE	FALSE	FALSE	6/11/04	FALSE	FALSE	FALSE	FALSE	FALSE	FALSE	FALSE	FALSE	FALSE	FALSE	FALSE	FALSE	FALSE	FALSE	FALSE
16935	6/9/04	Male	White / Caucasian	58.1	4	Y	2003-33	6/11/04	40401	40400	40400	42346	12/8/15	41680	SD	40400	12/8/15	139	8/10/10	75	TRUE	4.4	2.9	133	I	.	FALSE	FALSE	FALSE	FALSE	FALSE	FALSE	FALSE	6/9/04	FALSE	FALSE	FALSE	FALSE	FALSE	FALSE	FALSE	FALSE	FALSE	FALSE	FALSE	FALSE	FALSE	FALSE	FALSE
16946	8/4/04	Female	White / Caucasian	46.1	3	Y	2003-33	8/3/04	39199	39590	39199	.	11/19/15	42321	SD	39199	11/19/15	137	4/27/07	33	TRUE	4.7	1.6	191	I	.	FALSE	FALSE	FALSE	FALSE	FALSE	FALSE	FALSE	8/4/04	FALSE	FALSE	FALSE	FALSE	FALSE	FALSE	FALSE	FALSE	FALSE	FALSE	FALSE	FALSE	FALSE	FALSE	FALSE
16948	6/17/04	Female	Refused	59.1	2	Y	2003-33	6/25/04	39706	.	39706	39817	1/4/09	39706	Relapse	39706	1/4/09	55	9/15/08	51	TRUE	4.4	15.1	134	III	.	FALSE	FALSE	FALSE	FALSE	FALSE	FALSE	FALSE	6/17/04	TRUE	FALSE	FALSE	FALSE	TRUE	TRUE	TRUE	FALSE	FALSE	FALSE	FALSE	FALSE	FALSE	FALSE	FALSE
16966	6/23/04	Female	White / Caucasian	45.8	2	Y	2003-33	7/8/04	.	.	.	.	7/3/18	42843	Confirmed CR	.	7/3/18	170	4/18/17	155	TRUE	4.2	.	221	I	.	FALSE	FALSE	FALSE	FALSE	FALSE	FALSE	FALSE	6/23/04	FALSE	FALSE	FALSE	FALSE	FALSE	FALSE	FALSE	FALSE	FALSE	FALSE	FALSE	FALSE	FALSE	FALSE	FALSE
16979	6/21/04	Female	White / Caucasian	47.7	1	Y	2003-33	6/30/04	.	.	.	38328	12/7/04	38246	Onset PR	.	12/7/04	5	9/16/04	2	FALSE	4.7	4.9	196	II	.	FALSE	FALSE	FALSE	FALSE	FALSE	FALSE	FALSE	6/21/04	FALSE	FALSE	FALSE	FALSE	FALSE	FALSE	FALSE	FALSE	FALSE	TRUE	FALSE	FALSE	FALSE	FALSE	FALSE
16986	6/23/04	Male	White / Caucasian	61	3	Y	2003-33	9/8/04	.	.	.	.	6/18/18	41940	Confirmed CR	.	6/18/18	167	10/28/14	123	TRUE	4.6	3.7	132	II	.	FALSE	FALSE	FALSE	FALSE	FALSE	FALSE	FALSE	6/23/04	FALSE	FALSE	FALSE	FALSE	FALSE	FALSE	FALSE	FALSE	FALSE	FALSE	FALSE	FALSE	FALSE	FALSE	FALSE
16988	6/30/04	Male	White / Caucasian	66.2	1	Y	2003-33	7/20/04	.	.	.	.	6/15/18	39601	Confirmed CR	.	6/15/18	169	6/2/08	47	TRUE	5.1	2.6	179	I	.	FALSE	FALSE	FALSE	FALSE	FALSE	FALSE	FALSE	6/30/04	FALSE	FALSE	FALSE	FALSE	FALSE	FALSE	FALSE	FALSE	FALSE	FALSE	FALSE	FALSE	FALSE	FALSE	FALSE
16995	7/9/04	Male	White / Caucasian	49.1	1	Y	2003-33	8/11/04	39490	.	39490	40355	6/26/10	40297	Complete Response	39490	6/26/10	71	2/12/08	42	TRUE	3.8	3.1	90	I	.	FALSE	FALSE	FALSE	FALSE	FALSE	FALSE	FALSE	7/9/04	FALSE	FALSE	FALSE	FALSE	FALSE	FALSE	FALSE	FALSE	FALSE	FALSE	FALSE	FALSE	FALSE	FALSE	FALSE
17004	7/13/04	Male	White / Caucasian	59.3	2	Y	2003-33	8/10/04	.	.	.	.	11/20/14	41065	Complete Response	.	11/20/14	125	6/5/12	95	TRUE	4.4	2	155	I	.	FALSE	FALSE	FALSE	FALSE	FALSE	FALSE	FALSE	7/13/04	FALSE	FALSE	FALSE	FALSE	FALSE	FALSE	FALSE	FALSE	FALSE	FALSE	FALSE	FALSE	FALSE	FALSE	FALSE
17029	8/4/04	Female	White / Caucasian	69.2	3	Y	2003-33	8/9/04	.	.	.	39258	6/25/07	39218	Confirmed CR	.	6/25/07	35	5/16/07	33	TRUE	3.8	3.4	116	I	.	FALSE	FALSE	FALSE	FALSE	FALSE	FALSE	FALSE	8/4/04	FALSE	FALSE	FALSE	FALSE	FALSE	FALSE	FALSE	FALSE	FALSE	FALSE	FALSE	FALSE	FALSE	FALSE	FALSE
17037	7/20/04	Female	Black	36.4	2	Y	2003-33	7/21/04	38791	.	.	39053	12/2/06	38922	Relapse	38791	12/2/06	28	3/15/06	20	TRUE	2.8	23.2	167	III	.	FALSE	FALSE	FALSE	FALSE	FALSE	FALSE	FALSE	7/20/04	TRUE	FALSE	FALSE	FALSE	TRUE	TRUE	TRUE	FALSE	FALSE	TRUE	FALSE	FALSE	FALSE	FALSE	TRUE
17050	7/23/04	Male	White / Caucasian	71.3	2	Y	2003-33	8/24/04	39776	41305	39776	.	6/15/18	41934	Progressive Disease	39776	6/15/18	168	11/24/08	51	TRUE	4.7	2.6	123	I	.	FALSE	FALSE	FALSE	FALSE	FALSE	FALSE	FALSE	7/23/04	FALSE	FALSE	FALSE	FALSE	FALSE	FALSE	FALSE	FALSE	FALSE	FALSE	FALSE	FALSE	FALSE	FALSE	FALSE
17051	7/22/04	Male	White / Caucasian	59.8	5	Y	2003-33	8/9/04	40241	40961	40241	41597	11/19/13	41550	SD	40241	11/19/13	112	3/4/10	67	TRUE	3.7	4.1	109	II	.	FALSE	FALSE	FALSE	FALSE	FALSE	FALSE	FALSE	7/22/04	FALSE	FALSE	FALSE	FALSE	FALSE	FALSE	FALSE	FALSE	FALSE	FALSE	FALSE	FALSE	FALSE	FALSE	FALSE
17054	7/14/04	Female	White / Caucasian	52.7	4	Y	2003-33	7/20/04	40345	40345	40345	42026	1/22/15	41806	PR	40345	1/22/15	127	6/16/10	71	TRUE	3.3	4.3	102	II	.	FALSE	FALSE	FALSE	FALSE	FALSE	FALSE	FALSE	7/14/04	FALSE	FALSE	FALSE	FALSE	FALSE	FALSE	FALSE	FALSE	FALSE	FALSE	FALSE	FALSE	FALSE	FALSE	FALSE
17055	7/16/04	Female	White / Caucasian	67.4	2	Y	2003-33	8/3/04	.	.	.	43159	2/28/18	40983	Confirmed CR	.	2/28/18	165	3/15/12	92	TRUE	4	2.7	170	I	.	FALSE	FALSE	FALSE	FALSE	FALSE	FALSE	FALSE	7/16/04	FALSE	FALSE	FALSE	FALSE	FALSE	FALSE	FALSE	FALSE	FALSE	FALSE	FALSE	FALSE	FALSE	FALSE	FALSE
17068	7/23/04	Male	White / Caucasian	67.9	2	Y	2003-33	8/6/04	39917	.	39917	41306	2/1/13	41199	Progression	39917	2/1/13	103	4/14/09	57	TRUE	4.1	9.2	235	III	.	FALSE	FALSE	FALSE	FALSE	FALSE	FALSE	FALSE	7/23/04	FALSE	FALSE	FALSE	FALSE	FALSE	FALSE	FALSE	FALSE	FALSE	FALSE	FALSE	FALSE	FALSE	FALSE	FALSE
17075	7/30/04	Male	White / Caucasian	67.3	1	Y	2003-33	7/30/04	39142	.	39142	41746	4/17/14	40836	Progression	39142	4/17/14	118	3/1/07	31	TRUE	3	8.4	177	III	.	FALSE	FALSE	FALSE	FALSE	FALSE	FALSE	FALSE	7/30/04	FALSE	FALSE	FALSE	FALSE	FALSE	FALSE	FALSE	FALSE	FALSE	FALSE	FALSE	FALSE	FALSE	FALSE	FALSE
17098	7/28/04	Male	White / Caucasian	61.9	2	Y	2003-33	8/21/04	.	.	.	39352	9/27/07	39160	Confirmed NCR	.	9/27/07	37	3/19/07	31	TRUE	4	2.1	105	I	.	FALSE	FALSE	FALSE	FALSE	FALSE	FALSE	FALSE	7/28/04	FALSE	FALSE	FALSE	FALSE	FALSE	FALSE	FALSE	FALSE	FALSE	FALSE	FALSE	FALSE	FALSE	FALSE	FALSE
17110	3/23/07	Female	White / Caucasian	49.3	2	Y	2006-66	4/7/07	.	.	.	.	11/8/17	41572	Confirmed CR	.	11/8/17	128	10/25/13	79	TRUE	4.5	2.3	115	I	.	FALSE	FALSE	FALSE	FALSE	FALSE	FALSE	FALSE	3/23/07	FALSE	FALSE	FALSE	FALSE	FALSE	FALSE	FALSE	FALSE	FALSE	FALSE	FALSE	FALSE	FALSE	FALSE	FALSE
17113	7/30/04	Male	White / Caucasian	66.8	2	Y	2003-33	8/12/04	40450	.	.	41429	6/4/13	41187	Stable	40450	6/4/13	107	9/29/10	74	TRUE	4.6	2.1	139	I	.	FALSE	FALSE	FALSE	FALSE	FALSE	FALSE	FALSE	7/30/04	FALSE	FALSE	FALSE	FALSE	FALSE	FALSE	FALSE	FALSE	FALSE	FALSE	FALSE	FALSE	FALSE	FALSE	FALSE
17136	8/31/04	Male	White / Caucasian	61.1	2	Y	2003-33	9/30/04	.	.	.	.	6/25/18	40833	Confirmed CR	.	6/25/18	167	10/17/11	85	TRUE	4.5	3.7	112	II	.	FALSE	FALSE	FALSE	FALSE	FALSE	FALSE	FALSE	8/31/04	FALSE	FALSE	FALSE	FALSE	FALSE	FALSE	FALSE	FALSE	FALSE	FALSE	FALSE	FALSE	FALSE	FALSE	FALSE
17138	8/5/04	Female	White / Caucasian	55.3	2	Y	2003-33	8/16/04	38351	.	38351	38421	3/10/05	38407	Progression	38351	3/10/05	6	12/30/04	4	FALSE	3.2	1.5	269	II	.	FALSE	FALSE	FALSE	FALSE	FALSE	FALSE	FALSE	8/5/04	TRUE	FALSE	TRUE	FALSE	TRUE	TRUE	TRUE	FALSE	TRUE	FALSE	FALSE	FALSE	FALSE	FALSE	FALSE
17140	8/3/04	Female	White / Caucasian	67.9	1	Y	2003-33	8/13/04	39469	.	39469	39880	3/8/09	39863	Progression	39469	3/8/09	55	1/22/08	41	TRUE	3.9	10.4	138	III	.	FALSE	FALSE	FALSE	FALSE	FALSE	FALSE	FALSE	8/3/04	TRUE	FALSE	FALSE	FALSE	TRUE	TRUE	TRUE	FALSE	FALSE	TRUE	FALSE	FALSE	FALSE	FALSE	TRUE
17226	9/10/04	Male	Black	51.5	2	Y	2003-33	9/9/04	.	.	.	.	2/1/18	41040	Confirmed CR	.	2/1/18	163	5/11/12	93	TRUE	4.3	1.3	118	I	.	FALSE	FALSE	FALSE	FALSE	FALSE	FALSE	FALSE	9/10/04	FALSE	FALSE	FALSE	FALSE	FALSE	FALSE	FALSE	FALSE	FALSE	FALSE	FALSE	FALSE	FALSE	FALSE	FALSE
17235	9/2/04	Male	White / Caucasian	65.4	2	Y	2003-33	9/17/04	41677	41732	41677	42533	6/12/16	41885	Improvement	41677	6/12/16	142	2/7/14	114	TRUE	4.7	3	177	I	.	FALSE	FALSE	FALSE	FALSE	FALSE	FALSE	FALSE	9/2/04	FALSE	FALSE	FALSE	FALSE	FALSE	FALSE	FALSE	FALSE	FALSE	FALSE	FALSE	FALSE	FALSE	FALSE	FALSE
17239	9/10/04	Male	White / Caucasian	66.9	1	Y	2003-33	9/10/04	39374	.	39374	40167	12/20/09	40051	Progression	39374	12/20/09	64	10/19/07	37	TRUE	4.9	2	110	I	.	FALSE	FALSE	FALSE	FALSE	FALSE	FALSE	FALSE	9/10/04	FALSE	FALSE	FALSE	FALSE	FALSE	FALSE	FALSE	FALSE	FALSE	FALSE	FALSE	FALSE	FALSE	FALSE	FALSE
17244	9/2/04	Male	White / Caucasian	62.7	2	Y	2003-33	9/15/04	.	.	.	.	4/12/18	42828	Confirmed CR	.	4/12/18	165	4/3/17	152	TRUE	4.3	2.6	136	I	.	FALSE	FALSE	FALSE	FALSE	FALSE	FALSE	FALSE	9/2/04	FALSE	FALSE	FALSE	FALSE	FALSE	FALSE	FALSE	FALSE	FALSE	FALSE	FALSE	FALSE	FALSE	FALSE	FALSE
17302	9/23/04	Male	White / Caucasian	70	3	Y	2003-33	9/29/04	39023	.	39023	39871	2/27/09	39871	Progression	39023	2/27/09	53	11/2/06	25	TRUE	3.7	5.5	87	III	.	FALSE	FALSE	FALSE	FALSE	FALSE	FALSE	FALSE	9/23/04	FALSE	FALSE	FALSE	FALSE	FALSE	FALSE	FALSE	FALSE	FALSE	FALSE	FALSE	FALSE	FALSE	FALSE	FALSE
17304	9/14/04	Male	White / Caucasian	50.2	2	Y	2003-33	9/17/04	.	.	.	.	6/2/11	41029	Remission	.	6/2/11	81	4/30/12	92	TRUE	4.2	5.9	123	III	.	FALSE	FALSE	FALSE	FALSE	FALSE	FALSE	FALSE	9/14/04	FALSE	FALSE	FALSE	FALSE	FALSE	FALSE	FALSE	FALSE	FALSE	TRUE	FALSE	FALSE	FALSE	FALSE	TRUE
17324	10/29/04	Male	Black	73.5	1	Y	2003-33	10/29/04	38414	.	38414	38424	3/13/05	38414	Relapse	38414	3/13/05	4	3/3/05	4	FALSE	2.6	3.5	180	II	.	FALSE	FALSE	FALSE	FALSE	FALSE	FALSE	FALSE	10/29/04	FALSE	FALSE	FALSE	FALSE	FALSE	FALSE	FALSE	FALSE	FALSE	FALSE	FALSE	FALSE	FALSE	FALSE	TRUE
17333	10/4/04	Female	White / Caucasian	70.4	2	Y	2003-33	10/8/04	.	.	.	.	7/9/13	39288	Confirmed CR	.	7/9/13	106	7/25/07	34	TRUE	0.3	8.3	231	III	.	FALSE	FALSE	FALSE	FALSE	FALSE	FALSE	FALSE	10/4/04	FALSE	FALSE	FALSE	FALSE	FALSE	FALSE	FALSE	FALSE	FALSE	FALSE	FALSE	FALSE	FALSE	FALSE	FALSE
17353	10/21/04	Male	White / Caucasian	70.8	2	Y	2003-33	11/17/04	.	.	.	42385	1/16/16	40232	Confirmed CR	.	1/16/16	135	2/23/10	64	TRUE	4.9	3.9	251	II	.	FALSE	FALSE	FALSE	FALSE	FALSE	FALSE	FALSE	10/21/04	FALSE	FALSE	FALSE	FALSE	FALSE	FALSE	FALSE	FALSE	FALSE	FALSE	FALSE	FALSE	FALSE	FALSE	FALSE
17399	10/25/04	Male	White / Caucasian	38.4	3	Y	2003-33	11/3/04	40378	40378	40378	.	5/22/17	41647	SD	40378	5/22/17	152	7/19/10	69	TRUE	5.1	3.7	151	II	.	FALSE	FALSE	FALSE	FALSE	FALSE	FALSE	FALSE	10/25/04	FALSE	FALSE	FALSE	FALSE	FALSE	FALSE	FALSE	FALSE	FALSE	FALSE	FALSE	FALSE	FALSE	FALSE	FALSE
17421	11/4/04	Male	White / Caucasian	67.3	2	Y	2003-33	2/25/05	.	.	.	.	5/18/18	40917	Confirmed CR	.	5/18/18	161	1/9/12	83	TRUE	4.2	4.3	137	II	.	FALSE	FALSE	FALSE	FALSE	FALSE	FALSE	FALSE	11/4/04	FALSE	FALSE	FALSE	FALSE	FALSE	FALSE	FALSE	FALSE	FALSE	FALSE	FALSE	FALSE	FALSE	FALSE	FALSE
17473	11/12/04	Female	Asian	48.9	2	Y	2003-33	11/22/04	39174	.	39174	41015	4/16/12	39174	Relapse	39174	4/16/12	90	4/2/07	28	TRUE	3.4	2.6	185	II	.	FALSE	FALSE	FALSE	FALSE	FALSE	FALSE	FALSE	11/12/04	FALSE	FALSE	FALSE	FALSE	FALSE	FALSE	FALSE	FALSE	FALSE	FALSE	FALSE	FALSE	FALSE	FALSE	FALSE
17480	11/12/04	Female	White / Caucasian	63.6	1	Y	2003-33	11/18/04	.	.	.	38555	7/22/05	38387	Onset Response	.	7/22/05	8	2/4/05	2	FALSE	4.1	25.4	200	III	.	FALSE	FALSE	FALSE	FALSE	FALSE	FALSE	FALSE	11/12/04	TRUE	FALSE	FALSE	FALSE	TRUE	TRUE	TRUE	FALSE	TRUE	TRUE	FALSE	FALSE	FALSE	FALSE	FALSE
17482	11/9/04	Male	Black	53.6	2	Y	2003-33	12/3/04	.	.	.	39426	12/10/07	39350	Confirmed NCR	.	12/10/07	36	9/25/07	34	TRUE	3.8	.	180	I	.	FALSE	FALSE	FALSE	FALSE	FALSE	FALSE	FALSE	11/9/04	FALSE	FALSE	FALSE	FALSE	FALSE	FALSE	FALSE	FALSE	FALSE	FALSE	FALSE	FALSE	FALSE	FALSE	FALSE
17492	11/19/04	Male	Hispanic	45.2	2	Y	2003-33	12/6/04	.	.	.	.	10/4/12	39210	Remission	.	10/4/12	95	5/8/07	29	TRUE	3.8	2.5	132	I	.	FALSE	FALSE	FALSE	FALSE	FALSE	FALSE	FALSE	11/19/04	FALSE	FALSE	FALSE	FALSE	FALSE	FALSE	FALSE	FALSE	FALSE	FALSE	FALSE	FALSE	FALSE	FALSE	FALSE
17528	11/22/04	Male	White / Caucasian	56.1	5	Y	2003-33	12/3/04	40892	40892	40892	42388	1/19/16	41652	Progressive Disease	40892	1/19/16	135	12/15/11	85	TRUE	3.7	3.8	78	II	.	FALSE	FALSE	FALSE	FALSE	FALSE	FALSE	FALSE	11/22/04	FALSE	FALSE	FALSE	FALSE	FALSE	FALSE	FALSE	FALSE	FALSE	FALSE	FALSE	FALSE	FALSE	FALSE	FALSE
17540	12/28/04	Male	Black	46	2	Y	2003-33	12/29/04	.	.	.	.	11/29/16	40071	Confirmed NCR	.	11/29/16	145	9/15/09	57	TRUE	4	2.3	111	I	.	FALSE	FALSE	FALSE	FALSE	FALSE	FALSE	FALSE	12/28/04	FALSE	FALSE	FALSE	FALSE	FALSE	FALSE	FALSE	FALSE	FALSE	FALSE	FALSE	FALSE	FALSE	FALSE	FALSE
17546	12/7/04	Male	White / Caucasian	64.2	3	Y	2003-33	1/5/05	.	.	.	41501	8/15/13	40833	Confirmed CR	.	8/15/13	104	10/17/11	82	TRUE	4	3.4	149	I	.	FALSE	FALSE	FALSE	FALSE	FALSE	FALSE	FALSE	12/7/04	FALSE	FALSE	FALSE	FALSE	FALSE	FALSE	FALSE	FALSE	FALSE	FALSE	FALSE	FALSE	FALSE	FALSE	FALSE
17548	12/3/04	Male	White / Caucasian	65.6	2	Y	2003-33	12/7/04	.	.	.	.	3/12/18	40960	Confirmed CR	.	3/12/18	161	2/21/12	87	TRUE	4.1	4	134	II	.	FALSE	FALSE	FALSE	FALSE	FALSE	FALSE	FALSE	12/3/04	FALSE	FALSE	FALSE	FALSE	FALSE	FALSE	FALSE	FALSE	FALSE	FALSE	FALSE	FALSE	FALSE	FALSE	FALSE
17565	12/9/04	Male	White / Caucasian	58.7	2	Y	2003-33	12/21/04	.	.	.	.	8/14/15	40919	Confirmed CR	.	8/14/15	129	1/11/12	85	TRUE	3.8	2.8	122	I	.	FALSE	FALSE	FALSE	FALSE	FALSE	FALSE	FALSE	12/9/04	TRUE	FALSE	FALSE	FALSE	TRUE	TRUE	TRUE	FALSE	TRUE	TRUE	FALSE	FALSE	FALSE	FALSE	TRUE
17576	1/4/05	Female	White / Caucasian	38.6	2	Y	2003-33	1/31/05	.	.	.	.	1/4/18	40735	Confirmed CR	.	1/4/18	157	7/11/11	78	TRUE	4.3	1.4	151	I	.	FALSE	FALSE	FALSE	FALSE	FALSE	FALSE	FALSE	1/4/05	FALSE	FALSE	FALSE	FALSE	FALSE	FALSE	FALSE	FALSE	FALSE	FALSE	FALSE	FALSE	FALSE	FALSE	FALSE
17578	12/15/04	Male	White / Caucasian	67.3	1	Y	2003-33	1/10/05	.	.	.	.	9/9/14	40532	Confirmed CR	.	9/9/14	117	12/20/10	72	TRUE	3.8	3.6	134	II	.	FALSE	FALSE	FALSE	FALSE	FALSE	FALSE	FALSE	12/15/04	FALSE	FALSE	FALSE	FALSE	FALSE	FALSE	FALSE	FALSE	FALSE	FALSE	FALSE	FALSE	FALSE	FALSE	FALSE
17604	12/20/04	Male	White / Caucasian	69	2	Y	2003-33	12/30/04	.	.	.	38516	6/13/05	38461	Possible Relapse	.	6/13/05	5	4/19/05	3	FALSE	4.3	3.2	178	I	.	FALSE	FALSE	FALSE	FALSE	FALSE	FALSE	FALSE	12/20/04	TRUE	FALSE	FALSE	FALSE	TRUE	TRUE	TRUE	FALSE	FALSE	TRUE	FALSE	FALSE	FALSE	FALSE	TRUE
17625	1/7/05	Female	White / Caucasian	52.4	2	Y	2003-33	1/12/05	.	.	.	.	7/23/14	41016	Confirmed CR	.	7/23/14	115	4/17/12	88	TRUE	3.5	5.5	113	III	.	FALSE	FALSE	FALSE	FALSE	FALSE	FALSE	FALSE	1/7/05	FALSE	FALSE	FALSE	FALSE	FALSE	FALSE	FALSE	FALSE	FALSE	FALSE	FALSE	FALSE	FALSE	FALSE	FALSE
17631	1/6/05	Male	White / Caucasian	53.4	2	Y	2003-33	1/14/05	.	.	.	41924	10/12/14	40520	Possible Relapse	.	10/12/14	118	12/8/10	71	TRUE	3.8	1.9	160	I	.	FALSE	FALSE	FALSE	FALSE	FALSE	FALSE	FALSE	1/6/05	FALSE	FALSE	FALSE	FALSE	FALSE	FALSE	FALSE	FALSE	FALSE	FALSE	FALSE	FALSE	FALSE	FALSE	FALSE
17636	1/18/05	Female	Hispanic	46.9	2	Y	2003-33	1/21/05	.	.	.	.	7/9/13	41464	Remission	.	7/9/13	103	7/9/13	103	TRUE	3.5	7.9	314	III	.	FALSE	FALSE	FALSE	FALSE	FALSE	FALSE	FALSE	1/18/05	FALSE	FALSE	FALSE	FALSE	FALSE	FALSE	FALSE	FALSE	FALSE	FALSE	FALSE	FALSE	FALSE	FALSE	FALSE
17651	1/18/05	Male	White / Caucasian	72.3	2	Y	2003-33	2/18/05	.	.	.	.	7/9/13	41464	Remission	.	7/9/13	102	7/9/13	102	TRUE	3.6	2.6	119	I	.	FALSE	FALSE	FALSE	FALSE	FALSE	FALSE	FALSE	1/18/05	FALSE	FALSE	FALSE	FALSE	FALSE	FALSE	FALSE	FALSE	FALSE	FALSE	FALSE	FALSE	FALSE	FALSE	FALSE
17654	1/20/05	Male	White / Caucasian	56.7	2	Y	2003-33	2/9/05	.	.	.	.	4/25/18	41019	Remission	.	4/25/18	160	4/20/12	87	TRUE	2.8	4.1	176	II	.	FALSE	FALSE	FALSE	FALSE	FALSE	FALSE	FALSE	1/20/05	FALSE	FALSE	FALSE	FALSE	FALSE	FALSE	FALSE	FALSE	FALSE	FALSE	FALSE	FALSE	FALSE	FALSE	FALSE
17660	1/19/05	Male	White / Caucasian	47.3	2	Y	2003-33	2/4/05	41003	.	.	.	3/5/18	41003	Relapse	41003	3/5/18	159	4/4/12	87	TRUE	4	0.45	111	I	.	FALSE	FALSE	FALSE	FALSE	FALSE	FALSE	FALSE	1/19/05	FALSE	FALSE	FALSE	FALSE	FALSE	FALSE	FALSE	FALSE	FALSE	FALSE	FALSE	FALSE	FALSE	FALSE	FALSE
17663	2/2/05	Female	White / Caucasian	58.8	2	Y	2003-33	2/18/05	.	.	.	.	7/20/15	40960	Confirmed CR	.	7/20/15	126	2/21/12	85	TRUE	4.3	3.1	132	I	.	FALSE	FALSE	FALSE	FALSE	FALSE	FALSE	FALSE	2/2/05	TRUE	FALSE	FALSE	FALSE	TRUE	TRUE	TRUE	FALSE	FALSE	TRUE	FALSE	FALSE	FALSE	FALSE	TRUE
17683	1/14/05	Male	White / Caucasian	50.9	2	Y	2003-33	1/26/05	.	.	.	.	8/29/17	41065	Confirmed CR	.	8/29/17	153	6/5/12	89	TRUE	4.8	2.3	140	I	.	FALSE	FALSE	FALSE	FALSE	FALSE	FALSE	FALSE	1/14/05	FALSE	FALSE	FALSE	FALSE	FALSE	FALSE	FALSE	FALSE	FALSE	FALSE	FALSE	FALSE	FALSE	FALSE	FALSE
17684	1/14/05	Male	White / Caucasian	61.2	2	Y	2003-33	1/26/05	.	.	.	.	1/19/16	40931	Confirmed CR	.	1/19/16	133	1/23/12	85	TRUE	5.1	2.1	165	I	.	FALSE	FALSE	FALSE	FALSE	FALSE	FALSE	FALSE	1/14/05	FALSE	FALSE	FALSE	FALSE	FALSE	FALSE	FALSE	FALSE	FALSE	FALSE	FALSE	FALSE	FALSE	FALSE	FALSE
17703	2/2/05	Female	White / Caucasian	59.3	4	Y	2003-33	2/23/05	41107	41107	41107	41752	4/23/14	41722	Progressive Disease	41107	4/23/14	111	7/17/12	90	TRUE	4.1	1.9	139	I	.	FALSE	FALSE	FALSE	FALSE	FALSE	FALSE	FALSE	2/2/05	TRUE	FALSE	FALSE	FALSE	TRUE	TRUE	TRUE	FALSE	TRUE	TRUE	FALSE	FALSE	FALSE	FALSE	TRUE
17740	2/8/05	Male	White / Caucasian	57.2	2	Y	2003-33	2/17/05	.	.	.	39931	4/28/09	39742	Confirmed CR	.	4/28/09	51	10/21/08	44	TRUE	4.2	7.8	141	III	.	FALSE	FALSE	FALSE	FALSE	FALSE	FALSE	FALSE	2/8/05	FALSE	FALSE	FALSE	FALSE	FALSE	FALSE	FALSE	FALSE	FALSE	FALSE	FALSE	FALSE	FALSE	FALSE	FALSE
17748	2/18/05	Male	White / Caucasian	64.5	3	Y	2003-33	1/12/06	.	.	.	40691	5/28/11	40450	Progression	.	5/28/11	65	9/29/10	57	TRUE	4.6	2	151	I	.	FALSE	FALSE	FALSE	FALSE	FALSE	FALSE	FALSE	2/18/05	FALSE	FALSE	FALSE	FALSE	FALSE	FALSE	FALSE	FALSE	FALSE	FALSE	FALSE	FALSE	FALSE	FALSE	FALSE
17774	2/17/05	Male	White / Caucasian	58	2	Y	2003-33	3/2/05	.	.	.	.	3/25/13	40966	Confirmed CR	.	3/25/13	98	2/27/12	85	TRUE	4.1	5	175	II	.	FALSE	FALSE	FALSE	FALSE	FALSE	FALSE	FALSE	2/17/05	TRUE	FALSE	FALSE	FALSE	FALSE	FALSE	FALSE	FALSE	FALSE	TRUE	FALSE	FALSE	FALSE	FALSE	TRUE
17801	3/14/05	Male	White / Caucasian	52.6	2	Y	2003-33	3/17/05	.	42044	42044	43079	12/10/17	42758	SD	42044	12/10/17	155	2/9/15	120	TRUE	3.4	5.3	127	II	.	FALSE	FALSE	FALSE	FALSE	FALSE	FALSE	FALSE	3/14/05	FALSE	FALSE	TRUE	FALSE	FALSE	TRUE	FALSE	FALSE	FALSE	TRUE	FALSE	FALSE	FALSE	FALSE	TRUE
17840	3/14/05	Female	Black	45.2	3	Y	2003-33	3/16/05	.	.	.	.	4/6/18	40955	Confirmed CR	.	4/6/18	158	2/16/12	84	TRUE	4.4	1.8	122	I	.	FALSE	FALSE	FALSE	FALSE	FALSE	FALSE	FALSE	3/14/05	FALSE	FALSE	FALSE	FALSE	FALSE	FALSE	FALSE	FALSE	FALSE	FALSE	FALSE	FALSE	FALSE	FALSE	FALSE
17847	3/10/05	Male	White / Caucasian	43.1	2	Y	2003-33	3/16/05	.	.	.	.	3/4/16	42017	Confirmed CR	.	3/4/16	133	1/13/15	119	TRUE	4	4	68	II	.	FALSE	FALSE	FALSE	FALSE	FALSE	FALSE	FALSE	3/10/05	FALSE	FALSE	FALSE	FALSE	FALSE	FALSE	FALSE	FALSE	FALSE	FALSE	FALSE	FALSE	FALSE	FALSE	FALSE
17858	4/5/05	Male	White / Caucasian	66.8	2	Y	2003-33	4/15/05	.	.	.	38966	9/6/06	38945	Confirmed NCR	.	9/6/06	16	8/16/06	16	FALSE	4.4	5.6	165	III	.	FALSE	FALSE	FALSE	FALSE	FALSE	FALSE	FALSE	4/5/05	FALSE	FALSE	FALSE	FALSE	FALSE	TRUE	FALSE	FALSE	FALSE	TRUE	FALSE	FALSE	FALSE	FALSE	TRUE
17864	4/6/05	Male	Black	66.8	2	Y	2003-33	4/15/05	.	.	.	42845	4/20/17	41078	Confirmed CR	.	4/20/17	146	6/18/12	87	TRUE	4.6	3.9	244	II	.	FALSE	FALSE	FALSE	FALSE	FALSE	FALSE	FALSE	4/6/05	FALSE	FALSE	FALSE	FALSE	FALSE	FALSE	FALSE	FALSE	FALSE	TRUE	FALSE	FALSE	FALSE	FALSE	TRUE
17878	4/5/05	Female	White / Caucasian	69.9	2	Y	2003-33	4/8/05	.	.	.	42794	2/28/17	41017	Confirmed CR	.	2/28/17	144	4/18/12	85	TRUE	3.8	2.6	149	I	.	FALSE	FALSE	FALSE	FALSE	FALSE	FALSE	FALSE	4/5/05	FALSE	FALSE	FALSE	FALSE	FALSE	FALSE	FALSE	FALSE	FALSE	FALSE	FALSE	FALSE	FALSE	FALSE	FALSE
17890	3/24/05	Female	White / Caucasian	54.3	2	Y	2003-33	4/6/05	39058	.	39058	39172	3/31/07	39058	Relapse	39058	3/31/07	24	12/7/06	20	TRUE	3.8	3.8	111	II	.	FALSE	FALSE	FALSE	FALSE	FALSE	FALSE	FALSE	3/24/05	FALSE	FALSE	FALSE	FALSE	FALSE	FALSE	FALSE	FALSE	FALSE	TRUE	FALSE	FALSE	FALSE	FALSE	TRUE
17904	4/12/05	Male	White / Caucasian	65	2	Y	2003-33	4/29/05	.	.	.	.	6/20/18	40301	Complete Response	.	6/20/18	160	5/3/10	61	TRUE	4.7	3.7	165	II	.	FALSE	FALSE	FALSE	FALSE	FALSE	FALSE	FALSE	4/12/05	TRUE	FALSE	FALSE	FALSE	TRUE	TRUE	TRUE	FALSE	FALSE	TRUE	FALSE	FALSE	FALSE	FALSE	FALSE
17922	4/21/05	Male	White / Caucasian	68.9	2	Y	2003-33	4/25/05	39264	.	39264	39344	9/19/07	39264	Relapse	39264	9/19/07	29	7/1/07	26	TRUE	3	5.6	219	III	.	FALSE	FALSE	FALSE	FALSE	FALSE	FALSE	FALSE	4/21/05	FALSE	FALSE	FALSE	FALSE	FALSE	FALSE	FALSE	FALSE	FALSE	FALSE	FALSE	FALSE	FALSE	FALSE	FALSE
17923	3/29/05	Female	White / Caucasian	63.6	1	Y	2003-33	4/5/05	.	.	.	38600	9/5/05	38587	Confirmed NCR	.	9/5/05	5	8/23/05	4	FALSE	3.5	49.1	217	III	.	FALSE	FALSE	FALSE	FALSE	FALSE	FALSE	FALSE	3/29/05	FALSE	FALSE	FALSE	FALSE	FALSE	FALSE	FALSE	FALSE	FALSE	FALSE	FALSE	FALSE	FALSE	FALSE	FALSE
17929	4/12/05	Male	White / Caucasian	42.9	3	Y	2003-33	5/11/05	40162	.	40162	.	4/10/13	41135	Progression	40162	4/10/13	96	12/15/09	55	TRUE	4.4	1.5	102	I	.	FALSE	FALSE	FALSE	FALSE	FALSE	FALSE	FALSE	4/12/05	FALSE	FALSE	FALSE	FALSE	FALSE	FALSE	FALSE	FALSE	FALSE	FALSE	FALSE	FALSE	FALSE	FALSE	FALSE
17933	4/18/05	Female	White / Caucasian	42.3	2	Y	2003-33	6/2/05	39281	.	39281	39384	10/29/07	39303	Progression	39281	10/29/07	29	7/18/07	25	TRUE	4.2	3.5	166	II	.	FALSE	FALSE	FALSE	FALSE	FALSE	FALSE	FALSE	4/18/05	TRUE	FALSE	FALSE	TRUE	TRUE	TRUE	TRUE	FALSE	FALSE	TRUE	FALSE	FALSE	FALSE	FALSE	TRUE
17934	4/13/05	Female	White / Caucasian	50.7	2	Y	2003-33	4/20/05	.	.	.	.	3/23/15	40520	Confirmed CR	.	3/23/15	120	12/8/10	68	TRUE	4.2	1.3	202	I	.	FALSE	FALSE	FALSE	FALSE	FALSE	FALSE	FALSE	4/13/05	FALSE	FALSE	FALSE	FALSE	FALSE	FALSE	FALSE	FALSE	FALSE	TRUE	TRUE	FALSE	FALSE	FALSE	FALSE
17940	4/13/05	Male	White / Caucasian	70.3	2	Y	2003-33	5/4/05	.	.	.	.	7/7/15	41932	Confirmed CR	.	7/7/15	123	10/20/14	115	TRUE	4.5	3.6	121	II	.	FALSE	FALSE	FALSE	FALSE	FALSE	FALSE	FALSE	4/13/05	FALSE	FALSE	FALSE	FALSE	FALSE	FALSE	FALSE	FALSE	FALSE	FALSE	FALSE	FALSE	FALSE	FALSE	FALSE
17944	5/10/05	Male	White / Caucasian	61.2	2	Y	2003-33	5/27/05	.	.	.	.	6/6/18	40869	Confirmed NCR	.	6/6/18	158	11/22/11	79	TRUE	3.9	5.3	124	II	.	FALSE	FALSE	FALSE	FALSE	FALSE	FALSE	FALSE	5/10/05	FALSE	FALSE	FALSE	FALSE	FALSE	FALSE	FALSE	FALSE	FALSE	FALSE	FALSE	FALSE	FALSE	FALSE	FALSE
17984	5/5/05	Female	White / Caucasian	64.7	2	Y	2003-33	5/6/05	39028	.	39028	39059	12/8/06	39036	Progression	39028	12/8/06	19	11/7/06	18	FALSE	3.5	8.5	236	III	.	FALSE	FALSE	FALSE	FALSE	FALSE	FALSE	FALSE	5/5/05	FALSE	FALSE	FALSE	FALSE	FALSE	FALSE	FALSE	FALSE	FALSE	TRUE	FALSE	FALSE	FALSE	FALSE	TRUE
18002	4/25/05	Female	White / Caucasian	62.6	2	Y	2003-33	5/19/05	.	.	.	.	5/16/12	39196	Confirmed CR	.	5/16/12	85	4/24/07	23	TRUE	4.5	1.7	142	I	.	FALSE	FALSE	FALSE	FALSE	FALSE	FALSE	FALSE	4/25/05	FALSE	FALSE	FALSE	FALSE	FALSE	FALSE	FALSE	FALSE	TRUE	TRUE	FALSE	FALSE	FALSE	FALSE	TRUE
18006	5/12/05	Male	White / Caucasian	66	4	Y	2003-33	5/19/05	39406	39421	39406	41682	2/12/14	41506	Progressive Disease	39406	2/12/14	106	11/20/07	30	TRUE	4.1	15.9	192	III	.	FALSE	FALSE	FALSE	FALSE	FALSE	FALSE	FALSE	5/12/05	TRUE	FALSE	FALSE	FALSE	TRUE	TRUE	TRUE	FALSE	FALSE	FALSE	FALSE	FALSE	FALSE	FALSE	FALSE
18012	5/6/05	Male	White / Caucasian	59.4	3	Y	2003-33	5/18/05	40913	40913	40913	42913	6/27/17	42402	Progressive Disease	40913	6/27/17	147	1/5/12	80	TRUE	4.2	7.2	120	III	.	FALSE	FALSE	FALSE	FALSE	FALSE	FALSE	FALSE	5/6/05	FALSE	FALSE	FALSE	FALSE	FALSE	FALSE	FALSE	FALSE	FALSE	TRUE	FALSE	FALSE	FALSE	FALSE	TRUE
18704	5/11/05	Male	White / Caucasian	67.1	1	Y	2003-33	2/15/06	.	.	.	42909	6/23/17	41080	Improvement	.	6/23/17	138	6/20/12	77	TRUE	4.7	.	188	I	.	FALSE	FALSE	FALSE	FALSE	FALSE	FALSE	FALSE	5/11/05	FALSE	FALSE	FALSE	FALSE	FALSE	FALSE	FALSE	FALSE	FALSE	FALSE	FALSE	FALSE	FALSE	FALSE	FALSE
18945	5/11/05	Female	White / Caucasian	57	2	Y	2003-33	5/18/05	39639	.	39639	39828	1/15/09	39723	Stable	39639	1/15/09	44	7/10/08	38	TRUE	4.2	5.2	202	II	.	FALSE	FALSE	FALSE	FALSE	FALSE	FALSE	FALSE	5/11/05	FALSE	FALSE	FALSE	FALSE	FALSE	FALSE	FALSE	FALSE	FALSE	FALSE	FALSE	FALSE	FALSE	FALSE	FALSE
19434	5/23/05	Female	White / Caucasian	60.8	2	Y	2003-33	6/6/05	.	.	.	39280	7/17/07	39100	Confirmed NCR	.	7/17/07	25	1/18/07	19	TRUE	4	5.3	178	II	.	FALSE	FALSE	FALSE	FALSE	FALSE	FALSE	FALSE	5/23/05	FALSE	FALSE	FALSE	FALSE	FALSE	FALSE	FALSE	FALSE	FALSE	FALSE	FALSE	FALSE	FALSE	FALSE	FALSE
20514	6/6/05	Male	White / Caucasian	48.6	2	Y	2003-33	8/25/05	.	.	.	.	7/9/13	40675	Remission	.	7/9/13	95	5/12/11	69	TRUE	5	2	113	I	.	FALSE	FALSE	FALSE	FALSE	FALSE	FALSE	FALSE	6/6/05	FALSE	FALSE	FALSE	FALSE	FALSE	FALSE	FALSE	FALSE	FALSE	FALSE	FALSE	FALSE	FALSE	FALSE	FALSE
20717	6/8/05	Female	White / Caucasian	61.5	2	Y	2003-33	6/29/05	40933	.	.	.	10/9/13	40933	Relapse	40933	10/9/13	100	1/25/12	80	TRUE	3.5	1.9	171	I	.	FALSE	FALSE	FALSE	FALSE	FALSE	FALSE	FALSE	6/8/05	FALSE	FALSE	FALSE	FALSE	FALSE	FALSE	FALSE	FALSE	FALSE	FALSE	FALSE	FALSE	FALSE	FALSE	FALSE
20825	6/10/05	Female	White / Caucasian	57.1	4	Y	2003-33	7/1/05	40056	40056	40056	41964	11/21/14	41725	Progressive Disease	40056	11/21/14	114	8/31/09	50	TRUE	4.8	2.2	195	I	.	FALSE	FALSE	FALSE	FALSE	FALSE	FALSE	FALSE	6/10/05	FALSE	FALSE	FALSE	FALSE	FALSE	FALSE	FALSE	FALSE	FALSE	FALSE	FALSE	FALSE	FALSE	FALSE	FALSE
20938	6/16/05	Male	White / Caucasian	56.2	3	Y	2003-33	6/30/05	.	.	.	.	6/24/13	40892	Confirmed CR	.	6/24/13	97	12/15/11	78	TRUE	4.8	8.5	170	III	.	FALSE	FALSE	FALSE	FALSE	FALSE	FALSE	FALSE	6/16/05	FALSE	FALSE	FALSE	FALSE	FALSE	FALSE	FALSE	FALSE	FALSE	FALSE	FALSE	FALSE	FALSE	FALSE	FALSE
21016	6/17/05	Female	White / Caucasian	66.3	3	Y	2003-33	7/20/05	.	.	.	.	5/18/18	40933	Confirmed CR	.	5/18/18	156	1/25/12	79	TRUE	4.2	1.7	135	I	.	FALSE	FALSE	FALSE	FALSE	FALSE	FALSE	FALSE	6/17/05	FALSE	FALSE	FALSE	FALSE	FALSE	FALSE	FALSE	FALSE	FALSE	FALSE	FALSE	FALSE	FALSE	FALSE	FALSE
21058	7/8/05	Female	White / Caucasian	67.3	1	Y	2003-33	7/13/05	.	41623	41623	.	8/6/15	42136	Progressive Disease_Unconfirmed	41623	8/6/15	122	12/15/13	102	TRUE	4.1	6	182	III	.	FALSE	FALSE	FALSE	FALSE	FALSE	FALSE	FALSE	7/8/05	FALSE	FALSE	FALSE	FALSE	FALSE	FALSE	FALSE	FALSE	FALSE	FALSE	FALSE	FALSE	FALSE	FALSE	FALSE
21076	7/7/05	Female	Black	42	5	Y	2003-33	7/20/05	38923	.	38923	39555	4/17/08	39549	Progression	38923	4/17/08	33	7/25/06	12	FALSE	3.4	2.9	187	II	.	FALSE	FALSE	FALSE	FALSE	FALSE	FALSE	FALSE	7/7/05	TRUE	TRUE	FALSE	TRUE	TRUE	TRUE	TRUE	FALSE	FALSE	FALSE	FALSE	FALSE	FALSE	FALSE	FALSE
21077	7/11/05	Male	White / Caucasian	44.6	2	Y	2003-33	7/27/05	.	.	.	.	1/20/16	40982	Confirmed CR	.	1/20/16	127	3/14/12	80	TRUE	4.4	1.6	121	I	.	FALSE	FALSE	FALSE	FALSE	FALSE	FALSE	FALSE	7/11/05	FALSE	FALSE	FALSE	FALSE	FALSE	FALSE	FALSE	FALSE	FALSE	FALSE	FALSE	FALSE	FALSE	FALSE	FALSE
21079	8/15/05	Female	White / Caucasian	47.5	2	Y	2003-33	8/16/05	.	.	.	.	11/2/16	40107	Confirmed CR	.	11/2/16	136	10/21/09	50	TRUE	4	2.4	151	I	.	FALSE	FALSE	FALSE	FALSE	FALSE	FALSE	FALSE	8/15/05	FALSE	FALSE	FALSE	FALSE	FALSE	FALSE	FALSE	FALSE	FALSE	FALSE	FALSE	FALSE	FALSE	FALSE	FALSE
21083	7/7/05	Male	White / Caucasian	65.9	2	Y	2003-33	7/29/05	41402	41402	41402	41986	12/13/14	41793	SD	41402	12/13/14	114	5/8/13	94	TRUE	3	3.5	236	II	.	FALSE	FALSE	FALSE	FALSE	FALSE	FALSE	FALSE	7/7/05	FALSE	FALSE	FALSE	FALSE	FALSE	FALSE	FALSE	FALSE	FALSE	FALSE	FALSE	FALSE	FALSE	FALSE	FALSE
21092	7/19/05	Female	White / Caucasian	55	2	Y	2003-33	7/28/05	.	.	.	.	9/26/17	40826	Confirmed CR	.	9/26/17	148	10/10/11	75	TRUE	4.3	2.1	219	I	.	FALSE	FALSE	FALSE	FALSE	FALSE	FALSE	FALSE	7/19/05	TRUE	FALSE	FALSE	FALSE	TRUE	TRUE	TRUE	FALSE	FALSE	TRUE	FALSE	FALSE	FALSE	FALSE	TRUE
21097	7/20/05	Male	White / Caucasian	48.4	2	Y	2003-33	7/29/05	.	.	.	.	7/25/16	40917	Confirmed NCR	.	7/25/16	133	1/9/12	78	TRUE	3	2.9	122	II	.	FALSE	FALSE	FALSE	FALSE	FALSE	FALSE	FALSE	7/20/05	FALSE	FALSE	FALSE	FALSE	FALSE	FALSE	FALSE	FALSE	FALSE	FALSE	FALSE	FALSE	FALSE	FALSE	FALSE
21129	7/28/05	Male	White / Caucasian	52.1	2	Y	2003-33	8/5/05	.	.	.	41237	11/24/12	39575	Confirmed CR	.	11/24/12	88	5/7/08	33	TRUE	4.5	3.9	142	II	.	FALSE	FALSE	FALSE	FALSE	FALSE	FALSE	FALSE	7/28/05	TRUE	FALSE	FALSE	FALSE	TRUE	TRUE	TRUE	FALSE	FALSE	TRUE	FALSE	FALSE	FALSE	FALSE	FALSE
21131	7/21/05	Female	White / Caucasian	61	2	Y	2003-33	8/8/05	.	.	.	.	6/20/18	40819	Confirmed CR	.	6/20/18	156	10/3/11	74	TRUE	4.7	2.9	152	I	.	FALSE	FALSE	FALSE	FALSE	FALSE	FALSE	FALSE	7/21/05	FALSE	FALSE	FALSE	FALSE	FALSE	FALSE	FALSE	FALSE	FALSE	FALSE	FALSE	FALSE	FALSE	FALSE	FALSE
21135	7/28/05	Male	White / Caucasian	43.1	2	Y	2003-33	8/3/05	.	.	.	.	6/29/18	40779	Confirmed CR	.	6/29/18	157	8/24/11	73	TRUE	4.6	1.5	172	I	.	FALSE	FALSE	FALSE	FALSE	FALSE	FALSE	FALSE	7/28/05	FALSE	FALSE	FALSE	FALSE	FALSE	FALSE	FALSE	FALSE	FALSE	FALSE	FALSE	FALSE	FALSE	FALSE	FALSE
21142	7/20/05	Male	Black	53.1	4	Y	2003-33	8/15/05	39189	.	39189	39488	2/10/08	39470	Progression	39189	2/10/08	30	4/17/07	20	TRUE	3.4	4.7	226	II	.	FALSE	FALSE	FALSE	FALSE	FALSE	FALSE	FALSE	7/20/05	FALSE	FALSE	FALSE	FALSE	FALSE	FALSE	FALSE	FALSE	FALSE	FALSE	FALSE	FALSE	FALSE	FALSE	FALSE
21162	8/5/05	Female	White / Caucasian	73	2	Y	2003-33	9/23/05	40557	.	40557	40977	3/9/12	40557	Relapse	40557	3/9/12	78	1/14/11	64	TRUE	3.3	3.8	205	II	.	FALSE	FALSE	FALSE	FALSE	FALSE	FALSE	FALSE	8/5/05	FALSE	FALSE	FALSE	TRUE	FALSE	FALSE	FALSE	FALSE	FALSE	TRUE	FALSE	FALSE	FALSE	FALSE	TRUE
21184	8/8/05	Male	White / Caucasian	63.4	2	Y	2003-33	8/17/05	39885	.	39885	.	11/9/15	39885	Relapse	39885	11/9/15	124	3/13/09	43	TRUE	4.1	4.5	123	II	.	FALSE	FALSE	FALSE	FALSE	FALSE	FALSE	FALSE	8/8/05	FALSE	FALSE	FALSE	FALSE	FALSE	FALSE	FALSE	FALSE	FALSE	FALSE	FALSE	FALSE	FALSE	FALSE	FALSE
21206	8/12/05	Male	White / Caucasian	64.1	2	Y	2003-33	8/26/05	.	.	.	.	10/13/17	43020	Confirmed CR	.	10/13/17	147	10/12/17	147	TRUE	3.7	2.2	139	I	.	FALSE	FALSE	FALSE	FALSE	FALSE	FALSE	FALSE	8/12/05	FALSE	FALSE	FALSE	FALSE	FALSE	FALSE	FALSE	FALSE	FALSE	FALSE	FALSE	FALSE	FALSE	FALSE	FALSE
21234	8/29/05	Female	Native American	59.6	4	Y	2003-33	9/7/05	40945	40945	40945	43060	11/21/17	42824	SD	40945	11/21/17	148	2/6/12	78	TRUE	4.1	6	122	III	.	FALSE	FALSE	FALSE	FALSE	FALSE	FALSE	FALSE	8/29/05	FALSE	FALSE	FALSE	FALSE	FALSE	FALSE	FALSE	FALSE	FALSE	TRUE	FALSE	FALSE	FALSE	FALSE	FALSE
21251	8/30/05	Male	White / Caucasian	65.3	2	Y	2003-33	9/13/05	.	.	.	42484	4/24/16	40931	Confirmed CR	.	4/24/16	129	1/23/12	77	TRUE	4.8	4.7	82	II	.	FALSE	FALSE	FALSE	FALSE	FALSE	FALSE	FALSE	8/30/05	FALSE	FALSE	FALSE	FALSE	FALSE	FALSE	FALSE	FALSE	FALSE	FALSE	FALSE	FALSE	FALSE	FALSE	FALSE
21297	9/22/05	Male	White / Caucasian	55.6	1	Y	2003-33	10/5/05	40709	.	.	42938	7/22/17	40709	Relapse	40709	7/22/17	143	6/15/11	69	TRUE	3.7	10.4	77	III	.	FALSE	FALSE	FALSE	FALSE	FALSE	FALSE	FALSE	9/22/05	FALSE	FALSE	FALSE	FALSE	FALSE	FALSE	FALSE	FALSE	FALSE	FALSE	FALSE	FALSE	FALSE	FALSE	FALSE
21309	10/6/05	Female	Black	56.2	2	Y	2003-33	10/11/05	39141	.	39141	39265	7/2/07	39251	No Response	39141	7/2/07	20	2/28/07	16	FALSE	3.5	2.5	214	I	.	FALSE	FALSE	FALSE	FALSE	FALSE	FALSE	FALSE	10/6/05	FALSE	FALSE	FALSE	FALSE	FALSE	FALSE	FALSE	FALSE	FALSE	FALSE	FALSE	FALSE	FALSE	FALSE	FALSE
21355	10/7/05	Female	White / Caucasian	66.1	2	Y	2003-33	10/14/05	.	.	.	41702	3/4/14	40849	Confirmed CR	.	3/4/14	102	11/2/11	73	TRUE	4	2.4	138	I	.	FALSE	FALSE	FALSE	FALSE	FALSE	FALSE	FALSE	10/7/05	TRUE	FALSE	FALSE	FALSE	TRUE	TRUE	TRUE	FALSE	FALSE	FALSE	FALSE	FALSE	FALSE	FALSE	FALSE
21367	10/6/05	Female	White / Caucasian	62.1	1	Y	2003-33	10/14/05	.	.	.	39011	10/21/06	38720	Confirmed NCR	.	10/21/06	12	1/3/06	2	FALSE	3.3	8.4	312	III	.	FALSE	FALSE	FALSE	FALSE	FALSE	FALSE	FALSE	10/6/05	FALSE	FALSE	FALSE	TRUE	TRUE	TRUE	TRUE	FALSE	FALSE	TRUE	FALSE	FALSE	FALSE	FALSE	FALSE
21408	10/19/05	Female	White / Caucasian	44.9	2	Y	2003-33	10/24/05	39976	.	.	.	3/16/16	39976	Relapse	39976	3/16/16	126	6/12/09	44	TRUE	3.6	12.6	129	III	.	FALSE	FALSE	FALSE	FALSE	FALSE	FALSE	FALSE	10/19/05	FALSE	FALSE	FALSE	FALSE	FALSE	FALSE	FALSE	FALSE	FALSE	FALSE	FALSE	FALSE	FALSE	FALSE	FALSE
21441	10/20/05	Male	White / Caucasian	45.7	2	Y	2003-33	10/28/05	.	.	.	.	11/18/15	40896	Confirmed CR	.	11/18/15	122	12/19/11	74	TRUE	3.6	.	.	I	.	FALSE	FALSE	FALSE	FALSE	FALSE	FALSE	FALSE	10/20/05	FALSE	FALSE	FALSE	FALSE	FALSE	FALSE	FALSE	FALSE	FALSE	FALSE	FALSE	FALSE	FALSE	FALSE	FALSE
21482	11/18/05	Male	Black	40.8	2	Y	2003-33	12/8/05	.	.	.	40947	2/8/12	40449	Confirmed CR	.	2/8/12	75	9/28/10	58	TRUE	3.8	1.6	276	I	.	FALSE	FALSE	FALSE	FALSE	FALSE	FALSE	FALSE	11/18/05	FALSE	FALSE	FALSE	FALSE	FALSE	FALSE	FALSE	FALSE	FALSE	FALSE	FALSE	FALSE	FALSE	FALSE	FALSE
21484	11/10/05	Female	White / Caucasian	59.3	2	Y	2003-33	11/23/05	.	.	.	.	3/19/18	40931	Confirmed CR	.	3/19/18	149	1/23/12	75	TRUE	3.1	2.1	215	II	.	FALSE	FALSE	FALSE	FALSE	FALSE	FALSE	FALSE	11/10/05	FALSE	FALSE	FALSE	FALSE	FALSE	FALSE	FALSE	FALSE	FALSE	FALSE	FALSE	FALSE	FALSE	FALSE	FALSE
21496	12/1/05	Female	White / Caucasian	64.9	2	Y	2003-33	3/16/06	40683	.	40683	40830	10/14/11	40752	Relapse	40683	10/14/11	67	5/20/11	63	TRUE	4.1	2	166	I	.	FALSE	FALSE	FALSE	FALSE	FALSE	FALSE	FALSE	12/1/05	FALSE	FALSE	FALSE	FALSE	FALSE	FALSE	FALSE	FALSE	FALSE	FALSE	FALSE	FALSE	FALSE	FALSE	FALSE
21497	11/30/05	Female	White / Caucasian	53.5	2	Y	2003-33	12/6/05	.	.	.	.	2/12/16	41043	Confirmed CR	.	2/12/16	124	5/14/12	78	TRUE	4	3.8	179	II	.	FALSE	FALSE	FALSE	FALSE	FALSE	FALSE	FALSE	11/30/05	FALSE	FALSE	FALSE	FALSE	FALSE	FALSE	FALSE	FALSE	FALSE	TRUE	FALSE	FALSE	FALSE	FALSE	FALSE
21521	11/22/05	Male	White / Caucasian	57.4	2	Y	2003-33	12/1/05	.	.	.	.	1/22/14	39252	Confirmed CR	.	1/22/14	99	6/19/07	18	FALSE	4.2	5.3	224	II	.	FALSE	FALSE	FALSE	FALSE	FALSE	FALSE	FALSE	11/22/05	FALSE	FALSE	FALSE	FALSE	FALSE	FALSE	TRUE	FALSE	FALSE	FALSE	FALSE	FALSE	FALSE	FALSE	TRUE
21539	7/20/06	Male	White / Caucasian	58.1	3	Y	2003-33	7/24/06	40927	40710	40710	42451	3/22/16	42087	Progressive Disease	40710	3/22/16	117	6/16/11	59	TRUE	4	2.2	121	I	.	FALSE	FALSE	FALSE	FALSE	FALSE	FALSE	FALSE	7/20/06	FALSE	FALSE	FALSE	FALSE	FALSE	FALSE	FALSE	FALSE	FALSE	FALSE	FALSE	FALSE	FALSE	FALSE	FALSE
21567	10/21/10	Male	White / Caucasian	66.4	2	Y	2008-01	10/26/10	.	41901	41901	.	7/3/18	42957	sCR	41901	7/3/18	93	9/19/14	47	TRUE	3.8	4.1	120	II	.	FALSE	FALSE	FALSE	FALSE	FALSE	FALSE	FALSE	10/21/10	FALSE	FALSE	FALSE	FALSE	FALSE	FALSE	FALSE	FALSE	FALSE	FALSE	FALSE	FALSE	FALSE	FALSE	FALSE
21608	4/20/10	Female	White / Caucasian	40.7	1	Y	2008-01	4/22/10	.	40575	.	.	1/9/18	41411	PR	40575	1/9/18	93	2/1/11	9	FALSE	3.7	2	104	I	.	FALSE	FALSE	FALSE	FALSE	FALSE	FALSE	FALSE	4/20/10	FALSE	FALSE	FALSE	FALSE	FALSE	FALSE	FALSE	FALSE	FALSE	FALSE	FALSE	FALSE	FALSE	FALSE	FALSE
21694	12/7/07	Female	White / Caucasian	51.1	1	Y	2006-66	12/8/07	.	.	.	39592	5/24/08	39549	Confirmed NCR	.	5/24/08	5	4/11/08	4	FALSE	3.6	6.2	152	III	.	FALSE	FALSE	FALSE	FALSE	FALSE	FALSE	FALSE	12/7/07	FALSE	FALSE	FALSE	FALSE	FALSE	FALSE	FALSE	FALSE	FALSE	FALSE	FALSE	FALSE	FALSE	FALSE	FALSE
21737	2/14/06	Female	White / Caucasian	56.7	3	Y	2003-33	3/8/06	.	.	.	.	10/14/16	40966	Confirmed CR	.	10/14/16	129	2/27/12	72	TRUE	4.1	1.8	100	I	.	FALSE	FALSE	FALSE	FALSE	FALSE	FALSE	FALSE	2/14/06	FALSE	FALSE	FALSE	FALSE	FALSE	FALSE	FALSE	FALSE	FALSE	FALSE	FALSE	FALSE	FALSE	FALSE	FALSE
21783	3/2/06	Female	White / Caucasian	54.4	2	Y	2003-33	3/8/06	40295	40295	40295	.	1/24/18	42745	SD	40295	1/24/18	144	4/27/10	50	TRUE	3.2	3.9	127	II	.	FALSE	FALSE	FALSE	FALSE	FALSE	FALSE	FALSE	3/2/06	FALSE	FALSE	FALSE	FALSE	FALSE	FALSE	FALSE	FALSE	FALSE	FALSE	FALSE	FALSE	FALSE	FALSE	FALSE
21786	3/17/06	Female	Black	52.3	2	Y	2003-33	4/10/06	.	.	.	.	6/26/18	40914	Confirmed CR	.	6/26/18	148	1/6/12	69	TRUE	4.2	.	114	I	.	FALSE	FALSE	FALSE	FALSE	FALSE	FALSE	FALSE	3/17/06	TRUE	FALSE	FALSE	FALSE	TRUE	TRUE	TRUE	FALSE	TRUE	TRUE	FALSE	FALSE	FALSE	FALSE	TRUE
21797	3/9/06	Male	Asian	42.1	2	Y	2003-33	4/14/06	.	.	.	.	6/14/18	40973	Confirmed CR	.	6/14/18	148	3/5/12	71	TRUE	2.4	3.4	171	II	.	FALSE	FALSE	FALSE	FALSE	FALSE	FALSE	FALSE	3/9/06	FALSE	FALSE	FALSE	FALSE	FALSE	FALSE	FALSE	FALSE	FALSE	FALSE	FALSE	FALSE	FALSE	FALSE	FALSE
21830	3/24/06	Male	White / Caucasian	61.7	3	Y	2003-33	4/11/06	40827	.	.	41051	5/22/12	40827	Relapse	40827	5/22/12	74	10/11/11	66	TRUE	2.7	5.5	96	III	.	FALSE	FALSE	FALSE	FALSE	FALSE	FALSE	FALSE	3/24/06	FALSE	FALSE	FALSE	FALSE	FALSE	FALSE	FALSE	FALSE	FALSE	FALSE	FALSE	FALSE	FALSE	FALSE	FALSE
21850	3/13/06	Male	White / Caucasian	46.5	4	Y	2003-33	3/22/06	.	40870	40870	.	6/14/18	42100	Progressive Disease	40870	6/14/18	148	11/23/11	69	TRUE	2.7	4.8	122	II	.	FALSE	FALSE	FALSE	FALSE	FALSE	FALSE	FALSE	3/13/06	FALSE	FALSE	FALSE	FALSE	FALSE	FALSE	FALSE	FALSE	FALSE	FALSE	FALSE	FALSE	FALSE	FALSE	FALSE
21857	3/17/06	Female	White / Caucasian	65.1	2	Y	2003-33	3/23/06	.	.	.	38924	7/26/06	38909	Not Evaluable	.	7/26/06	4	7/11/06	3	FALSE	3.5	11.6	205	III	.	FALSE	FALSE	FALSE	FALSE	FALSE	FALSE	FALSE	3/17/06	TRUE	FALSE	FALSE	FALSE	TRUE	TRUE	TRUE	FALSE	FALSE	FALSE	FALSE	FALSE	FALSE	FALSE	FALSE
21862	3/24/06	Male	White / Caucasian	71.2	2	Y	2003-33	4/5/06	.	.	.	40264	3/27/10	40115	Confirmed CR	.	3/27/10	48	10/29/09	43	TRUE	3.3	3.3	151	II	.	FALSE	FALSE	FALSE	FALSE	FALSE	FALSE	FALSE	3/24/06	FALSE	FALSE	FALSE	FALSE	FALSE	FALSE	FALSE	FALSE	FALSE	FALSE	FALSE	FALSE	FALSE	FALSE	FALSE
21867	3/23/06	Male	White / Caucasian	59.6	1	Y	2003-33	4/11/06	.	.	.	.	5/21/13	40890	Confirmed CR	.	5/21/13	86	12/13/11	69	TRUE	4.7	1.7	172	I	.	FALSE	FALSE	FALSE	FALSE	FALSE	FALSE	FALSE	3/23/06	FALSE	FALSE	FALSE	FALSE	FALSE	FALSE	FALSE	FALSE	FALSE	FALSE	FALSE	FALSE	FALSE	FALSE	FALSE
21926	4/5/06	Female	White / Caucasian	43	2	Y	2003-33	4/12/06	.	.	.	.	5/10/18	40408	Confirmed CR	.	5/10/18	147	8/18/10	52	TRUE	3.6	2.8	160	I	.	FALSE	FALSE	FALSE	FALSE	FALSE	FALSE	FALSE	4/5/06	FALSE	FALSE	FALSE	FALSE	FALSE	FALSE	FALSE	FALSE	FALSE	FALSE	FALSE	FALSE	FALSE	FALSE	FALSE
21955	4/19/06	Female	White / Caucasian	61.7	2	Y	2003-33	5/10/06	.	.	.	.	6/8/18	42893	Confirmed CR	.	6/8/18	147	6/7/17	134	TRUE	3.8	2.8	117	I	.	FALSE	FALSE	FALSE	FALSE	FALSE	FALSE	FALSE	4/19/06	FALSE	FALSE	FALSE	FALSE	TRUE	TRUE	TRUE	TRUE	FALSE	TRUE	FALSE	FALSE	FALSE	FALSE	FALSE
21956	5/3/06	Female	White / Caucasian	59.6	2	Y	2003-33	5/4/06	.	.	.	39762	11/10/08	39745	Confirmed CR	.	11/10/08	30	10/24/08	30	TRUE	4.1	2.2	152	I	.	FALSE	FALSE	FALSE	FALSE	FALSE	FALSE	FALSE	5/3/06	FALSE	FALSE	FALSE	FALSE	FALSE	FALSE	FALSE	FALSE	FALSE	FALSE	FALSE	FALSE	FALSE	FALSE	FALSE
21970	4/19/06	Male	Asian	60.5	2	Y	2003-33	5/10/06	.	.	.	.	6/15/18	40952	Confirmed NCR	.	6/15/18	147	2/13/12	70	TRUE	2.9	4	186	II	.	FALSE	FALSE	FALSE	FALSE	FALSE	FALSE	FALSE	4/19/06	FALSE	FALSE	FALSE	FALSE	FALSE	FALSE	FALSE	FALSE	FALSE	FALSE	FALSE	FALSE	FALSE	FALSE	FALSE
21987	4/26/06	Male	White / Caucasian	65.2	2	Y	2003-33	5/2/06	.	.	.	40140	11/23/09	40016	Confirmed CR	.	11/23/09	43	7/22/09	39	TRUE	5.3	8.3	309	III	.	FALSE	FALSE	FALSE	FALSE	FALSE	FALSE	FALSE	4/26/06	TRUE	FALSE	FALSE	FALSE	TRUE	TRUE	TRUE	FALSE	TRUE	TRUE	FALSE	FALSE	FALSE	FALSE	TRUE
21996	5/10/06	Male	White / Caucasian	51.6	2	Y	2003-33	6/2/06	.	.	.	.	5/23/18	40833	Confirmed CR	.	5/23/18	145	10/17/11	65	TRUE	4.1	2.2	132	I	.	FALSE	FALSE	FALSE	FALSE	FALSE	FALSE	FALSE	5/10/06	TRUE	FALSE	FALSE	FALSE	TRUE	TRUE	TRUE	FALSE	FALSE	FALSE	FALSE	FALSE	FALSE	FALSE	FALSE
22037	5/10/06	Female	White / Caucasian	59.4	2	Y	2003-33	5/17/06	.	.	.	.	4/25/18	40980	Confirmed CR	.	4/25/18	145	3/12/12	70	TRUE	3.6	2.7	187	I	.	FALSE	FALSE	FALSE	FALSE	FALSE	FALSE	FALSE	5/10/06	FALSE	FALSE	FALSE	FALSE	FALSE	FALSE	FALSE	FALSE	FALSE	FALSE	FALSE	FALSE	FALSE	FALSE	FALSE
22047	5/31/06	Female	White / Caucasian	57.4	2	Y	2003-33	6/1/06	.	.	.	.	4/11/18	40945	Confirmed NCR	.	4/11/18	144	2/6/12	69	TRUE	3.4	2.7	136	II	.	FALSE	FALSE	FALSE	FALSE	FALSE	FALSE	FALSE	5/31/06	FALSE	FALSE	FALSE	FALSE	FALSE	FALSE	FALSE	FALSE	FALSE	FALSE	FALSE	FALSE	FALSE	FALSE	FALSE
22071	5/3/06	Male	White / Caucasian	61.6	3	Y	2003-33	5/10/06	39198	.	39198	39765	11/13/08	39752	Improvement	39198	11/13/08	30	4/26/07	11	FALSE	2.8	2.4	83	II	.	FALSE	FALSE	FALSE	FALSE	FALSE	FALSE	FALSE	5/3/06	TRUE	FALSE	FALSE	FALSE	TRUE	TRUE	TRUE	FALSE	FALSE	FALSE	FALSE	FALSE	FALSE	FALSE	FALSE
22076	5/5/06	Male	White / Caucasian	66.8	2	Y	2003-33	5/31/06	.	.	.	.	6/26/18	41001	Confirmed CR	.	6/26/18	146	4/2/12	71	TRUE	4.2	2.8	143	I	.	FALSE	FALSE	FALSE	FALSE	FALSE	FALSE	FALSE	5/5/06	FALSE	FALSE	FALSE	FALSE	FALSE	FALSE	FALSE	FALSE	FALSE	FALSE	FALSE	FALSE	FALSE	FALSE	FALSE
22264	2/2/09	Female	White / Caucasian	62.3	2	Y	2008-01	6/16/11	.	.	.	.	6/29/18	42681	Relapse from MRD negative (include only in disease-free survival analysis)	.	6/29/18	85	11/7/16	65	TRUE	4.2	2	130	I	.	FALSE	FALSE	FALSE	FALSE	FALSE	FALSE	FALSE	2/2/09	FALSE	FALSE	FALSE	FALSE	FALSE	FALSE	FALSE	FALSE	FALSE	FALSE	FALSE	FALSE	FALSE	FALSE	FALSE
22281	2/21/07	Male	White / Caucasian	65.1	2	Y	2006-66	2/21/07	.	.	.	41183	10/1/12	40451	Confirmed CR	.	10/1/12	68	9/30/10	43	TRUE	3.7	4.6	119	II	.	FALSE	FALSE	FALSE	FALSE	FALSE	FALSE	FALSE	2/21/07	FALSE	FALSE	FALSE	TRUE	FALSE	TRUE	FALSE	FALSE	FALSE	TRUE	FALSE	FALSE	FALSE	FALSE	TRUE
22538	10/13/06	Male	White / Caucasian	50.7	2	Y	2006-66	11/29/06	.	.	.	.	4/17/14	40422	Confirmed CR	.	4/17/14	89	9/1/10	45	TRUE	3.9	3.2	124	I	.	FALSE	FALSE	FALSE	FALSE	FALSE	FALSE	FALSE	10/13/06	FALSE	FALSE	FALSE	FALSE	FALSE	FALSE	FALSE	FALSE	FALSE	FALSE	FALSE	FALSE	FALSE	FALSE	FALSE
22615	11/9/06	Male	White / Caucasian	52.8	2	Y	2006-66	12/14/06	.	.	.	.	7/24/15	40890	Confirmed CR	.	7/24/15	104	12/13/11	60	TRUE	2.6	3.3	125	II	.	FALSE	FALSE	FALSE	FALSE	FALSE	FALSE	FALSE	11/9/06	FALSE	FALSE	FALSE	FALSE	FALSE	FALSE	FALSE	FALSE	FALSE	FALSE	FALSE	FALSE	FALSE	FALSE	FALSE
22631	11/15/06	Male	White / Caucasian	70.4	2	Y	2006-66	1/5/07	.	.	.	39669	8/9/08	39412	Confirmed CR	.	8/9/08	19	11/26/07	10	FALSE	4.4	3.4	120	I	.	FALSE	FALSE	FALSE	FALSE	FALSE	FALSE	FALSE	11/15/06	FALSE	FALSE	FALSE	FALSE	FALSE	FALSE	FALSE	FALSE	FALSE	FALSE	FALSE	FALSE	FALSE	FALSE	FALSE
22665	12/6/06	Male	White / Caucasian	62.7	2	Y	2006-66	12/21/06	.	.	.	.	5/29/13	40764	Near Complete Response	.	5/29/13	78	8/9/11	56	TRUE	4.3	3.4	148	I	.	FALSE	FALSE	FALSE	FALSE	FALSE	FALSE	FALSE	12/6/06	FALSE	FALSE	FALSE	FALSE	FALSE	FALSE	FALSE	FALSE	FALSE	FALSE	FALSE	FALSE	FALSE	FALSE	FALSE
22668	12/1/06	Female	White / Caucasian	62.6	2	Y	2006-66	1/4/07	.	.	.	39303	8/9/07	39206	Confirmed NCR	.	8/9/07	7	5/4/07	4	FALSE	3.4	10.5	165	III	.	FALSE	FALSE	FALSE	FALSE	FALSE	FALSE	FALSE	12/1/06	FALSE	FALSE	FALSE	FALSE	FALSE	FALSE	FALSE	FALSE	FALSE	FALSE	FALSE	FALSE	FALSE	FALSE	FALSE
22676	12/1/06	Female	White / Caucasian	71.2	1	Y	2006-66	12/8/06	.	.	.	39086	1/4/07	39086	Not Evaluable	.	1/4/07	0	1/4/07	0	FALSE	3.3	10.4	174	III	.	FALSE	FALSE	FALSE	FALSE	FALSE	FALSE	FALSE	12/1/06	FALSE	FALSE	FALSE	FALSE	FALSE	FALSE	FALSE	FALSE	FALSE	FALSE	FALSE	FALSE	FALSE	FALSE	FALSE
22726	12/13/06	Male	White / Caucasian	39.9	2	Y	2006-66	1/2/07	41701	41701	41701	.	6/21/18	42352	CR	41701	6/21/18	139	3/3/14	87	TRUE	3.7	4.4	141	II	.	FALSE	FALSE	FALSE	FALSE	FALSE	FALSE	FALSE	12/13/06	FALSE	FALSE	FALSE	FALSE	FALSE	FALSE	FALSE	FALSE	FALSE	TRUE	FALSE	FALSE	FALSE	FALSE	TRUE
22729	1/3/07	Male	White / Caucasian	49.4	2	Y	2006-66	1/18/07	.	.	.	.	6/21/16	40987	Confirmed CR	.	6/21/16	114	3/19/12	62	TRUE	4.2	1.8	167	I	.	FALSE	FALSE	FALSE	FALSE	FALSE	FALSE	FALSE	1/3/07	FALSE	FALSE	FALSE	FALSE	FALSE	FALSE	FALSE	FALSE	FALSE	FALSE	FALSE	FALSE	FALSE	FALSE	FALSE
22750	12/13/06	Male	White / Caucasian	71.2	2	Y	2006-66	12/21/06	39720	.	39720	40017	7/23/09	39979	Progression	39720	7/23/09	31	9/29/08	21	TRUE	3	28.6	165	III	.	FALSE	FALSE	FALSE	FALSE	FALSE	FALSE	FALSE	12/13/06	TRUE	FALSE	FALSE	FALSE	TRUE	TRUE	TRUE	FALSE	FALSE	FALSE	FALSE	FALSE	FALSE	FALSE	FALSE
22791	1/11/07	Female	White / Caucasian	66.6	1	Y	2006-66	1/22/07	.	.	.	39344	9/19/07	39231	No Response	.	9/19/07	8	5/29/07	4	FALSE	3.6	3.7	166	II	.	FALSE	FALSE	FALSE	FALSE	FALSE	FALSE	FALSE	1/11/07	FALSE	FALSE	FALSE	FALSE	FALSE	FALSE	FALSE	FALSE	FALSE	FALSE	FALSE	FALSE	FALSE	FALSE	FALSE
22807	2/8/07	Male	White / Caucasian	49.1	2	Y	2006-66	2/28/07	.	.	.	.	12/8/16	40637	Confirmed CR	.	12/8/16	119	4/4/11	49	TRUE	3.6	2.1	111	I	.	FALSE	FALSE	FALSE	FALSE	FALSE	FALSE	FALSE	2/8/07	FALSE	FALSE	FALSE	FALSE	FALSE	FALSE	FALSE	FALSE	FALSE	FALSE	FALSE	FALSE	FALSE	FALSE	FALSE
22859	8/10/07	Male	White / Caucasian	60.3	2	Y	2006-66	8/15/07	.	.	.	.	12/1/15	41428	Confirmed CR	.	12/1/15	101	6/3/13	70	TRUE	3.9	2.6	114	I	.	FALSE	FALSE	FALSE	FALSE	FALSE	FALSE	FALSE	8/10/07	FALSE	FALSE	FALSE	FALSE	FALSE	FALSE	FALSE	FALSE	FALSE	FALSE	FALSE	FALSE	FALSE	FALSE	FALSE
22880	1/31/07	Female	White / Caucasian	65.4	3	Y	2006-66	2/16/07	.	40981	.	41553	10/6/13	41553	Progressive Disease	40981	10/6/13	80	3/13/12	61	TRUE	4.3	.	158	I	.	FALSE	FALSE	FALSE	FALSE	FALSE	FALSE	FALSE	1/31/07	TRUE	FALSE	FALSE	FALSE	TRUE	TRUE	TRUE	FALSE	TRUE	TRUE	FALSE	FALSE	FALSE	FALSE	TRUE
22884	2/16/07	Male	White / Caucasian	70.2	2	Y	2006-66	2/28/07	42989	.	42989	.	6/25/18	42989	Relapse	42989	6/25/18	137	9/11/17	128	TRUE	4.4	1.8	141	I	.	FALSE	FALSE	FALSE	FALSE	FALSE	FALSE	FALSE	2/16/07	FALSE	FALSE	FALSE	FALSE	FALSE	FALSE	FALSE	FALSE	FALSE	FALSE	FALSE	FALSE	FALSE	FALSE	FALSE
22898	2/8/07	Male	White / Caucasian	61.8	3	Y	2006-66	2/14/07	39700	.	39700	39949	5/16/09	39944	Relapse	39700	5/16/09	27	9/9/08	19	TRUE	3.2	16	296	III	.	FALSE	FALSE	FALSE	FALSE	FALSE	FALSE	FALSE	2/8/07	TRUE	FALSE	FALSE	TRUE	TRUE	TRUE	TRUE	FALSE	TRUE	FALSE	FALSE	FALSE	FALSE	FALSE	TRUE
22917	2/23/07	Female	White / Caucasian	62.4	2	Y	2006-66	3/24/07	.	.	.	.	10/17/16	40918	Confirmed CR	.	10/17/16	116	1/10/12	58	TRUE	3	3.2	126	II	.	FALSE	FALSE	FALSE	FALSE	FALSE	FALSE	FALSE	2/23/07	FALSE	FALSE	FALSE	FALSE	FALSE	FALSE	FALSE	FALSE	FALSE	FALSE	FALSE	FALSE	FALSE	FALSE	FALSE
22958	6/13/07	Male	White / Caucasian	45.9	2	Y	2006-66	8/18/07	.	.	.	.	2/23/18	40995	Confirmed CR	.	2/23/18	128	3/27/12	56	TRUE	4.3	4.1	167	II	.	FALSE	FALSE	FALSE	FALSE	FALSE	FALSE	FALSE	6/13/07	TRUE	TRUE	FALSE	FALSE	TRUE	TRUE	TRUE	FALSE	FALSE	TRUE	FALSE	FALSE	FALSE	FALSE	TRUE
22969	3/16/07	Male	White / Caucasian	58.2	2	Y	2006-66	3/17/07	.	.	.	.	6/1/18	41540	Confirmed CR	.	6/1/18	136	9/23/13	79	TRUE	2.9	7.2	149	III	.	FALSE	FALSE	FALSE	FALSE	FALSE	FALSE	FALSE	3/16/07	FALSE	FALSE	FALSE	FALSE	FALSE	FALSE	FALSE	FALSE	FALSE	FALSE	FALSE	FALSE	FALSE	FALSE	FALSE
22987	3/23/07	Male	White / Caucasian	58.5	4	Y	2006-66	4/7/07	39539	.	39539	39684	8/24/08	39681	Response	39539	8/24/08	16	4/1/08	12	FALSE	3.8	3.4	160	I	.	FALSE	FALSE	FALSE	FALSE	FALSE	FALSE	FALSE	3/23/07	FALSE	FALSE	FALSE	FALSE	FALSE	FALSE	FALSE	FALSE	FALSE	TRUE	FALSE	FALSE	FALSE	FALSE	TRUE
23012	4/11/07	Female	White / Caucasian	57.5	2	Y	2006-66	5/16/07	.	.	.	.	10/27/15	40843	Confirmed CR	.	10/27/15	102	10/27/11	54	TRUE	4.2	4.9	184	II	.	FALSE	FALSE	FALSE	FALSE	FALSE	FALSE	FALSE	4/11/07	FALSE	FALSE	FALSE	FALSE	FALSE	FALSE	FALSE	FALSE	FALSE	FALSE	FALSE	FALSE	FALSE	FALSE	FALSE
23018	4/4/07	Female	White / Caucasian	41.1	2	Y	2006-66	4/11/07	.	.	.	.	2/9/18	40843	Confirmed CR	.	2/9/18	131	10/27/11	55	TRUE	4.7	1.6	153	I	.	FALSE	FALSE	FALSE	FALSE	FALSE	FALSE	FALSE	4/4/07	FALSE	FALSE	FALSE	FALSE	FALSE	FALSE	FALSE	FALSE	FALSE	FALSE	FALSE	FALSE	FALSE	FALSE	FALSE
23045	4/16/07	Male	White / Caucasian	62.5	1	Y	2006-66	5/3/07	.	.	.	39425	12/9/07	39405	Onset NCR	.	12/9/07	7	11/19/07	6	FALSE	2.5	6.8	137	III	.	FALSE	FALSE	FALSE	FALSE	FALSE	FALSE	FALSE	4/16/07	FALSE	FALSE	FALSE	FALSE	FALSE	FALSE	FALSE	FALSE	FALSE	FALSE	FALSE	FALSE	FALSE	FALSE	FALSE
23102	10/26/09	Female	White / Caucasian	66.3	2	Y	2008-01	11/2/09	.	.	.	.	5/9/18	41386	CR	.	5/9/18	103	4/22/13	42	TRUE	3.5	2.7	230	I	.	FALSE	FALSE	FALSE	FALSE	FALSE	FALSE	FALSE	10/26/09	FALSE	FALSE	FALSE	FALSE	FALSE	FALSE	FALSE	FALSE	FALSE	FALSE	FALSE	FALSE	FALSE	FALSE	FALSE
23103	4/26/07	Male	White / Caucasian	58.2	2	Y	2006-66	5/23/07	.	.	.	.	4/30/18	41428	Confirmed CR	.	4/30/18	133	6/3/13	73	TRUE	4.4	1.6	159	I	.	FALSE	FALSE	FALSE	FALSE	FALSE	FALSE	FALSE	4/26/07	FALSE	FALSE	FALSE	FALSE	FALSE	FALSE	FALSE	FALSE	FALSE	FALSE	FALSE	FALSE	FALSE	FALSE	FALSE
23135	5/4/07	Female	White / Caucasian	59.1	2	Y	2006-66	5/23/07	40883	40919	.	41352	3/19/13	41225	Progressive Disease	40883	3/19/13	70	12/6/11	55	TRUE	3.5	3	92	I	.	FALSE	FALSE	FALSE	FALSE	FALSE	FALSE	FALSE	5/4/07	FALSE	FALSE	FALSE	FALSE	FALSE	FALSE	FALSE	FALSE	FALSE	FALSE	FALSE	FALSE	FALSE	FALSE	FALSE
23163	5/11/07	Male	White / Caucasian	46.4	2	Y	2006-66	5/19/07	.	.	.	.	5/11/18	41313	Confirmed NCR	.	5/11/18	133	2/8/13	69	TRUE	4.2	25.3	223	III	.	FALSE	FALSE	FALSE	FALSE	FALSE	FALSE	FALSE	5/11/07	TRUE	FALSE	FALSE	TRUE	TRUE	TRUE	TRUE	FALSE	TRUE	FALSE	FALSE	FALSE	FALSE	FALSE	FALSE
23168	5/11/07	Male	White / Caucasian	61.5	5	Y	2006-66	5/23/07	40805	40929	.	41972	11/29/14	41821	Progressive Disease	40805	11/29/14	91	9/19/11	52	TRUE	3.8	2.2	203	I	.	FALSE	FALSE	FALSE	FALSE	FALSE	FALSE	FALSE	5/11/07	FALSE	FALSE	FALSE	FALSE	FALSE	FALSE	FALSE	FALSE	FALSE	FALSE	FALSE	FALSE	FALSE	FALSE	FALSE
23170	5/18/07	Female	White / Caucasian	66.7	3	Y	2006-66	5/30/07	39722	.	39722	39922	4/19/09	39885	No Response	39722	4/19/09	23	10/1/08	16	FALSE	3.5	5.5	217	III	.	FALSE	FALSE	FALSE	FALSE	FALSE	FALSE	FALSE	5/18/07	TRUE	FALSE	FALSE	FALSE	TRUE	TRUE	TRUE	FALSE	FALSE	TRUE	FALSE	FALSE	FALSE	FALSE	TRUE
23408	5/29/07	Male	White / Caucasian	55.6	2	Y	2006-66	6/2/07	41527	41527	41527	41720	3/22/14	41653	Relapse	41527	3/22/14	82	9/10/13	76	TRUE	4.1	1.1	178	I	.	FALSE	FALSE	FALSE	FALSE	FALSE	FALSE	FALSE	5/29/07	FALSE	FALSE	FALSE	FALSE	FALSE	FALSE	FALSE	FALSE	FALSE	FALSE	FALSE	FALSE	FALSE	FALSE	FALSE
23409	10/16/07	Female	White / Caucasian	70.5	2	Y	2006-66	10/24/07	.	.	.	.	7/9/13	39749	Confirmed CR	.	7/9/13	69	10/28/08	12	FALSE	4.2	3.7	184	II	.	FALSE	FALSE	FALSE	FALSE	FALSE	FALSE	FALSE	10/16/07	FALSE	FALSE	FALSE	FALSE	FALSE	FALSE	FALSE	FALSE	FALSE	FALSE	FALSE	FALSE	FALSE	FALSE	FALSE
23422	6/5/07	Female	Black	66.7	1	Y	2006-66	6/20/07	.	.	.	39390	11/4/07	39304	Onset Response	.	11/4/07	4	8/10/07	1	FALSE	4.1	7.5	143	III	.	FALSE	FALSE	FALSE	FALSE	FALSE	FALSE	FALSE	6/5/07	TRUE	FALSE	FALSE	FALSE	TRUE	TRUE	TRUE	FALSE	FALSE	TRUE	FALSE	FALSE	FALSE	FALSE	TRUE
23425	6/1/07	Male	White / Caucasian	43.4	2	Y	2006-66	6/23/07	.	.	.	.	6/20/18	41551	Confirmed NCR	.	6/20/18	133	10/4/13	76	TRUE	4.3	2.9	122	I	.	FALSE	FALSE	FALSE	FALSE	FALSE	FALSE	FALSE	6/1/07	FALSE	FALSE	FALSE	FALSE	FALSE	FALSE	FALSE	FALSE	FALSE	FALSE	FALSE	FALSE	FALSE	FALSE	FALSE
23428	6/6/07	Female	White / Caucasian	69.1	1	Y	2006-66	6/12/07	.	.	.	39416	11/30/07	39393	Confirmed Response	.	11/30/07	5	11/7/07	4	FALSE	3.6	5.4	135	II	.	FALSE	FALSE	FALSE	FALSE	FALSE	FALSE	FALSE	6/6/07	TRUE	FALSE	FALSE	TRUE	TRUE	TRUE	TRUE	TRUE	FALSE	TRUE	TRUE	FALSE	FALSE	FALSE	FALSE
23448	6/27/07	Male	White / Caucasian	38.4	5	Y	2006-66	6/27/07	40259	.	40259	40636	4/3/11	40500	Progression	40259	4/3/11	45	3/22/10	33	TRUE	3.8	2.7	141	I	.	FALSE	FALSE	FALSE	FALSE	FALSE	FALSE	FALSE	6/27/07	FALSE	FALSE	FALSE	FALSE	FALSE	TRUE	FALSE	FALSE	FALSE	FALSE	FALSE	FALSE	FALSE	FALSE	FALSE
23457	6/22/07	Male	White / Caucasian	56.2	2	Y	2006-66	6/23/07	.	.	.	.	12/18/17	41100	Confirmed CR	.	12/18/17	127	7/10/12	61	TRUE	3	4	121	II	.	FALSE	FALSE	FALSE	FALSE	FALSE	FALSE	FALSE	6/22/07	FALSE	FALSE	FALSE	FALSE	FALSE	FALSE	FALSE	FALSE	FALSE	FALSE	FALSE	FALSE	FALSE	FALSE	FALSE
23465	2/16/10	Male	White / Caucasian	61.5	2	Y	2008-01	2/19/10	.	41358	41358	.	10/12/17	42613	Progressive Disease	41358	10/12/17	93	3/25/13	37	TRUE	4.2	4.2	129	II	.	FALSE	FALSE	FALSE	FALSE	FALSE	FALSE	FALSE	2/16/10	FALSE	FALSE	FALSE	FALSE	FALSE	FALSE	FALSE	FALSE	FALSE	TRUE	TRUE	FALSE	FALSE	FALSE	FALSE
23476	6/14/07	Male	White / Caucasian	56.5	5	Y	2006-66	6/16/07	40123	39262	40123	41426	6/1/13	40963	Relapse	39262	6/1/13	72	6/29/07	0	FALSE	3.5	9	133	III	.	FALSE	FALSE	FALSE	FALSE	FALSE	FALSE	FALSE	6/14/07	FALSE	FALSE	FALSE	FALSE	FALSE	FALSE	FALSE	FALSE	FALSE	FALSE	FALSE	FALSE	FALSE	FALSE	FALSE
23492	6/15/07	Female	Hispanic	64.8	2	Y	2006-66	6/22/07	.	.	.	39432	12/16/07	39371	Confirmed NCR	.	12/16/07	5	10/16/07	3	FALSE	2.9	4	99	II	.	FALSE	FALSE	FALSE	FALSE	FALSE	FALSE	FALSE	6/15/07	TRUE	FALSE	FALSE	FALSE	TRUE	TRUE	TRUE	FALSE	TRUE	TRUE	FALSE	FALSE	FALSE	FALSE	TRUE
23554	7/6/07	Female	White / Caucasian	66	3	Y	2006-66	7/21/07	.	.	.	40426	9/5/10	39828	Possible Relapse	.	9/5/10	38	1/15/09	18	FALSE	3.7	7.7	150	III	.	FALSE	FALSE	FALSE	FALSE	FALSE	FALSE	FALSE	7/6/07	FALSE	FALSE	FALSE	FALSE	FALSE	TRUE	FALSE	FALSE	FALSE	TRUE	FALSE	FALSE	FALSE	FALSE	TRUE
23570	7/12/07	Male	White / Caucasian	47.9	4	Y	2006-66	7/14/07	40802	40912	.	41064	6/4/12	41052	Progressive Disease	40802	6/4/12	59	9/16/11	50	TRUE	1.9	7.6	201	III	.	FALSE	FALSE	FALSE	FALSE	FALSE	FALSE	FALSE	7/12/07	TRUE	TRUE	FALSE	FALSE	TRUE	TRUE	TRUE	FALSE	FALSE	TRUE	FALSE	FALSE	FALSE	FALSE	FALSE
23604	7/13/07	Female	Asian	64.4	2	Y	2006-66	8/1/07	.	.	.	41266	12/23/12	40050	Confirmed CR	.	12/23/12	65	8/25/09	25	TRUE	3.9	12.4	130	III	.	FALSE	FALSE	FALSE	FALSE	FALSE	FALSE	FALSE	7/13/07	FALSE	FALSE	FALSE	FALSE	FALSE	FALSE	FALSE	FALSE	FALSE	FALSE	FALSE	FALSE	FALSE	FALSE	FALSE
23651	7/27/07	Female	White / Caucasian	45.6	2	Y	2006-66	8/11/07	.	.	.	.	4/25/18	40862	Confirmed CR	.	4/25/18	130	11/15/11	51	TRUE	4.2	6.2	190	III	.	FALSE	FALSE	FALSE	FALSE	FALSE	FALSE	FALSE	7/27/07	TRUE	FALSE	FALSE	FALSE	FALSE	FALSE	FALSE	FALSE	FALSE	TRUE	FALSE	FALSE	FALSE	FALSE	TRUE
23732	8/9/07	Male	White / Caucasian	44.5	2	Y	2006-66	8/22/07	.	.	.	41372	4/8/13	41008	Confirmed CR	.	4/8/13	68	4/9/12	56	TRUE	3.9	3.3	143	I	.	FALSE	FALSE	FALSE	FALSE	FALSE	FALSE	FALSE	8/9/07	FALSE	FALSE	FALSE	TRUE	FALSE	FALSE	FALSE	FALSE	FALSE	TRUE	FALSE	FALSE	FALSE	FALSE	TRUE
23739	8/23/07	Female	White / Caucasian	58.1	1	Y	2006-66	9/12/07	.	.	.	40881	12/4/11	39388	Not Evaluable	.	12/4/11	51	11/2/07	1	FALSE	3.9	6.7	136	III	.	FALSE	FALSE	FALSE	FALSE	FALSE	FALSE	FALSE	8/23/07	FALSE	FALSE	FALSE	FALSE	FALSE	FALSE	FALSE	FALSE	FALSE	FALSE	FALSE	FALSE	FALSE	FALSE	FALSE
23782	9/6/07	Male	White / Caucasian	46.1	3	Y	2006-66	9/29/07	41008	41008	41008	.	6/29/18	41926	Progressive Disease	41008	6/29/18	130	4/9/12	55	TRUE	4.2	2.6	190	I	.	FALSE	FALSE	FALSE	FALSE	FALSE	FALSE	FALSE	9/6/07	FALSE	FALSE	FALSE	FALSE	FALSE	FALSE	FALSE	FALSE	FALSE	FALSE	TRUE	FALSE	FALSE	FALSE	TRUE
23799	8/28/07	Male	White / Caucasian	41.3	2	Y	2006-66	9/2/07	.	.	.	.	9/6/16	41451	Confirmed CR	.	9/6/16	109	6/26/13	70	TRUE	3.5	2.5	168	I	.	FALSE	FALSE	FALSE	FALSE	FALSE	FALSE	FALSE	8/28/07	FALSE	FALSE	FALSE	FALSE	FALSE	FALSE	FALSE	FALSE	FALSE	FALSE	FALSE	FALSE	FALSE	FALSE	FALSE
23816	9/6/07	Male	Black	51.2	3	Y	2006-66	10/24/07	40690	41217	.	.	7/4/18	41705	SD	40690	7/4/18	130	5/27/11	43	TRUE	3.3	3	161	II	.	FALSE	FALSE	FALSE	FALSE	FALSE	FALSE	FALSE	9/6/07	FALSE	FALSE	FALSE	TRUE	TRUE	TRUE	TRUE	FALSE	FALSE	TRUE	FALSE	FALSE	FALSE	FALSE	TRUE
23820	9/4/07	Female	White / Caucasian	58.6	2	Y	2006-66	9/8/07	.	.	.	.	6/25/18	41025	Confirmed CR	.	6/25/18	131	4/26/12	56	TRUE	3	7.4	559	III	.	FALSE	FALSE	FALSE	FALSE	FALSE	FALSE	FALSE	9/4/07	FALSE	FALSE	FALSE	FALSE	FALSE	FALSE	FALSE	FALSE	FALSE	FALSE	TRUE	FALSE	FALSE	FALSE	FALSE
23822	9/18/07	Female	White / Caucasian	48.1	2	Y	2006-66	10/3/07	.	.	.	.	9/20/13	40197	Onset CR	.	9/20/13	72	1/19/10	27	TRUE	4.6	3.6	124	II	.	FALSE	FALSE	FALSE	FALSE	FALSE	FALSE	FALSE	9/18/07	FALSE	FALSE	FALSE	FALSE	FALSE	FALSE	FALSE	FALSE	FALSE	FALSE	FALSE	FALSE	FALSE	FALSE	FALSE
23897	9/21/07	Male	White / Caucasian	54	3	Y	2006-66	9/29/07	.	.	.	.	4/11/17	40441	Confirmed Response	.	4/11/17	116	9/20/10	36	TRUE	3.6	2.9	100	I	.	FALSE	FALSE	FALSE	FALSE	FALSE	FALSE	FALSE	9/21/07	FALSE	FALSE	FALSE	FALSE	FALSE	FALSE	FALSE	FALSE	FALSE	FALSE	FALSE	FALSE	FALSE	FALSE	FALSE
23921	9/20/07	Male	White / Caucasian	66.3	2	Y	2006-66	10/10/07	.	.	.	42577	7/26/16	40235	Confirmed CR	.	7/26/16	107	2/26/10	29	TRUE	3.7	2.9	125	I	.	FALSE	FALSE	FALSE	FALSE	FALSE	FALSE	FALSE	9/20/07	FALSE	FALSE	FALSE	FALSE	FALSE	FALSE	FALSE	FALSE	FALSE	FALSE	TRUE	FALSE	FALSE	FALSE	FALSE
23952	9/27/07	Male	White / Caucasian	50.5	4	Y	2006-66	10/12/07	40828	40997	.	41459	7/4/13	41247	Progressive Disease	40828	7/4/13	69	10/12/11	48	TRUE	3.3	2.2	110	II	.	FALSE	FALSE	FALSE	FALSE	FALSE	FALSE	FALSE	9/27/07	TRUE	FALSE	FALSE	FALSE	TRUE	TRUE	TRUE	FALSE	FALSE	FALSE	FALSE	FALSE	FALSE	FALSE	FALSE
23985	10/8/07	Male	White / Caucasian	68.2	1	Y	2006-66	10/9/07	.	.	.	39550	4/12/08	39539	Onset NCR	.	4/12/08	6	4/1/08	5	FALSE	3.1	3.3	142	II	.	FALSE	FALSE	FALSE	FALSE	FALSE	FALSE	FALSE	10/8/07	FALSE	FALSE	FALSE	FALSE	TRUE	TRUE	TRUE	FALSE	FALSE	TRUE	FALSE	FALSE	FALSE	FALSE	TRUE
23991	10/17/07	Male	White / Caucasian	68.4	3	Y	2006-66	11/9/07	40066	.	40066	40338	6/9/10	40330	Progression	40066	6/9/10	31	9/10/09	22	TRUE	3.6	7.2	151	III	.	FALSE	FALSE	FALSE	FALSE	FALSE	FALSE	FALSE	10/17/07	FALSE	FALSE	FALSE	FALSE	FALSE	FALSE	FALSE	FALSE	FALSE	FALSE	FALSE	FALSE	FALSE	FALSE	FALSE
23998	10/11/07	Male	White / Caucasian	56.2	2	Y	2006-66	11/9/07	.	.	.	.	9/29/17	40246	Onset NCR	.	9/29/17	120	3/9/10	28	TRUE	4	3.3	130	I	.	FALSE	FALSE	FALSE	FALSE	FALSE	FALSE	FALSE	10/11/07	FALSE	FALSE	FALSE	FALSE	FALSE	FALSE	FALSE	FALSE	FALSE	FALSE	FALSE	FALSE	FALSE	FALSE	FALSE
24033	10/17/07	Female	White / Caucasian	51.7	2	Y	2006-66	10/27/07	.	.	.	.	4/2/18	43172	sCR	.	4/2/18	127	3/13/18	126	TRUE	4.1	6.6	131	III	.	FALSE	FALSE	FALSE	FALSE	FALSE	FALSE	FALSE	10/17/07	FALSE	FALSE	FALSE	FALSE	FALSE	FALSE	FALSE	FALSE	FALSE	FALSE	FALSE	FALSE	FALSE	FALSE	FALSE
24057	10/19/07	Male	White / Caucasian	52.4	2	Y	2006-66	10/27/07	.	.	.	41425	5/31/13	40409	Confirmed CR	.	5/31/13	68	8/19/10	34	TRUE	4.1	4.9	116	II	.	FALSE	FALSE	FALSE	FALSE	FALSE	FALSE	FALSE	10/19/07	TRUE	FALSE	FALSE	FALSE	FALSE	TRUE	FALSE	FALSE	FALSE	TRUE	FALSE	FALSE	FALSE	FALSE	TRUE
24081	10/26/07	Female	White / Caucasian	49.3	2	Y	2006-66	11/14/07	.	.	.	.	10/20/17	41502	Confirmed CR	.	10/20/17	120	8/16/13	70	TRUE	4.1	4.1	79	II	.	FALSE	FALSE	FALSE	FALSE	FALSE	FALSE	FALSE	10/26/07	FALSE	FALSE	FALSE	FALSE	FALSE	FALSE	FALSE	FALSE	FALSE	FALSE	FALSE	FALSE	FALSE	FALSE	FALSE
24085	10/22/07	Male	White / Caucasian	70.2	3	Y	2006-66	11/1/07	41288	41288	41288	.	4/24/17	42191	SD	41288	4/24/17	115	1/14/13	63	TRUE	4	2.6	120	I	.	FALSE	FALSE	FALSE	FALSE	FALSE	FALSE	FALSE	10/22/07	FALSE	FALSE	FALSE	FALSE	FALSE	FALSE	FALSE	FALSE	FALSE	FALSE	FALSE	FALSE	FALSE	FALSE	FALSE
24097	11/1/07	Male	Black	57.2	2	Y	2006-66	11/7/07	.	.	.	.	6/5/18	41710	Confirmed CR	.	6/5/18	128	3/12/14	77	TRUE	4.4	2	221	I	.	FALSE	FALSE	FALSE	FALSE	FALSE	FALSE	FALSE	11/1/07	FALSE	FALSE	FALSE	FALSE	FALSE	FALSE	FALSE	FALSE	FALSE	FALSE	FALSE	FALSE	FALSE	FALSE	FALSE
24101	11/15/07	Female	White / Caucasian	66.6	2	Y	2006-66	11/21/07	.	.	.	39593	5/25/08	39562	Onset NCR	.	5/25/08	6	4/24/08	5	FALSE	3.5	10.6	207	III	.	FALSE	FALSE	FALSE	FALSE	FALSE	FALSE	FALSE	11/15/07	FALSE	FALSE	FALSE	FALSE	FALSE	FALSE	FALSE	FALSE	FALSE	TRUE	FALSE	FALSE	FALSE	FALSE	TRUE
24107	10/30/07	Male	White / Caucasian	61.4	2	Y	2006-66	11/2/07	.	.	.	.	6/26/18	40221	Confirmed NCR	.	6/26/18	129	2/12/10	27	TRUE	4.3	5	131	II	.	FALSE	FALSE	FALSE	FALSE	FALSE	FALSE	FALSE	10/30/07	FALSE	FALSE	FALSE	FALSE	FALSE	FALSE	FALSE	FALSE	TRUE	TRUE	FALSE	FALSE	FALSE	FALSE	TRUE
24138	11/8/07	Male	White / Caucasian	53.1	6	Y	2006-66	11/13/07	40218	40485	40218	40536	12/24/10	40514	Progressive Disease	40218	12/24/10	37	2/9/10	27	TRUE	3.2	3.2	144	II	.	FALSE	FALSE	FALSE	FALSE	FALSE	FALSE	FALSE	11/8/07	FALSE	FALSE	FALSE	FALSE	FALSE	FALSE	FALSE	FALSE	FALSE	FALSE	FALSE	FALSE	FALSE	FALSE	FALSE
24145	11/14/07	Female	White / Caucasian	65.8	2	Y	2006-66	12/5/07	.	.	.	42250	9/3/15	40254	Confirmed CR	.	9/3/15	94	3/17/10	27	TRUE	3.9	3.1	206	I	.	FALSE	FALSE	FALSE	FALSE	FALSE	FALSE	FALSE	11/14/07	FALSE	FALSE	FALSE	FALSE	FALSE	FALSE	FALSE	FALSE	FALSE	FALSE	FALSE	FALSE	FALSE	FALSE	FALSE
24157	11/16/07	Male	White / Caucasian	44.3	2	Y	2006-66	12/1/07	.	.	.	.	12/2/14	39889	Not Evaluable	.	12/2/14	85	3/17/09	15	FALSE	4.3	2	149	I	.	FALSE	FALSE	FALSE	FALSE	FALSE	FALSE	FALSE	11/16/07	FALSE	FALSE	FALSE	FALSE	FALSE	FALSE	FALSE	FALSE	FALSE	FALSE	FALSE	FALSE	FALSE	FALSE	FALSE
24198	11/20/07	Female	White / Caucasian	70.2	2	Y	2006-66	11/28/07	.	.	.	.	5/29/18	40247	Confirmed NCR	.	5/29/18	127	3/10/10	27	TRUE	4.5	3.3	169	I	.	FALSE	FALSE	FALSE	FALSE	FALSE	FALSE	FALSE	11/20/07	TRUE	FALSE	FALSE	FALSE	TRUE	TRUE	TRUE	FALSE	FALSE	TRUE	FALSE	FALSE	FALSE	FALSE	TRUE
24229	12/3/07	Male	White / Caucasian	63.1	2	Y	2006-66	12/22/07	.	.	.	.	4/6/18	40219	Confirmed CR	.	4/6/18	125	2/10/10	26	TRUE	4.7	4.6	133	II	.	FALSE	FALSE	FALSE	FALSE	FALSE	FALSE	FALSE	12/3/07	FALSE	FALSE	FALSE	FALSE	FALSE	FALSE	FALSE	FALSE	FALSE	FALSE	FALSE	FALSE	FALSE	FALSE	FALSE
24274	12/6/07	Female	White / Caucasian	44	2	Y	2006-66	12/19/07	.	.	.	.	3/15/18	40855	Complete Response	.	3/15/18	124	11/8/11	47	TRUE	3.3	1.7	156	II	.	FALSE	FALSE	FALSE	FALSE	FALSE	FALSE	FALSE	12/6/07	FALSE	FALSE	FALSE	FALSE	FALSE	FALSE	FALSE	FALSE	FALSE	FALSE	FALSE	FALSE	FALSE	FALSE	FALSE
24332	12/27/07	Female	White / Caucasian	51.5	2	Y	2006-66	12/29/07	.	.	.	.	5/9/16	41582	Confirmed CR	.	5/9/16	101	11/4/13	71	TRUE	2.7	6.7	101	III	.	FALSE	FALSE	FALSE	FALSE	FALSE	FALSE	FALSE	12/27/07	FALSE	FALSE	FALSE	FALSE	FALSE	FALSE	FALSE	FALSE	FALSE	FALSE	TRUE	FALSE	FALSE	FALSE	FALSE
24434	1/25/08	Male	White / Caucasian	69.5	3	Y	2006-66	2/6/08	.	.	.	.	4/11/18	40946	Confirmed CR	.	4/11/18	123	2/7/12	48	TRUE	4.3	4.7	140	II	.	FALSE	FALSE	FALSE	FALSE	FALSE	FALSE	FALSE	1/25/08	FALSE	FALSE	FALSE	FALSE	FALSE	FALSE	FALSE	FALSE	FALSE	FALSE	FALSE	FALSE	FALSE	FALSE	FALSE
24441	1/31/08	Female	White / Caucasian	62.8	3	Y	2006-66	2/13/08	.	.	.	.	7/3/18	42480	Confirmed CR	.	7/3/18	126	4/20/16	99	TRUE	3.6	10.8	152	III	.	FALSE	FALSE	FALSE	FALSE	FALSE	FALSE	FALSE	1/31/08	FALSE	FALSE	FALSE	FALSE	FALSE	FALSE	FALSE	FALSE	FALSE	FALSE	FALSE	FALSE	FALSE	FALSE	FALSE
24456	2/29/08	Female	White / Caucasian	60.5	4	Y	2006-66	3/10/08	40105	.	39580	40363	7/4/10	40330	Progression	39580	7/4/10	28	5/12/08	2	FALSE	3	8.4	308	III	.	FALSE	FALSE	FALSE	FALSE	FALSE	FALSE	FALSE	2/29/08	TRUE	FALSE	FALSE	FALSE	TRUE	TRUE	TRUE	FALSE	FALSE	TRUE	FALSE	FALSE	FALSE	FALSE	TRUE
24492	2/1/08	Male	White / Caucasian	51.7	2	Y	2006-66	2/6/08	.	.	.	.	5/31/16	40379	Confirmed NCR	.	5/31/16	101	7/20/10	29	TRUE	3.2	12.2	182	III	.	FALSE	FALSE	FALSE	FALSE	FALSE	FALSE	FALSE	2/1/08	FALSE	FALSE	FALSE	FALSE	FALSE	FALSE	FALSE	FALSE	FALSE	FALSE	FALSE	FALSE	FALSE	FALSE	FALSE
24503	2/8/08	Male	White / Caucasian	63.6	2	Y	2006-66	2/23/08	.	.	.	.	6/5/18	42489	Confirmed CR	.	6/5/18	125	4/29/16	99	TRUE	4.6	4.3	175	II	.	FALSE	FALSE	FALSE	FALSE	FALSE	FALSE	FALSE	2/8/08	FALSE	FALSE	FALSE	FALSE	FALSE	FALSE	FALSE	FALSE	FALSE	FALSE	FALSE	FALSE	FALSE	FALSE	FALSE
24554	2/28/08	Male	White / Caucasian	69.2	2	Y	2006-66	3/8/08	.	.	.	.	6/21/18	42171	Confirmed CR	.	6/21/18	125	6/16/15	88	TRUE	4.4	5.9	161	III	.	FALSE	FALSE	FALSE	FALSE	FALSE	FALSE	FALSE	2/28/08	FALSE	FALSE	FALSE	FALSE	FALSE	FALSE	FALSE	FALSE	FALSE	FALSE	FALSE	FALSE	FALSE	FALSE	FALSE
24618	3/20/08	Male	White / Caucasian	40.6	2	Y	2006-66	3/26/08	.	.	.	.	4/20/18	41338	Complete Response	.	4/20/18	122	3/5/13	60	TRUE	4.7	3.4	124	I	.	FALSE	FALSE	FALSE	FALSE	FALSE	FALSE	FALSE	3/20/08	FALSE	FALSE	FALSE	FALSE	FALSE	FALSE	FALSE	FALSE	FALSE	FALSE	FALSE	FALSE	FALSE	FALSE	FALSE
24621	1/26/09	Male	White / Caucasian	55.3	2	Y	2008-01	1/30/09	.	42338	42338	.	5/29/18	42905	SD	42338	5/29/18	113	11/30/15	83	TRUE	4	3.8	170	II	.	FALSE	FALSE	FALSE	FALSE	FALSE	FALSE	FALSE	1/26/09	TRUE	FALSE	FALSE	FALSE	TRUE	TRUE	TRUE	FALSE	FALSE	TRUE	FALSE	FALSE	FALSE	FALSE	TRUE
24628	4/1/08	Male	White / Caucasian	65.4	1	Y	2006-66	4/16/08	.	.	.	41418	5/24/13	39771	Stable	.	5/24/13	62	11/19/08	7	FALSE	4.3	4.6	265	II	.	FALSE	FALSE	FALSE	FALSE	FALSE	FALSE	FALSE	4/1/08	FALSE	FALSE	FALSE	FALSE	FALSE	FALSE	FALSE	FALSE	FALSE	FALSE	FALSE	FALSE	FALSE	FALSE	FALSE
24692	5/6/08	Female	White / Caucasian	72.8	2	Y	2006-66	5/7/08	.	41368	41368	41699	3/1/14	41655	SD	41368	3/1/14	70	4/4/13	59	TRUE	3.4	13.6	216	III	.	FALSE	FALSE	FALSE	FALSE	FALSE	FALSE	FALSE	5/6/08	FALSE	FALSE	FALSE	FALSE	FALSE	FALSE	FALSE	FALSE	FALSE	FALSE	FALSE	FALSE	FALSE	FALSE	FALSE
24702	4/17/08	Female	White / Caucasian	65.9	2	Y	2006-66	5/3/08	.	.	.	.	5/25/18	40434	Confirmed Response	.	5/25/18	122	9/13/10	28	TRUE	4.5	4	185	II	.	FALSE	FALSE	FALSE	FALSE	FALSE	FALSE	FALSE	4/17/08	FALSE	FALSE	FALSE	FALSE	FALSE	TRUE	FALSE	FALSE	FALSE	FALSE	TRUE	FALSE	FALSE	FALSE	FALSE
24733	5/8/08	Female	White / Caucasian	64.5	2	Y	2006-66	6/7/08	.	.	.	.	12/18/17	40631	Not Evaluable	.	12/18/17	116	3/29/11	34	TRUE	3.8	2.2	136	I	.	FALSE	FALSE	FALSE	FALSE	FALSE	FALSE	FALSE	5/8/08	FALSE	FALSE	FALSE	FALSE	FALSE	FALSE	FALSE	FALSE	FALSE	FALSE	FALSE	FALSE	FALSE	FALSE	FALSE
24749	5/2/08	Female	White / Caucasian	60.9	2	Y	2006-66	5/14/08	.	.	.	39846	2/2/09	39836	Onset NCR	.	2/2/09	8	1/23/09	8	FALSE	4.7	4.8	163	II	.	FALSE	FALSE	FALSE	FALSE	FALSE	FALSE	FALSE	5/2/08	FALSE	FALSE	FALSE	FALSE	FALSE	FALSE	FALSE	FALSE	FALSE	FALSE	FALSE	FALSE	FALSE	FALSE	FALSE
24777	5/8/08	Female	White / Caucasian	70.7	2	Y	2006-66	5/25/08	40707	40707	40707	.	5/17/18	42675	SD	40707	5/17/18	121	6/13/11	37	TRUE	4.3	5.5	190	III	.	FALSE	FALSE	FALSE	FALSE	FALSE	FALSE	FALSE	5/8/08	FALSE	FALSE	FALSE	FALSE	FALSE	FALSE	FALSE	FALSE	FALSE	FALSE	FALSE	FALSE	FALSE	FALSE	FALSE
24799	5/15/08	Female	White / Caucasian	71.1	2	Y	2006-66	5/28/08	.	.	.	39787	12/5/08	39780	Confirmed CR	.	12/5/08	6	11/28/08	6	FALSE	4.1	8.1	368	III	.	FALSE	FALSE	FALSE	FALSE	FALSE	FALSE	FALSE	5/15/08	TRUE	FALSE	FALSE	FALSE	TRUE	TRUE	TRUE	FALSE	FALSE	FALSE	TRUE	FALSE	FALSE	FALSE	FALSE
24819	5/16/08	Female	White / Caucasian	71.1	2	Y	2006-66	5/28/08	41619	41619	41619	42015	1/11/15	41858	Progressive Disease	41619	1/11/15	80	12/11/13	67	TRUE	3.4	3.7	115	II	.	FALSE	FALSE	FALSE	FALSE	FALSE	FALSE	FALSE	5/16/08	TRUE	FALSE	FALSE	FALSE	TRUE	TRUE	TRUE	FALSE	FALSE	TRUE	FALSE	FALSE	FALSE	FALSE	FALSE
24845	5/29/08	Female	White / Caucasian	49.3	2	Y	2006-66	6/18/08	.	.	.	.	7/9/13	39972	Confirmed NCR	.	7/9/13	61	6/8/09	11	FALSE	3.8	3.3	115	I	.	FALSE	FALSE	FALSE	FALSE	FALSE	FALSE	FALSE	5/29/08	FALSE	FALSE	FALSE	FALSE	FALSE	FALSE	FALSE	FALSE	FALSE	FALSE	FALSE	FALSE	FALSE	FALSE	FALSE
24850	10/8/08	Male	White / Caucasian	71.7	2	Y	2008-01	2/3/09	.	.	.	.	4/12/18	42261	sCR	.	4/12/18	111	9/14/15	80	TRUE	3.9	1.9	186	I	.	FALSE	FALSE	FALSE	FALSE	FALSE	FALSE	FALSE	10/8/08	FALSE	FALSE	FALSE	FALSE	TRUE	TRUE	TRUE	FALSE	FALSE	TRUE	FALSE	FALSE	FALSE	FALSE	TRUE
24852	6/5/08	Female	White / Caucasian	36.3	1	Y	2006-66	6/5/08	39722	.	.	39752	10/31/08	39743	Progression	39722	10/31/08	4	10/1/08	3	FALSE	3.1	7.7	1278	III	.	FALSE	FALSE	FALSE	FALSE	FALSE	FALSE	FALSE	6/5/08	TRUE	FALSE	TRUE	FALSE	TRUE	TRUE	TRUE	FALSE	FALSE	FALSE	FALSE	FALSE	FALSE	FALSE	FALSE
24870	6/16/08	Female	Black	55.1	4	Y	2006-66	6/14/08	40607	40735	40607	41000	4/1/12	40968	Progressive Disease	40607	4/1/12	46	3/5/11	33	TRUE	2.9	8.5	666	III	.	FALSE	FALSE	FALSE	FALSE	FALSE	FALSE	FALSE	6/16/08	FALSE	FALSE	FALSE	FALSE	FALSE	FALSE	FALSE	FALSE	TRUE	FALSE	FALSE	FALSE	FALSE	FALSE	FALSE
24874	6/5/08	Female	White / Caucasian	59	3	Y	2006-66	6/28/08	.	.	.	.	6/26/18	40274	Confirmed CR	.	6/26/18	121	4/6/10	21	TRUE	3.6	4.9	165	II	.	FALSE	FALSE	FALSE	FALSE	FALSE	FALSE	FALSE	6/5/08	FALSE	FALSE	FALSE	FALSE	FALSE	FALSE	FALSE	FALSE	FALSE	FALSE	FALSE	FALSE	FALSE	FALSE	FALSE
24889	6/18/08	Female	White / Caucasian	49.9	3	Y	2006-66	6/21/08	.	.	.	.	6/15/18	40247	Confirmed CR	.	6/15/18	121	3/10/10	20	TRUE	3.9	13.5	181	III	.	FALSE	FALSE	FALSE	FALSE	FALSE	FALSE	FALSE	6/18/08	FALSE	FALSE	FALSE	FALSE	FALSE	FALSE	FALSE	FALSE	FALSE	FALSE	FALSE	FALSE	FALSE	FALSE	FALSE
24918	6/13/08	Male	White / Caucasian	58.5	3	Y	2006-66	6/21/08	.	.	.	.	6/14/18	40403	Confirmed CR	.	6/14/18	121	8/13/10	26	TRUE	2.8	3.9	129	II	.	FALSE	FALSE	FALSE	FALSE	FALSE	FALSE	FALSE	6/13/08	FALSE	FALSE	FALSE	FALSE	FALSE	FALSE	FALSE	FALSE	FALSE	FALSE	FALSE	FALSE	FALSE	FALSE	FALSE
24944	3/16/09	Male	White / Caucasian	45.4	2	Y	2008-01	3/19/09	.	.	.	.	5/22/18	41415	sCR	.	5/22/18	111	5/21/13	50	TRUE	3.5	2.3	151	I	.	FALSE	FALSE	FALSE	FALSE	FALSE	FALSE	FALSE	3/16/09	FALSE	FALSE	FALSE	FALSE	FALSE	FALSE	FALSE	FALSE	FALSE	FALSE	FALSE	FALSE	FALSE	FALSE	FALSE
24979	6/27/08	Male	White / Caucasian	53.6	2	Y	2006-66	7/9/08	41247	.	.	.	7/2/18	41247	Relapse	41247	7/2/18	121	12/4/12	53	TRUE	3.3	4.7	162	II	.	FALSE	FALSE	FALSE	FALSE	FALSE	FALSE	FALSE	6/27/08	FALSE	FALSE	FALSE	FALSE	FALSE	FALSE	FALSE	FALSE	FALSE	TRUE	FALSE	FALSE	FALSE	FALSE	TRUE
24995	6/27/08	Male	White / Caucasian	64.3	2	Y	2006-66	7/2/08	41513	41513	41513	.	10/17/17	42345	Progressive Disease	41513	10/17/17	113	8/27/13	62	TRUE	3.3	6	84	III	.	FALSE	FALSE	FALSE	FALSE	FALSE	FALSE	FALSE	6/27/08	FALSE	FALSE	FALSE	FALSE	FALSE	FALSE	FALSE	FALSE	FALSE	FALSE	FALSE	FALSE	FALSE	FALSE	FALSE
25134	7/24/08	Male	White / Caucasian	67.6	1	Y	2006-66	8/9/08	40225	.	40225	40315	5/17/10	40225	Relapse	40225	5/17/10	21	2/16/10	18	FALSE	3.5	3.2	143	I	.	FALSE	FALSE	FALSE	FALSE	FALSE	FALSE	FALSE	7/24/08	FALSE	FALSE	FALSE	FALSE	FALSE	FALSE	FALSE	FALSE	FALSE	FALSE	FALSE	FALSE	FALSE	FALSE	FALSE
25281	8/11/08	Male	White / Caucasian	55.5	1	Y	2008-01	8/28/08	.	39798	.	39800	12/18/08	39798	Progressive Disease	39798	12/18/08	3	12/16/08	3	FALSE	2.3	5.6	119	III	.	FALSE	FALSE	FALSE	FALSE	FALSE	FALSE	FALSE	8/11/08	FALSE	FALSE	FALSE	FALSE	FALSE	FALSE	FALSE	FALSE	FALSE	FALSE	FALSE	FALSE	FALSE	FALSE	FALSE
25289	8/14/08	Male	White / Caucasian	59.7	3	Y	2008-01	8/26/08	.	.	.	.	6/27/18	42632	sCR_Unconfirmed	.	6/27/18	119	9/19/16	98	TRUE	3.5	4.1	116	II	.	FALSE	FALSE	FALSE	FALSE	FALSE	FALSE	FALSE	8/14/08	FALSE	FALSE	FALSE	FALSE	FALSE	FALSE	FALSE	FALSE	FALSE	FALSE	FALSE	FALSE	FALSE	FALSE	FALSE
25819	9/14/09	Female	White / Caucasian	75.2	2	Y	2008-01	9/21/09	.	.	.	40289	4/21/10	40231	VGPR	.	4/21/10	7	2/22/10	5	FALSE	4.2	4.2	111	II	.	FALSE	FALSE	FALSE	FALSE	FALSE	FALSE	FALSE	9/14/09	FALSE	FALSE	FALSE	FALSE	FALSE	FALSE	FALSE	FALSE	FALSE	FALSE	FALSE	FALSE	FALSE	FALSE	FALSE
25833	10/6/08	Female	Hispanic	59.6	2	Y	2008-01	11/6/08	.	.	.	.	4/10/18	42506	sCR	.	4/10/18	114	5/16/16	91	TRUE	3.9	2.5	168	I	.	FALSE	FALSE	FALSE	FALSE	FALSE	FALSE	FALSE	10/6/08	FALSE	FALSE	FALSE	FALSE	FALSE	FALSE	FALSE	FALSE	FALSE	FALSE	FALSE	FALSE	FALSE	FALSE	FALSE
25883	10/21/08	Female	White / Caucasian	61.9	2	Y	2008-01	10/31/08	.	.	.	41146	8/25/12	40498	sCR	.	8/25/12	46	11/16/10	24	TRUE	4.2	8.1	165	III	.	FALSE	FALSE	FALSE	FALSE	FALSE	FALSE	FALSE	10/21/08	FALSE	FALSE	FALSE	FALSE	FALSE	FALSE	FALSE	FALSE	FALSE	FALSE	FALSE	FALSE	FALSE	FALSE	FALSE
25972	10/31/08	Male	White / Caucasian	67.4	1	Y	2008-02	11/17/08	.	39827	41297	43026	10/18/17	42816	SD	39827	10/18/17	108	1/14/09	1	FALSE	3.9	12.7	173	III	.	FALSE	FALSE	FALSE	FALSE	FALSE	FALSE	FALSE	10/31/08	FALSE	FALSE	FALSE	FALSE	FALSE	FALSE	FALSE	FALSE	FALSE	TRUE	FALSE	FALSE	TRUE	FALSE	TRUE
26077	12/8/08	Male	White / Caucasian	66.2	5	Y	2008-01	12/15/08	.	.	.	.	3/10/17	42276	sCR	.	3/10/17	100	9/29/15	82	TRUE	2.9	6.1	142	III	.	FALSE	FALSE	FALSE	FALSE	FALSE	FALSE	FALSE	12/8/08	FALSE	FALSE	FALSE	FALSE	FALSE	FALSE	FALSE	FALSE	FALSE	FALSE	FALSE	FALSE	FALSE	FALSE	FALSE
26078	11/24/08	Male	White / Caucasian	50	2	Y	2008-01	12/9/08	.	.	.	.	6/8/18	42016	sCR	.	6/8/18	115	1/12/15	74	TRUE	3.9	3.7	129	II	.	FALSE	FALSE	FALSE	FALSE	FALSE	FALSE	FALSE	11/24/08	FALSE	FALSE	FALSE	FALSE	FALSE	FALSE	FALSE	FALSE	FALSE	TRUE	FALSE	FALSE	FALSE	TRUE	TRUE
26179	12/16/08	Female	White / Caucasian	56.3	2	Y	2008-01	12/22/08	.	.	.	.	6/13/18	41353	Complete Response	.	6/13/18	115	3/20/13	51	TRUE	4.6	8.5	213	III	.	FALSE	FALSE	FALSE	FALSE	FALSE	FALSE	FALSE	12/16/08	FALSE	FALSE	FALSE	FALSE	FALSE	FALSE	FALSE	FALSE	FALSE	FALSE	FALSE	FALSE	FALSE	FALSE	FALSE
26219	12/17/08	Male	White / Caucasian	52.2	4	Y	2008-02	1/1/09	40198	40226	40198	40553	1/10/11	40525	Progressive Disease	40198	1/10/11	24	1/20/10	12	FALSE	3.3	3.5	132	II	.	FALSE	FALSE	FALSE	FALSE	FALSE	FALSE	FALSE	12/17/08	TRUE	FALSE	FALSE	FALSE	TRUE	TRUE	TRUE	FALSE	FALSE	TRUE	FALSE	FALSE	FALSE	FALSE	TRUE
26231	12/29/08	Male	White / Caucasian	65.1	2	Y	2008-01	1/13/09	.	.	.	41398	5/4/13	41339	Partial Response	.	5/4/13	52	3/6/13	50	TRUE	3.5	6.3	194	III	.	FALSE	FALSE	FALSE	FALSE	FALSE	FALSE	FALSE	12/29/08	FALSE	FALSE	FALSE	FALSE	FALSE	FALSE	FALSE	FALSE	FALSE	FALSE	FALSE	FALSE	FALSE	FALSE	FALSE
26287	1/9/09	Male	White / Caucasian	63.7	2	Y	2008-01	1/27/09	.	.	.	.	5/3/18	41688	sCR	.	5/3/18	112	2/18/14	61	TRUE	3.7	2.9	128	I	.	FALSE	FALSE	FALSE	FALSE	FALSE	FALSE	FALSE	1/9/09	TRUE	FALSE	FALSE	FALSE	TRUE	TRUE	TRUE	FALSE	FALSE	TRUE	FALSE	FALSE	FALSE	FALSE	TRUE
26312	1/14/09	Female	White / Caucasian	53.2	3	Y	2008-01	1/30/09	41990	41991	41991	.	6/14/18	42422	PR	41990	6/14/18	114	12/17/14	71	TRUE	4	5.5	217	III	.	FALSE	FALSE	FALSE	FALSE	FALSE	FALSE	FALSE	1/14/09	FALSE	FALSE	FALSE	FALSE	FALSE	FALSE	FALSE	FALSE	FALSE	FALSE	FALSE	FALSE	FALSE	FALSE	FALSE
26317	1/13/09	Male	White / Caucasian	63.6	2	Y	2008-01	1/26/09	.	.	.	39971	6/7/09	39952	Stable	.	6/7/09	4	5/19/09	3	FALSE	3.9	9.7	132	III	.	FALSE	FALSE	FALSE	FALSE	FALSE	FALSE	FALSE	1/13/09	FALSE	FALSE	FALSE	FALSE	FALSE	FALSE	FALSE	FALSE	FALSE	FALSE	FALSE	FALSE	FALSE	FALSE	FALSE
26402	1/21/09	Female	White / Caucasian	46.6	2	Y	2008-01	2/4/09	.	.	.	.	6/4/18	41386	CR	.	6/4/18	113	4/22/13	51	TRUE	4.2	2.2	136	I	39834	TRUE	TRUE	FALSE	FALSE	FALSE	FALSE	FALSE	1/21/09	TRUE	FALSE	FALSE	FALSE	TRUE	TRUE	TRUE	TRUE	FALSE	TRUE	FALSE	FALSE	FALSE	FALSE	FALSE
26404	1/23/09	Male	White / Caucasian	57.3	2	Y	2008-01	2/5/09	.	41747	41747	43256	6/5/18	42664	Progressive Disease	41747	6/5/18	113	4/18/14	63	TRUE	4	7	111	III	.	FALSE	FALSE	FALSE	FALSE	FALSE	FALSE	FALSE	1/23/09	TRUE	TRUE	FALSE	FALSE	TRUE	TRUE	TRUE	FALSE	FALSE	TRUE	FALSE	FALSE	FALSE	FALSE	TRUE
26444	2/2/09	Male	White / Caucasian	68.6	2	Y	2008-01	2/10/09	41199	40008	40008	42533	6/12/16	42213	Progressive Disease	40008	6/12/16	89	7/14/09	5	FALSE	3.9	7.4	140	III	.	FALSE	FALSE	FALSE	FALSE	FALSE	FALSE	FALSE	2/2/09	FALSE	FALSE	FALSE	FALSE	FALSE	FALSE	FALSE	FALSE	FALSE	TRUE	FALSE	FALSE	FALSE	FALSE	TRUE
26458	2/3/09	Female	Hispanic	62.4	2	Y	2008-01	2/18/09	.	.	.	40455	10/4/10	40199	Confirmed CR	.	10/4/10	19	1/21/10	11	FALSE	4.5	3.1	162	I	.	FALSE	FALSE	FALSE	FALSE	FALSE	FALSE	FALSE	2/3/09	TRUE	FALSE	FALSE	FALSE	TRUE	TRUE	TRUE	FALSE	FALSE	TRUE	FALSE	FALSE	FALSE	FALSE	TRUE
26568	2/13/09	Male	White / Caucasian	67.3	3	Y	2008-01	2/20/09	40548	40528	40548	40621	3/19/11	40592	Progressive Disease	40528	3/19/11	25	12/16/10	22	TRUE	2.8	12.6	182	III	.	FALSE	FALSE	FALSE	FALSE	FALSE	FALSE	FALSE	2/13/09	FALSE	FALSE	FALSE	FALSE	FALSE	FALSE	FALSE	FALSE	FALSE	FALSE	FALSE	FALSE	FALSE	FALSE	FALSE
26648	3/10/09	Male	White / Caucasian	53.4	3	Y	2008-02	3/30/09	.	40653	.	41301	1/27/13	41282	Progressive Disease	40653	1/27/13	46	4/20/11	25	TRUE	3.9	1.6	196	I	39882	TRUE	TRUE	FALSE	FALSE	TRUE	FALSE	FALSE	3/10/09	FALSE	FALSE	FALSE	FALSE	FALSE	FALSE	FALSE	FALSE	FALSE	FALSE	FALSE	FALSE	FALSE	FALSE	FALSE
26671	3/10/09	Male	White / Caucasian	52.8	2	Y	2008-01	6/9/09	.	42719	42719	.	4/18/18	42719	Progressive Disease	42719	4/18/18	107	12/15/16	91	TRUE	4.4	1.1	118	I	.	FALSE	FALSE	FALSE	FALSE	TRUE	FALSE	FALSE	3/10/09	FALSE	FALSE	FALSE	FALSE	FALSE	FALSE	FALSE	FALSE	FALSE	FALSE	FALSE	FALSE	FALSE	FALSE	FALSE
26680	3/24/09	Female	White / Caucasian	55.8	2	Y	2008-01	4/3/09	.	.	.	.	6/22/18	41414	sCR	.	6/22/18	112	5/20/13	50	TRUE	4	1.4	175	I	39896	TRUE	TRUE	FALSE	FALSE	FALSE	FALSE	FALSE	3/24/09	FALSE	FALSE	FALSE	FALSE	FALSE	FALSE	FALSE	FALSE	FALSE	FALSE	FALSE	FALSE	FALSE	FALSE	FALSE
26738	3/17/09	Female	White / Caucasian	67.3	3	Y	2008-01	3/23/09	.	.	.	41989	12/16/14	41458	CR	.	12/16/14	69	7/3/13	52	TRUE	3.5	4.4	192	II	39889	TRUE	FALSE	FALSE	FALSE	FALSE	TRUE	FALSE	3/17/09	FALSE	FALSE	FALSE	FALSE	FALSE	FALSE	FALSE	FALSE	FALSE	FALSE	FALSE	FALSE	FALSE	FALSE	FALSE
26880	4/9/09	Male	White / Caucasian	64.3	2	Y	2008-01	4/23/09	.	.	.	.	2/8/18	42934	sCR	.	2/8/18	107	7/18/17	100	TRUE	3.9	2.3	196	I	39912	TRUE	FALSE	FALSE	TRUE	FALSE	FALSE	FALSE	4/9/09	FALSE	FALSE	FALSE	FALSE	FALSE	FALSE	FALSE	FALSE	FALSE	FALSE	FALSE	FALSE	FALSE	FALSE	FALSE
26896	12/3/09	Female	White / Caucasian	41.8	2	Y	2008-01	12/11/09	.	40275	40276	41883	9/1/14	41848	Progressive Disease	40275	9/1/14	57	4/7/10	3	FALSE	4.2	1.9	89	I	.	FALSE	FALSE	FALSE	FALSE	FALSE	FALSE	FALSE	12/3/09	FALSE	FALSE	FALSE	TRUE	FALSE	FALSE	FALSE	FALSE	FALSE	TRUE	FALSE	FALSE	FALSE	FALSE	TRUE
26923	4/10/09	Female	White / Caucasian	67.2	4	Y	2008-01	4/20/09	.	.	.	40605	3/3/11	40388	VGPR	.	3/3/11	22	7/29/10	15	FALSE	3.7	19.4	153	III	39913	TRUE	FALSE	FALSE	FALSE	FALSE	TRUE	FALSE	4/10/09	FALSE	FALSE	FALSE	FALSE	FALSE	FALSE	FALSE	FALSE	FALSE	FALSE	FALSE	FALSE	FALSE	FALSE	FALSE
26934	4/21/09	Female	White / Caucasian	47	2	Y	2008-01	5/4/09	.	.	.	.	11/9/17	41372	Complete Response	.	11/9/17	103	4/8/13	47	TRUE	3.6	2.2	191	I	39924	TRUE	TRUE	FALSE	FALSE	FALSE	FALSE	FALSE	4/21/09	FALSE	FALSE	FALSE	FALSE	FALSE	FALSE	FALSE	FALSE	FALSE	FALSE	FALSE	FALSE	FALSE	FALSE	FALSE
27176	6/2/09	Female	White / Caucasian	65.9	2	Y	2008-01	6/8/09	.	41379	.	.	6/2/18	41736	SD	41379	6/2/18	109	4/15/13	46	TRUE	2.8	5.2	163	II	39966	TRUE	FALSE	FALSE	FALSE	FALSE	FALSE	FALSE	6/2/09	FALSE	FALSE	FALSE	FALSE	FALSE	FALSE	FALSE	FALSE	FALSE	FALSE	FALSE	FALSE	FALSE	FALSE	FALSE
27259	5/20/09	Female	White / Caucasian	62.7	2	Y	2008-02	6/6/09	.	42186	42186	.	6/29/18	42499	Progressive Disease	42186	6/29/18	110	7/1/15	73	TRUE	2.7	12.1	167	III	39953	TRUE	TRUE	FALSE	FALSE	TRUE	FALSE	FALSE	5/20/09	FALSE	FALSE	FALSE	FALSE	FALSE	FALSE	FALSE	FALSE	FALSE	FALSE	FALSE	FALSE	FALSE	FALSE	FALSE
27317	6/11/09	Female	White / Caucasian	72.3	1	Y	2008-01	6/25/09	.	.	.	42792	2/26/17	41655	sCR	.	2/26/17	93	1/16/14	55	TRUE	3.9	6.4	168	III	.	FALSE	FALSE	FALSE	FALSE	FALSE	FALSE	FALSE	6/11/09	FALSE	FALSE	FALSE	FALSE	FALSE	FALSE	FALSE	FALSE	FALSE	FALSE	FALSE	FALSE	FALSE	FALSE	FALSE
27327	6/8/09	Male	White / Caucasian	68.7	2	Y	2008-01	6/18/09	.	.	.	40249	3/12/10	40162	Confirmed CR	.	3/12/10	8	12/15/09	6	FALSE	4	4.4	110	II	.	FALSE	FALSE	FALSE	FALSE	FALSE	FALSE	FALSE	6/8/09	FALSE	FALSE	FALSE	FALSE	FALSE	FALSE	FALSE	FALSE	FALSE	FALSE	TRUE	FALSE	FALSE	FALSE	FALSE
27400	6/16/09	Male	White / Caucasian	64	6	Y	2008-01	6/25/09	.	.	.	41678	2/8/14	41341	Complete Response	.	2/8/14	56	3/8/13	45	TRUE	4.2	3	183	I	.	FALSE	FALSE	FALSE	FALSE	FALSE	FALSE	FALSE	6/16/09	FALSE	FALSE	FALSE	FALSE	FALSE	FALSE	FALSE	FALSE	FALSE	FALSE	FALSE	FALSE	FALSE	FALSE	FALSE
27435	6/23/09	Male	Black	70.2	1	Y	2008-01	7/13/09	.	.	.	.	5/9/18	42951	Relapse from MRD negative (include only in disease-free survival analysis)	.	5/9/18	107	8/4/17	98	TRUE	3.7	2.4	198	I	.	FALSE	FALSE	FALSE	FALSE	FALSE	FALSE	FALSE	6/23/09	FALSE	FALSE	FALSE	FALSE	FALSE	FALSE	FALSE	FALSE	FALSE	FALSE	FALSE	FALSE	FALSE	FALSE	FALSE
27546	8/10/09	Female	White / Caucasian	58.4	2	Y	2008-01	8/25/09	.	.	.	.	6/22/18	41310	sCR	.	6/22/18	107	2/5/13	42	TRUE	4.2	2.4	167	I	40035	TRUE	FALSE	FALSE	FALSE	FALSE	FALSE	FALSE	8/10/09	TRUE	FALSE	FALSE	FALSE	TRUE	TRUE	TRUE	FALSE	FALSE	FALSE	FALSE	FALSE	FALSE	FALSE	FALSE
27569	7/28/09	Male	White / Caucasian	37.9	2	Y	2008-01	8/4/09	.	.	.	.	3/10/17	42804	CR_Unconfirmed	.	3/10/17	92	3/10/17	92	TRUE	3.8	1.6	159	I	.	FALSE	FALSE	FALSE	FALSE	FALSE	FALSE	FALSE	7/28/09	FALSE	FALSE	FALSE	FALSE	FALSE	FALSE	FALSE	FALSE	FALSE	FALSE	TRUE	FALSE	FALSE	FALSE	FALSE
27647	8/18/09	Male	White / Caucasian	47.9	4	Y	2008-01	8/28/09	40465	40465	40465	41003	4/4/12	40994	SD	40465	4/4/12	31	10/14/10	13	FALSE	3.8	2.2	183	I	.	FALSE	FALSE	FALSE	FALSE	FALSE	FALSE	FALSE	8/18/09	FALSE	FALSE	FALSE	FALSE	FALSE	FALSE	FALSE	FALSE	FALSE	FALSE	FALSE	FALSE	FALSE	FALSE	FALSE
27742	9/14/09	Male	White / Caucasian	64.1	2	Y	2008-01	10/20/09	.	.	.	40355	6/26/10	40312	PR	.	6/26/10	8	5/14/10	6	FALSE	4.3	3.8	140	II	.	FALSE	FALSE	FALSE	FALSE	FALSE	FALSE	FALSE	9/14/09	FALSE	FALSE	FALSE	FALSE	FALSE	FALSE	FALSE	FALSE	FALSE	FALSE	FALSE	FALSE	FALSE	FALSE	FALSE
27791	9/22/09	Male	White / Caucasian	59.8	2	Y	2008-01	10/2/09	.	.	.	.	6/20/18	41786	sCR	.	6/20/18	106	5/27/14	56	TRUE	4.8	4.5	141	II	.	FALSE	FALSE	TRUE	FALSE	FALSE	FALSE	FALSE	9/22/09	FALSE	FALSE	FALSE	TRUE	FALSE	FALSE	FALSE	FALSE	FALSE	TRUE	FALSE	FALSE	FALSE	FALSE	TRUE
27852	9/30/09	Male	White / Caucasian	64.5	2	Y	2008-01	10/9/09	.	.	.	.	5/4/18	42807	sCR	.	5/4/18	104	3/13/17	90	TRUE	3.8	4.2	118	II	.	FALSE	FALSE	FALSE	FALSE	FALSE	FALSE	FALSE	9/30/09	FALSE	FALSE	FALSE	FALSE	FALSE	FALSE	FALSE	FALSE	FALSE	FALSE	FALSE	FALSE	FALSE	FALSE	FALSE
27892	11/6/09	Male	White / Caucasian	61.4	5	Y	2008-01	11/10/09	40805	40805	40805	41521	9/4/13	41414	Progressive Disease	40805	9/4/13	46	9/19/11	22	TRUE	2.1	7	169	III	40123	TRUE	FALSE	FALSE	FALSE	FALSE	FALSE	FALSE	11/6/09	TRUE	FALSE	FALSE	FALSE	TRUE	TRUE	TRUE	FALSE	FALSE	TRUE	FALSE	FALSE	FALSE	FALSE	TRUE
27916	10/13/09	Male	White / Caucasian	68.8	3	Y	2008-02	10/24/09	41359	41753	41359	42788	2/22/17	42117	Progressive Disease	41359	2/22/17	89	3/26/13	41	TRUE	4.2	2.8	129	I	40099	TRUE	FALSE	FALSE	FALSE	FALSE	FALSE	FALSE	10/13/09	TRUE	FALSE	FALSE	FALSE	TRUE	TRUE	TRUE	FALSE	FALSE	TRUE	FALSE	FALSE	FALSE	FALSE	FALSE
27984	10/27/09	Male	White / Caucasian	63.9	2	Y	2008-01	11/16/09	.	.	.	.	6/21/18	42570	sCR	.	6/21/18	104	7/19/16	81	TRUE	3.6	2.6	113	I	.	FALSE	FALSE	FALSE	FALSE	FALSE	FALSE	FALSE	10/27/09	FALSE	FALSE	FALSE	FALSE	FALSE	FALSE	FALSE	FALSE	FALSE	FALSE	FALSE	FALSE	FALSE	FALSE	FALSE
28049	11/18/09	Male	White / Caucasian	66.7	2	Y	2008-01	12/10/09	.	.	.	40397	8/7/10	40373	Confirmed CR	.	8/7/10	8	7/14/10	7	FALSE	4.1	2	207	I	.	FALSE	FALSE	FALSE	FALSE	FALSE	FALSE	FALSE	11/18/09	FALSE	FALSE	FALSE	FALSE	FALSE	FALSE	FALSE	FALSE	FALSE	FALSE	FALSE	FALSE	FALSE	FALSE	FALSE
28056	11/13/09	Female	White / Caucasian	40.1	2	Y	2008-01	1/6/10	.	.	.	.	10/12/17	42200	VGPR	.	10/12/17	94	7/15/15	67	TRUE	4.7	2.3	470	I	.	FALSE	FALSE	FALSE	FALSE	FALSE	TRUE	FALSE	11/13/09	FALSE	FALSE	FALSE	FALSE	FALSE	FALSE	FALSE	FALSE	FALSE	FALSE	TRUE	FALSE	FALSE	FALSE	FALSE
28057	11/12/09	Female	White / Caucasian	64.4	2	Y	2008-01	11/24/09	.	.	.	41560	10/13/13	40270	VGPR	.	10/13/13	47	4/2/10	4	FALSE	2.6	5.3	140	II	40129	TRUE	FALSE	FALSE	FALSE	TRUE	FALSE	FALSE	11/12/09	FALSE	FALSE	FALSE	FALSE	FALSE	FALSE	FALSE	FALSE	FALSE	FALSE	FALSE	FALSE	FALSE	FALSE	FALSE
28064	11/17/09	Male	White / Caucasian	47.1	2	Y	2008-01	11/30/09	.	.	.	.	6/8/18	41429	CR	.	6/8/18	103	6/4/13	42	TRUE	4.2	7.3	170	III	.	FALSE	FALSE	FALSE	FALSE	FALSE	FALSE	FALSE	11/17/09	FALSE	FALSE	FALSE	FALSE	FALSE	FALSE	FALSE	FALSE	FALSE	TRUE	FALSE	FALSE	FALSE	FALSE	TRUE
28094	12/2/09	Male	White / Caucasian	55.8	3	Y	2008-01	12/11/09	.	41409	.	42699	11/25/16	41409	Progressive Disease	41409	11/25/16	84	5/15/13	41	TRUE	4	6.9	164	III	40149	TRUE	TRUE	FALSE	FALSE	FALSE	TRUE	FALSE	12/2/09	FALSE	FALSE	FALSE	FALSE	FALSE	FALSE	FALSE	FALSE	FALSE	FALSE	FALSE	FALSE	FALSE	FALSE	FALSE
28126	1/26/10	Male	White / Caucasian	48.4	9	Y	2008-01	1/27/10	40772	40880	40880	41842	7/22/14	41820	Progressive Disease	40772	7/22/14	54	8/17/11	18	FALSE	4.4	2.1	97	I	.	FALSE	FALSE	FALSE	FALSE	FALSE	FALSE	FALSE	1/26/10	FALSE	FALSE	FALSE	FALSE	FALSE	FALSE	FALSE	FALSE	FALSE	FALSE	FALSE	FALSE	FALSE	FALSE	FALSE
28143	12/3/09	Male	White / Caucasian	66.9	4	Y	2008-01	12/16/09	.	.	.	.	5/23/18	41416	CR	.	5/23/18	102	5/22/13	41	TRUE	3.7	3.4	126	I	.	FALSE	FALSE	FALSE	FALSE	FALSE	FALSE	FALSE	12/3/09	FALSE	FALSE	FALSE	FALSE	FALSE	FALSE	FALSE	FALSE	FALSE	FALSE	FALSE	FALSE	FALSE	FALSE	FALSE
28149	12/8/09	Female	White / Caucasian	62.7	2	Y	2008-01	12/18/09	.	.	.	40362	7/3/10	40310	Stable	.	7/3/10	6	5/12/10	4	FALSE	3.4	6.6	103	III	40155	TRUE	FALSE	FALSE	FALSE	FALSE	TRUE	FALSE	12/8/09	FALSE	FALSE	FALSE	FALSE	FALSE	FALSE	FALSE	FALSE	FALSE	FALSE	FALSE	FALSE	FALSE	FALSE	FALSE
28195	1/26/10	Male	White / Caucasian	58.6	2	Y	2008-01	3/18/10	.	.	.	.	9/26/16	41352	sCR	.	9/26/16	79	3/19/13	36	TRUE	3.7	2.1	138	I	.	FALSE	FALSE	FALSE	FALSE	FALSE	FALSE	FALSE	1/26/10	FALSE	FALSE	FALSE	FALSE	FALSE	FALSE	FALSE	FALSE	FALSE	FALSE	FALSE	FALSE	FALSE	FALSE	FALSE
28281	1/11/10	Male	White / Caucasian	68.5	4	Y	2008-01	1/19/10	.	.	.	.	6/21/18	43270	sCR_Unconfirmed	.	6/21/18	102	6/19/18	102	TRUE	3.8	9.3	192	III	40189	TRUE	FALSE	FALSE	FALSE	FALSE	FALSE	FALSE	1/11/10	FALSE	FALSE	FALSE	FALSE	FALSE	FALSE	FALSE	FALSE	FALSE	FALSE	FALSE	FALSE	FALSE	FALSE	FALSE
28325	1/19/10	Male	White / Caucasian	72.7	2	Y	2008-01	3/11/10	.	.	.	.	12/30/15	42164	Not Evaluable	.	12/30/15	70	6/9/15	63	TRUE	4.8	3.5	133	II	.	FALSE	FALSE	FALSE	FALSE	FALSE	FALSE	FALSE	1/19/10	FALSE	FALSE	FALSE	FALSE	FALSE	FALSE	FALSE	FALSE	FALSE	FALSE	FALSE	FALSE	FALSE	FALSE	FALSE
28337	1/21/10	Male	White / Caucasian	58.4	2	Y	2008-01	2/11/10	.	42926	42926	.	6/19/18	42926	Relapse from Complete Response (include only in disease-free survival analysis)	42926	6/19/18	101	7/10/17	90	TRUE	3	13.5	155	III	.	FALSE	FALSE	FALSE	FALSE	FALSE	FALSE	FALSE	1/21/10	TRUE	FALSE	FALSE	FALSE	TRUE	TRUE	TRUE	FALSE	FALSE	TRUE	FALSE	FALSE	FALSE	FALSE	TRUE
28409	2/9/10	Male	White / Caucasian	62.5	2	Y	2008-01	3/1/10	.	.	.	.	12/8/15	41444	sCR	.	12/8/15	70	6/19/13	40	TRUE	4.3	2.1	73	I	40218	TRUE	FALSE	FALSE	FALSE	FALSE	TRUE	FALSE	2/9/10	FALSE	FALSE	FALSE	FALSE	FALSE	FALSE	FALSE	FALSE	FALSE	FALSE	FALSE	FALSE	FALSE	FALSE	FALSE
28503	3/2/10	Female	White / Caucasian	68.8	2	Y	2008-01	3/19/10	.	.	.	41745	4/16/14	41446	sCR	.	4/16/14	49	6/21/13	39	TRUE	3.8	3.5	112	II	40239	TRUE	FALSE	FALSE	TRUE	FALSE	FALSE	FALSE	3/2/10	TRUE	FALSE	FALSE	FALSE	TRUE	TRUE	TRUE	FALSE	FALSE	TRUE	FALSE	FALSE	FALSE	FALSE	TRUE
28596	3/22/10	Female	White / Caucasian	67.3	1	Y	2008-01	4/5/10	.	.	.	42934	7/18/17	42171	sCR	.	7/18/17	88	6/16/15	63	TRUE	2.7	11	155	III	.	FALSE	FALSE	FALSE	FALSE	FALSE	FALSE	FALSE	3/22/10	FALSE	FALSE	FALSE	FALSE	FALSE	FALSE	FALSE	FALSE	FALSE	FALSE	FALSE	FALSE	FALSE	FALSE	FALSE
28642	4/5/10	Female	White / Caucasian	63.6	2	Y	2008-01	4/27/10	.	.	.	.	5/11/18	41666	CR	.	5/11/18	97	1/27/14	45	TRUE	3.7	9.7	153	III	40273	TRUE	FALSE	FALSE	FALSE	FALSE	FALSE	FALSE	4/5/10	FALSE	FALSE	FALSE	FALSE	FALSE	FALSE	FALSE	FALSE	FALSE	FALSE	FALSE	FALSE	FALSE	FALSE	FALSE
28696	4/12/10	Female	White / Caucasian	68.4	1	Y	2008-01	4/20/10	.	.	.	.	5/16/18	41402	sCR	.	5/16/18	98	5/8/13	37	TRUE	3.7	2.9	164	I	.	FALSE	FALSE	FALSE	FALSE	FALSE	FALSE	FALSE	4/12/10	FALSE	FALSE	FALSE	FALSE	FALSE	FALSE	FALSE	FALSE	FALSE	FALSE	FALSE	FALSE	FALSE	FALSE	FALSE
28789	5/3/10	Male	White / Caucasian	64.6	2	Y	2008-01	5/12/10	41926	41926	41926	.	7/2/18	42956	sCR	41926	7/2/18	99	10/14/14	53	TRUE	4.5	3.8	150	II	40301	TRUE	FALSE	FALSE	FALSE	FALSE	FALSE	FALSE	5/3/10	FALSE	FALSE	FALSE	FALSE	FALSE	FALSE	FALSE	FALSE	FALSE	FALSE	FALSE	FALSE	FALSE	FALSE	FALSE
28794	4/27/10	Male	White / Caucasian	58.2	4	Y	2008-02	5/18/10	.	40954	40954	41363	3/30/13	41288	Progression	40954	3/30/13	34	2/15/12	21	TRUE	3	5.2	160	II	40295	TRUE	FALSE	FALSE	FALSE	TRUE	FALSE	FALSE	4/27/10	FALSE	FALSE	FALSE	FALSE	FALSE	FALSE	FALSE	FALSE	TRUE	FALSE	FALSE	FALSE	FALSE	FALSE	FALSE
28797	5/10/10	Female	White / Caucasian	61.1	2	Y	2008-01	5/14/10	.	42465	42465	.	5/31/18	43038	sCR	42465	5/31/18	97	4/5/16	71	TRUE	3.3	2.7	163	II	.	FALSE	FALSE	FALSE	FALSE	FALSE	FALSE	FALSE	5/10/10	FALSE	FALSE	FALSE	FALSE	FALSE	FALSE	FALSE	FALSE	FALSE	FALSE	FALSE	FALSE	FALSE	FALSE	FALSE
28850	5/13/10	Female	White / Caucasian	49.3	2	Y	2008-01	6/2/10	.	.	.	40499	11/17/10	40486	SD	.	11/17/10	5	11/4/10	5	FALSE	3.1	.	309	NA	.	FALSE	FALSE	FALSE	FALSE	FALSE	TRUE	FALSE	5/13/10	FALSE	FALSE	FALSE	FALSE	FALSE	FALSE	FALSE	FALSE	FALSE	FALSE	FALSE	FALSE	FALSE	FALSE	FALSE
28857	5/17/10	Male	White / Caucasian	43.5	2	Y	2008-01	6/14/10	.	.	.	.	10/4/16	41596	VGPR	.	10/4/16	76	11/18/13	41	TRUE	4.3	1.8	167	I	.	FALSE	FALSE	FALSE	FALSE	FALSE	FALSE	FALSE	5/17/10	FALSE	FALSE	FALSE	FALSE	FALSE	FALSE	FALSE	FALSE	FALSE	FALSE	FALSE	FALSE	FALSE	FALSE	FALSE
28877	5/17/10	Female	White / Caucasian	63.2	2	Y	2008-01	6/11/10	.	.	.	.	2/7/18	42065	VGPR	.	2/7/18	93	3/2/15	57	TRUE	4.5	4.7	185	II	.	FALSE	FALSE	FALSE	FALSE	FALSE	FALSE	FALSE	5/17/10	FALSE	FALSE	FALSE	FALSE	FALSE	FALSE	FALSE	FALSE	FALSE	FALSE	FALSE	FALSE	FALSE	FALSE	FALSE
28886	5/21/10	Male	Black	46.1	2	Y	2008-01	6/21/10	.	42135	42135	.	7/3/18	42135	Progressive Disease	42135	7/3/18	97	5/11/15	59	TRUE	3.5	1.6	104	I	.	FALSE	FALSE	FALSE	FALSE	TRUE	FALSE	FALSE	5/21/10	FALSE	FALSE	FALSE	FALSE	FALSE	FALSE	FALSE	FALSE	FALSE	FALSE	FALSE	FALSE	FALSE	FALSE	FALSE
28947	6/7/10	Female	White / Caucasian	38	2	Y	2008-01	6/11/10	.	.	.	.	9/28/16	41393	CR	.	9/28/16	76	4/29/13	35	TRUE	4.7	10.5	145	III	40336	TRUE	TRUE	FALSE	FALSE	TRUE	FALSE	FALSE	6/7/10	FALSE	FALSE	FALSE	FALSE	FALSE	FALSE	FALSE	FALSE	FALSE	FALSE	FALSE	FALSE	FALSE	FALSE	FALSE
28958	6/7/10	Male	White / Caucasian	67.1	2	Y	2008-01	6/18/10	.	42507	42507	.	5/31/18	42765	sCR	42507	5/31/18	96	5/17/16	72	TRUE	2.8	2.3	121	II	.	FALSE	FALSE	FALSE	FALSE	FALSE	FALSE	FALSE	6/7/10	TRUE	FALSE	FALSE	FALSE	TRUE	TRUE	TRUE	FALSE	FALSE	FALSE	FALSE	TRUE	FALSE	FALSE	FALSE
28963	6/4/10	Male	White / Caucasian	55.9	2	Y	2008-01	6/17/10	.	41984	.	.	7/4/18	42447	PR	41984	7/4/18	97	12/11/14	54	TRUE	2.7	7	111	III	.	FALSE	FALSE	FALSE	FALSE	FALSE	FALSE	FALSE	6/4/10	FALSE	FALSE	FALSE	FALSE	TRUE	TRUE	TRUE	TRUE	TRUE	TRUE	FALSE	FALSE	FALSE	FALSE	TRUE
28980	6/7/10	Male	White / Caucasian	65.3	2	Y	2008-01	6/23/10	.	.	.	.	2/19/16	41928	sCR	.	2/19/16	68	10/16/14	52	TRUE	3	3.8	222	II	.	FALSE	FALSE	FALSE	FALSE	FALSE	FALSE	FALSE	6/7/10	FALSE	FALSE	FALSE	FALSE	FALSE	FALSE	FALSE	FALSE	FALSE	FALSE	FALSE	FALSE	FALSE	FALSE	FALSE
28984	6/8/10	Male	White / Caucasian	69.9	1	Y	2008-01	6/29/10	.	.	.	40931	1/23/12	40465	PR	.	1/23/12	19	10/14/10	3	FALSE	4.1	5.5	169	III	.	FALSE	FALSE	FALSE	FALSE	FALSE	FALSE	TRUE	6/8/10	FALSE	FALSE	FALSE	FALSE	FALSE	FALSE	FALSE	FALSE	FALSE	FALSE	FALSE	FALSE	FALSE	FALSE	FALSE
29004	6/14/10	Male	Black	51.7	2	Y	2008-02	7/3/10	.	41185	.	41708	3/10/14	41185	Progressive Disease	41185	3/10/14	44	10/3/12	27	TRUE	3.3	9	68	III	.	FALSE	FALSE	FALSE	FALSE	FALSE	FALSE	FALSE	6/14/10	FALSE	FALSE	FALSE	FALSE	FALSE	FALSE	FALSE	FALSE	FALSE	FALSE	FALSE	FALSE	FALSE	FALSE	FALSE
29005	6/15/10	Male	White / Caucasian	65.9	2	Y	2008-01	6/24/10	.	.	.	.	6/22/18	42548	sCR	.	6/22/18	97	6/27/16	73	TRUE	3.3	2.7	297	II	.	FALSE	FALSE	FALSE	FALSE	FALSE	FALSE	FALSE	6/15/10	FALSE	FALSE	FALSE	FALSE	FALSE	FALSE	FALSE	FALSE	FALSE	TRUE	FALSE	FALSE	FALSE	FALSE	TRUE
29010	6/15/10	Male	White / Caucasian	55.8	2	Y	2008-01	6/30/10	.	.	.	.	6/21/18	42408	sCR	.	6/21/18	97	2/8/16	68	TRUE	3.3	7.2	123	III	.	FALSE	FALSE	FALSE	FALSE	FALSE	FALSE	FALSE	6/15/10	FALSE	FALSE	FALSE	FALSE	FALSE	FALSE	FALSE	FALSE	FALSE	FALSE	FALSE	FALSE	FALSE	FALSE	FALSE
29024	6/21/10	Male	White / Caucasian	68.1	1	Y	2008-01	7/7/10	.	.	.	41543	9/26/13	41443	VGPR	.	9/26/13	39	6/18/13	35	TRUE	3.9	7.3	163	III	.	FALSE	FALSE	FALSE	FALSE	FALSE	FALSE	FALSE	6/21/10	FALSE	FALSE	FALSE	FALSE	FALSE	FALSE	FALSE	FALSE	FALSE	FALSE	FALSE	FALSE	FALSE	FALSE	FALSE
29025	6/22/10	Female	White / Caucasian	65	1	Y	2008-01	7/9/10	.	.	.	40536	12/24/10	40499	PR	.	12/24/10	5	11/17/10	4	FALSE	4.6	11.9	174	III	.	FALSE	FALSE	FALSE	FALSE	FALSE	FALSE	FALSE	6/22/10	TRUE	FALSE	FALSE	FALSE	TRUE	TRUE	TRUE	FALSE	FALSE	TRUE	FALSE	FALSE	FALSE	FALSE	TRUE
29042	6/21/10	Male	White / Caucasian	53.9	4	Y	2008-01	6/25/10	41652	41652	41652	.	1/3/17	41680	Progressive Disease	41652	1/3/17	79	1/13/14	43	TRUE	4.1	2.1	107	I	40350	TRUE	FALSE	FALSE	FALSE	FALSE	FALSE	FALSE	6/21/10	FALSE	FALSE	FALSE	FALSE	FALSE	FALSE	FALSE	FALSE	FALSE	FALSE	FALSE	FALSE	FALSE	FALSE	FALSE
29049	6/22/10	Male	White / Caucasian	62.5	3	Y	2008-02	7/1/10	.	41100	41100	41784	5/25/14	41778	Progressive Disease	41100	5/25/14	47	7/10/12	24	TRUE	3.5	11.3	392	III	.	FALSE	FALSE	FALSE	FALSE	FALSE	FALSE	FALSE	6/22/10	TRUE	FALSE	FALSE	FALSE	FALSE	FALSE	FALSE	FALSE	FALSE	TRUE	FALSE	FALSE	FALSE	FALSE	TRUE
29196	8/4/10	Female	Black	51.6	2	Y	2008-01	8/13/10	.	.	.	.	6/25/18	42235	VGPR	.	6/25/18	95	8/19/15	61	TRUE	4.6	16	177	III	40394	TRUE	FALSE	FALSE	FALSE	TRUE	FALSE	FALSE	8/4/10	TRUE	FALSE	FALSE	FALSE	TRUE	TRUE	TRUE	FALSE	FALSE	FALSE	FALSE	FALSE	FALSE	FALSE	FALSE
29200	8/3/10	Male	White / Caucasian	57.4	3	Y	2008-01	8/11/10	.	.	.	.	3/8/17	42485	sCR	.	3/8/17	80	4/25/16	69	TRUE	4.1	4	166	II	.	FALSE	FALSE	FALSE	FALSE	FALSE	TRUE	FALSE	8/3/10	FALSE	FALSE	FALSE	FALSE	FALSE	FALSE	FALSE	FALSE	FALSE	FALSE	FALSE	FALSE	FALSE	FALSE	FALSE
29219	8/10/10	Female	White / Caucasian	50	1	Y	2008-01	8/16/10	.	.	.	.	10/12/17	40417	Improvement	.	10/12/17	87	8/27/10	0	FALSE	3.5	4.5	242	II	40400	TRUE	FALSE	FALSE	FALSE	FALSE	FALSE	FALSE	8/10/10	TRUE	FALSE	FALSE	FALSE	TRUE	TRUE	TRUE	FALSE	TRUE	TRUE	FALSE	FALSE	FALSE	FALSE	FALSE
29222	8/4/10	Male	White / Caucasian	64.8	1	Y	2008-01	8/26/10	.	.	.	.	7/3/18	41697	sCR	.	7/3/18	95	2/27/14	42	TRUE	2.7	2.4	169	II	.	FALSE	FALSE	FALSE	FALSE	FALSE	TRUE	TRUE	8/4/10	FALSE	FALSE	FALSE	FALSE	FALSE	FALSE	FALSE	FALSE	FALSE	FALSE	FALSE	FALSE	FALSE	FALSE	FALSE
29264	8/17/10	Male	White / Caucasian	60.5	2	Y	2008-01	8/26/10	.	41927	.	.	2/3/15	41927	Progressive Disease	41927	2/3/15	54	10/15/14	50	TRUE	4	4.2	151	II	.	FALSE	FALSE	FALSE	FALSE	FALSE	FALSE	FALSE	8/17/10	FALSE	FALSE	FALSE	FALSE	FALSE	FALSE	FALSE	FALSE	FALSE	FALSE	FALSE	FALSE	FALSE	FALSE	FALSE
29290	8/24/10	Male	White / Caucasian	43.6	2	Y	2008-01	9/17/10	.	41007	41007	41714	3/16/14	41500	Progressive Disease	41007	3/16/14	42	4/8/12	18	FALSE	4.2	11.5	121	III	.	FALSE	FALSE	FALSE	FALSE	FALSE	TRUE	FALSE	8/24/10	FALSE	FALSE	FALSE	FALSE	FALSE	FALSE	FALSE	FALSE	FALSE	FALSE	FALSE	FALSE	FALSE	FALSE	FALSE
29328	8/27/10	Male	Native American	64.8	2	Y	2008-01	9/20/10	.	.	.	41646	1/7/14	41450	VGPR	.	1/7/14	40	6/25/13	33	TRUE	4.3	2.8	130	I	40417	TRUE	FALSE	FALSE	FALSE	FALSE	TRUE	FALSE	8/27/10	FALSE	FALSE	FALSE	FALSE	FALSE	FALSE	FALSE	FALSE	FALSE	FALSE	FALSE	FALSE	FALSE	FALSE	FALSE
29329	8/30/10	Male	White / Caucasian	54.7	2	Y	2008-01	9/3/10	.	.	.	.	11/28/17	42755	sCR_Unconfirmed	.	11/28/17	88	1/20/17	77	TRUE	4.2	3.3	184	I	.	FALSE	FALSE	FALSE	FALSE	FALSE	FALSE	FALSE	8/30/10	FALSE	FALSE	FALSE	FALSE	TRUE	TRUE	TRUE	FALSE	FALSE	TRUE	FALSE	FALSE	FALSE	FALSE	TRUE
29381	9/13/10	Male	White / Caucasian	57.2	2	Y	2008-01	9/20/10	.	.	.	.	9/20/16	42144	sCR	.	9/20/16	73	5/20/15	56	TRUE	3.7	8.5	138	III	.	FALSE	FALSE	FALSE	FALSE	FALSE	FALSE	FALSE	9/13/10	FALSE	FALSE	FALSE	FALSE	TRUE	TRUE	TRUE	FALSE	FALSE	TRUE	FALSE	FALSE	FALSE	FALSE	TRUE
29471	10/19/10	Female	White / Caucasian	38.8	2	Y	2008-01	10/26/10	.	.	.	.	6/25/18	41941	VGPR	.	6/25/18	93	10/29/14	48	TRUE	4.3	5.2	97	II	.	FALSE	FALSE	FALSE	FALSE	FALSE	TRUE	TRUE	10/19/10	FALSE	FALSE	FALSE	FALSE	FALSE	FALSE	FALSE	FALSE	FALSE	FALSE	TRUE	FALSE	FALSE	FALSE	TRUE
29472	10/11/10	Male	White / Caucasian	39.8	2	Y	2008-01	10/18/10	.	42450	42450	.	5/23/18	42450	Progressive Disease	42450	5/23/18	92	3/21/16	66	TRUE	5.8	2.6	184	I	40462	TRUE	FALSE	FALSE	FALSE	FALSE	FALSE	FALSE	10/11/10	TRUE	FALSE	FALSE	FALSE	TRUE	TRUE	TRUE	FALSE	FALSE	TRUE	FALSE	FALSE	FALSE	FALSE	TRUE
29517	10/12/10	Female	White / Caucasian	51.2	3	Y	2008-01	10/23/10	41246	41246	41246	41605	11/27/13	41593	Progressive Disease	41246	11/27/13	37	12/3/12	25	TRUE	3	5.8	375	III	40463	TRUE	FALSE	FALSE	FALSE	FALSE	FALSE	FALSE	10/12/10	TRUE	FALSE	FALSE	FALSE	TRUE	TRUE	TRUE	FALSE	TRUE	FALSE	FALSE	FALSE	FALSE	FALSE	FALSE
29528	10/13/10	Female	White / Caucasian	59.7	2	Y	2008-02	10/28/10	.	41011	41011	41140	8/19/12	41134	Progressive Disease	41011	8/19/12	22	4/12/12	17	FALSE	4	7.1	129	III	40464	TRUE	TRUE	FALSE	FALSE	TRUE	FALSE	FALSE	10/13/10	TRUE	TRUE	TRUE	FALSE	TRUE	TRUE	TRUE	FALSE	FALSE	FALSE	FALSE	FALSE	FALSE	FALSE	FALSE
29555	10/15/10	Female	White / Caucasian	32.8	3	Y	2008-02	11/6/10	42026	42026	42026	.	6/12/18	42600	VGPR	42026	6/12/18	92	1/22/15	51	TRUE	3.6	2.1	639	I	40466	TRUE	FALSE	FALSE	FALSE	TRUE	FALSE	FALSE	10/15/10	FALSE	FALSE	FALSE	FALSE	FALSE	FALSE	FALSE	FALSE	FALSE	FALSE	FALSE	FALSE	FALSE	FALSE	FALSE
29658	11/15/10	Male	White / Caucasian	66.2	2	Y	2008-01	11/19/10	.	.	.	.	6/21/18	42499	sCR	.	6/21/18	92	5/9/16	66	TRUE	3.4	5.4	88	II	.	FALSE	FALSE	FALSE	FALSE	FALSE	TRUE	FALSE	11/15/10	FALSE	FALSE	FALSE	FALSE	FALSE	FALSE	FALSE	FALSE	FALSE	FALSE	FALSE	FALSE	FALSE	FALSE	FALSE
29660	11/8/10	Male	White / Caucasian	59.5	3	Y	2008-01	11/15/10	.	41599	.	.	6/22/18	41779	Progressive Disease	41599	6/22/18	92	11/21/13	36	TRUE	4.1	2.4	106	I	40490	TRUE	FALSE	TRUE	FALSE	FALSE	FALSE	FALSE	11/8/10	FALSE	FALSE	FALSE	FALSE	FALSE	FALSE	FALSE	FALSE	FALSE	FALSE	FALSE	FALSE	FALSE	FALSE	FALSE
29703	11/15/10	Female	Black	60.5	2	Y	2008-02	12/1/10	.	.	.	.	3/9/18	41828	sCR	.	3/9/18	88	7/8/14	43	TRUE	3.9	2.3	234	I	40497	TRUE	FALSE	FALSE	FALSE	FALSE	FALSE	FALSE	11/15/10	TRUE	FALSE	FALSE	FALSE	TRUE	TRUE	TRUE	FALSE	FALSE	TRUE	TRUE	FALSE	FALSE	FALSE	TRUE
29875	12/28/10	Female	White / Caucasian	57.6	1	Y	2008-01	1/10/11	.	.	.	.	6/21/18	42815	sCR	.	6/21/18	90	3/21/17	75	TRUE	3.9	9.8	121	III	40540	TRUE	FALSE	FALSE	FALSE	FALSE	FALSE	FALSE	12/28/10	FALSE	FALSE	FALSE	FALSE	FALSE	FALSE	FALSE	FALSE	FALSE	FALSE	FALSE	FALSE	FALSE	FALSE	FALSE
29965	1/20/11	Male	White / Caucasian	63.7	1	Y	2008-01	2/15/11	.	.	.	.	10/12/17	42199	VGPR	.	10/12/17	81	7/14/15	53	TRUE	3.5	10.9	127	III	.	FALSE	FALSE	FALSE	FALSE	FALSE	FALSE	FALSE	1/20/11	FALSE	FALSE	FALSE	FALSE	FALSE	FALSE	FALSE	FALSE	FALSE	FALSE	FALSE	FALSE	FALSE	FALSE	FALSE
30220	2/17/11	Male	White / Caucasian	56.3	2	Y	2008-01	3/7/11	.	.	.	.	6/26/18	42927	sCR	.	6/26/18	88	7/11/17	77	TRUE	4.4	2	138	I	.	FALSE	FALSE	FALSE	FALSE	FALSE	FALSE	FALSE	2/17/11	FALSE	FALSE	FALSE	FALSE	FALSE	FALSE	FALSE	FALSE	FALSE	FALSE	FALSE	FALSE	FALSE	FALSE	FALSE
30329	3/14/11	Female	Black	53.6	3	Y	2008-01	3/21/11	.	.	.	41455	6/30/13	41257	VGPR	.	6/30/13	27	12/14/12	21	TRUE	3.1	2.8	206	II	.	FALSE	FALSE	FALSE	FALSE	FALSE	FALSE	FALSE	3/14/11	TRUE	FALSE	FALSE	TRUE	TRUE	TRUE	TRUE	FALSE	FALSE	TRUE	FALSE	FALSE	FALSE	FALSE	FALSE
30498	4/12/11	Male	White / Caucasian	60.7	1	Y	2008-01	4/27/11	.	.	.	.	5/24/18	41549	CR	.	5/24/18	86	10/2/13	29	TRUE	3.1	3	171	II	.	FALSE	FALSE	FALSE	FALSE	FALSE	FALSE	FALSE	4/12/11	FALSE	FALSE	FALSE	FALSE	FALSE	FALSE	FALSE	FALSE	FALSE	FALSE	FALSE	FALSE	FALSE	FALSE	FALSE
30540	4/25/11	Male	White / Caucasian	38.1	5	Y	2008-02	5/19/11	.	41066	41066	42675	11/1/16	42550	Progressive Disease	41066	11/1/16	66	6/6/12	12	FALSE	3.2	2.5	169	II	40658	TRUE	FALSE	FALSE	FALSE	TRUE	FALSE	FALSE	4/25/11	FALSE	FALSE	FALSE	FALSE	FALSE	FALSE	FALSE	FALSE	FALSE	FALSE	FALSE	FALSE	FALSE	FALSE	FALSE
30731	6/9/11	Female	White / Caucasian	59.9	1	Y	2008-01	7/8/11	41157	41157	41157	.	5/11/18	41733	SD	41157	5/11/18	83	9/5/12	14	FALSE	3.7	8.4	171	III	40703	TRUE	FALSE	FALSE	FALSE	FALSE	FALSE	FALSE	6/9/11	FALSE	FALSE	FALSE	FALSE	FALSE	FALSE	FALSE	FALSE	FALSE	FALSE	FALSE	FALSE	FALSE	FALSE	FALSE
30733	6/8/11	Female	Black	66.9	2	Y	2008-01	6/21/11	.	41224	.	41629	12/21/13	41585	Progressive Disease	41224	12/21/13	30	11/11/12	16	FALSE	3.1	4.1	104	II	40702	TRUE	FALSE	FALSE	FALSE	FALSE	FALSE	FALSE	6/8/11	FALSE	FALSE	FALSE	FALSE	FALSE	FALSE	FALSE	FALSE	FALSE	FALSE	FALSE	FALSE	FALSE	FALSE	FALSE
30888	7/1/11	Female	White / Caucasian	55.6	2	Y	2008-01	7/8/11	.	.	.	.	4/13/15	40968	VGPR	.	4/13/15	45	2/29/12	7	FALSE	4.4	9.5	204	III	.	FALSE	FALSE	FALSE	FALSE	FALSE	TRUE	FALSE	7/1/11	FALSE	FALSE	FALSE	FALSE	TRUE	TRUE	TRUE	FALSE	FALSE	TRUE	TRUE	FALSE	FALSE	FALSE	FALSE
31015	8/9/11	Male	White / Caucasian	61.4	2	Y	2008-01	8/31/11	.	.	.	41927	10/15/14	41390	sCR	.	10/15/14	38	4/26/13	20	TRUE	4.6	1.8	162	I	40764	TRUE	TRUE	TRUE	FALSE	FALSE	FALSE	FALSE	8/9/11	FALSE	FALSE	FALSE	FALSE	FALSE	FALSE	FALSE	FALSE	FALSE	FALSE	FALSE	FALSE	FALSE	FALSE	FALSE
31023	7/26/11	Male	White / Caucasian	67.2	1	Y	2008-01	8/5/11	.	.	.	40996	3/28/12	40920	VGPR	.	3/28/12	7	1/12/12	5	FALSE	3.1	6.4	191	III	40750	TRUE	FALSE	FALSE	FALSE	FALSE	FALSE	FALSE	7/26/11	FALSE	FALSE	FALSE	FALSE	FALSE	FALSE	FALSE	FALSE	FALSE	FALSE	FALSE	FALSE	FALSE	FALSE	FALSE
31081	8/9/11	Female	White / Caucasian	70.5	2	Y	2008-01	8/23/11	.	.	.	.	5/25/18	42016	VGPR	.	5/25/18	82	1/12/15	41	TRUE	3.8	3.1	137	I	.	FALSE	FALSE	FALSE	FALSE	FALSE	FALSE	FALSE	8/9/11	TRUE	FALSE	FALSE	FALSE	TRUE	TRUE	TRUE	FALSE	FALSE	FALSE	FALSE	FALSE	FALSE	FALSE	FALSE
31085	8/10/11	Male	White / Caucasian	74	1	Y	2008-01	9/1/11	.	.	.	40978	3/10/12	.	NA	.	3/10/12	6	3/10/12	6	FALSE	3.8	4.6	171	II	.	FALSE	FALSE	FALSE	FALSE	FALSE	FALSE	FALSE	8/10/11	TRUE	FALSE	FALSE	FALSE	TRUE	TRUE	TRUE	FALSE	FALSE	FALSE	FALSE	FALSE	FALSE	FALSE	FALSE
31201	9/7/11	Male	White / Caucasian	56.2	2	Y	2008-01	9/13/11	.	.	.	.	6/29/15	41306	CR	.	6/29/15	46	2/1/13	16	FALSE	3.5	1.8	150	I	40793	TRUE	FALSE	FALSE	FALSE	FALSE	FALSE	FALSE	9/7/11	FALSE	FALSE	FALSE	FALSE	FALSE	FALSE	FALSE	FALSE	FALSE	FALSE	FALSE	FALSE	FALSE	FALSE	FALSE
31212	11/3/11	Female	White / Caucasian	64.6	2	Y	2008-01	11/8/11	.	.	.	.	7/2/18	42506	sCR	.	7/2/18	80	5/16/16	55	TRUE	3.7	1.4	171	I	.	FALSE	FALSE	FALSE	FALSE	FALSE	FALSE	FALSE	11/3/11	FALSE	FALSE	FALSE	FALSE	FALSE	FALSE	FALSE	FALSE	FALSE	FALSE	FALSE	FALSE	FALSE	FALSE	FALSE
31320	10/25/11	Male	White / Caucasian	51.3	2	Y	2008-01	11/8/11	.	.	.	.	5/25/18	43172	Relapse from MRD negative (include only in disease-free survival analysis)	.	5/25/18	79	3/13/18	77	TRUE	4	1.9	141	I	40841	TRUE	FALSE	TRUE	FALSE	TRUE	FALSE	FALSE	10/25/11	FALSE	FALSE	FALSE	FALSE	FALSE	FALSE	FALSE	FALSE	FALSE	FALSE	FALSE	FALSE	FALSE	FALSE	FALSE
31549	11/2/11	Male	Black	67.2	1	Y	2008-01	12/16/11	.	.	.	.	6/11/18	42166	sCR	.	6/11/18	78	6/11/15	42	TRUE	3.8	2.8	110	I	40849	TRUE	FALSE	FALSE	FALSE	FALSE	FALSE	FALSE	11/2/11	FALSE	FALSE	FALSE	FALSE	FALSE	FALSE	FALSE	FALSE	FALSE	FALSE	FALSE	FALSE	FALSE	FALSE	FALSE
31555	10/31/11	Female	White / Caucasian	46.7	2	Y	2008-01	11/16/11	.	.	.	.	6/13/18	43038	sCR	.	6/13/18	80	10/30/17	72	TRUE	3.6	1.9	173	I	40847	TRUE	FALSE	FALSE	FALSE	FALSE	TRUE	FALSE	10/31/11	FALSE	FALSE	FALSE	FALSE	FALSE	FALSE	FALSE	FALSE	FALSE	FALSE	FALSE	FALSE	FALSE	FALSE	FALSE
31630	11/28/11	Male	White / Caucasian	50.5	2	Y	2008-01	12/16/11	.	42668	42668	.	6/14/18	42948	sCR	42668	6/14/18	79	10/25/16	59	TRUE	3.8	6.1	94	III	40875	TRUE	FALSE	TRUE	FALSE	FALSE	FALSE	FALSE	11/28/11	FALSE	FALSE	FALSE	FALSE	FALSE	FALSE	FALSE	FALSE	FALSE	FALSE	FALSE	FALSE	FALSE	FALSE	FALSE
31634	11/15/11	Male	White / Caucasian	60.4	3	Y	2008-01	11/18/11	.	.	.	.	12/21/17	42347	sCR	.	12/21/17	74	12/9/15	49	TRUE	3.8	6	130	III	.	FALSE	TRUE	FALSE	FALSE	FALSE	FALSE	TRUE	11/15/11	FALSE	FALSE	FALSE	FALSE	FALSE	FALSE	FALSE	FALSE	FALSE	FALSE	FALSE	FALSE	FALSE	FALSE	FALSE
31676	11/29/11	Female	White / Caucasian	43.4	2	Y	2008-01	12/15/11	.	.	.	.	6/18/18	41416	sCR	.	6/18/18	79	5/22/13	17	FALSE	3.7	3.9	135	II	.	FALSE	FALSE	TRUE	FALSE	FALSE	FALSE	FALSE	11/29/11	FALSE	FALSE	FALSE	FALSE	FALSE	FALSE	FALSE	FALSE	FALSE	TRUE	TRUE	FALSE	FALSE	FALSE	FALSE
31888	12/29/11	Male	Black	66.4	2	Y	2008-01	1/18/12	.	.	.	.	6/22/18	41409	PR	.	6/22/18	78	5/15/13	16	FALSE	4.4	2.7	95	I	40906	TRUE	FALSE	FALSE	FALSE	TRUE	FALSE	FALSE	12/29/11	FALSE	FALSE	FALSE	FALSE	FALSE	FALSE	FALSE	FALSE	FALSE	FALSE	FALSE	FALSE	FALSE	FALSE	FALSE
31907	1/10/12	Male	White / Caucasian	68.1	2	Y	2008-01	1/19/12	.	.	.	.	6/15/18	41451	SD	.	6/15/18	77	6/26/13	17	FALSE	3.1	3.6	128	II	.	FALSE	TRUE	FALSE	FALSE	FALSE	FALSE	FALSE	1/10/12	FALSE	FALSE	FALSE	FALSE	FALSE	FALSE	FALSE	FALSE	FALSE	FALSE	FALSE	FALSE	FALSE	FALSE	FALSE
31911	1/23/12	Male	White / Caucasian	73.3	2	Y	2008-01	2/9/12	.	.	.	.	4/26/18	42835	sCR	.	4/26/18	75	4/10/17	62	TRUE	3.7	2.6	144	I	.	FALSE	FALSE	FALSE	FALSE	FALSE	FALSE	FALSE	1/23/12	FALSE	FALSE	FALSE	FALSE	FALSE	FALSE	FALSE	FALSE	FALSE	FALSE	FALSE	FALSE	FALSE	FALSE	FALSE
31913	1/11/12	Male	White / Caucasian	69.4	1	Y	2008-01	1/27/12	.	.	.	.	3/13/18	42587	sCR	.	3/13/18	74	8/5/16	55	TRUE	3.8	4.5	85	II	.	FALSE	FALSE	FALSE	FALSE	FALSE	FALSE	FALSE	1/11/12	FALSE	FALSE	FALSE	FALSE	FALSE	FALSE	FALSE	FALSE	FALSE	FALSE	FALSE	FALSE	FALSE	FALSE	FALSE
31950	1/17/12	Female	Black	52.9	3	Y	2008-01	1/30/12	42248	42248	42248	43211	4/21/18	43039	Progressive Disease	42248	4/21/18	75	9/1/15	43	TRUE	3.8	3.6	105	II	40925	TRUE	TRUE	TRUE	FALSE	FALSE	FALSE	FALSE	1/17/12	TRUE	FALSE	FALSE	FALSE	FALSE	FALSE	FALSE	FALSE	FALSE	TRUE	FALSE	FALSE	FALSE	FALSE	TRUE
31977	1/17/12	Male	White / Caucasian	59.3	2	Y	2008-01	1/26/12	.	.	.	41386	4/22/13	41375	VGPR	.	4/22/13	15	4/11/13	14	FALSE	3.6	5.2	126	II	.	FALSE	FALSE	FALSE	FALSE	FALSE	FALSE	FALSE	1/17/12	FALSE	FALSE	FALSE	FALSE	FALSE	FALSE	FALSE	FALSE	FALSE	FALSE	FALSE	FALSE	FALSE	FALSE	FALSE
32095	2/8/12	Male	White / Caucasian	35.8	2	Y	2008-01	2/17/12	.	.	.	.	11/2/16	41428	VGPR_Unconfirmed	.	11/2/16	57	6/3/13	15	FALSE	4.2	6.7	143	III	.	FALSE	FALSE	FALSE	FALSE	FALSE	FALSE	FALSE	2/8/12	TRUE	FALSE	FALSE	FALSE	TRUE	TRUE	TRUE	FALSE	FALSE	FALSE	FALSE	FALSE	FALSE	FALSE	FALSE
32186	2/9/12	Male	White / Caucasian	52.9	2	Y	2008-01	2/21/12	.	.	.	.	6/25/18	41488	VGPR	.	6/25/18	77	8/2/13	17	FALSE	3.5	10.1	243	III	.	FALSE	FALSE	FALSE	FALSE	FALSE	TRUE	FALSE	2/9/12	FALSE	FALSE	FALSE	FALSE	FALSE	FALSE	FALSE	FALSE	FALSE	FALSE	TRUE	FALSE	FALSE	FALSE	FALSE
32226	2/28/12	Female	White / Caucasian	65.7	2	Y	2008-01	3/5/12	.	.	.	.	6/27/18	42781	sCR	.	6/27/18	76	2/15/17	60	TRUE	3.7	3.3	188	I	.	FALSE	FALSE	FALSE	FALSE	FALSE	FALSE	FALSE	2/28/12	FALSE	FALSE	FALSE	FALSE	FALSE	FALSE	FALSE	FALSE	FALSE	FALSE	FALSE	FALSE	FALSE	FALSE	FALSE
32353	3/14/12	Male	White / Caucasian	66.5	1	Y	2008-01	3/30/12	.	42663	42663	.	6/21/18	42719	SD	42663	6/21/18	75	10/20/16	55	TRUE	3.9	4	97	II	.	FALSE	FALSE	TRUE	FALSE	FALSE	FALSE	FALSE	3/14/12	FALSE	TRUE	FALSE	FALSE	FALSE	FALSE	FALSE	FALSE	FALSE	TRUE	FALSE	FALSE	FALSE	FALSE	TRUE
32435	3/27/12	Male	White / Caucasian	72.6	3	Y	2008-01	4/5/12	.	.	.	42794	2/28/17	42291	sCR	.	2/28/17	59	10/14/15	42	TRUE	3.8	4.7	158	II	.	FALSE	FALSE	FALSE	FALSE	FALSE	FALSE	FALSE	3/27/12	FALSE	FALSE	FALSE	FALSE	FALSE	FALSE	FALSE	FALSE	FALSE	FALSE	FALSE	FALSE	FALSE	FALSE	FALSE
32494	4/11/12	Female	White / Caucasian	67.9	1	Y	2008-01	5/3/12	.	.	.	42711	12/7/16	41877	sCR	.	12/7/16	55	8/26/14	28	TRUE	4	5.3	125	II	41010	TRUE	FALSE	FALSE	FALSE	FALSE	FALSE	FALSE	4/11/12	TRUE	FALSE	FALSE	FALSE	TRUE	TRUE	TRUE	FALSE	FALSE	FALSE	FALSE	FALSE	FALSE	FALSE	TRUE
32562	4/19/12	Female	Black	54.5	3	Y	2008-01	5/2/12	.	41642	41642	42035	1/31/15	41831	Progressive Disease	41642	1/31/15	33	1/3/14	20	TRUE	3.9	1.7	167	I	.	FALSE	FALSE	FALSE	FALSE	FALSE	FALSE	FALSE	4/19/12	FALSE	FALSE	FALSE	FALSE	FALSE	FALSE	FALSE	FALSE	FALSE	FALSE	FALSE	FALSE	FALSE	FALSE	FALSE
32583	4/24/12	Male	White / Caucasian	57.2	3	Y	2008-01	5/30/12	.	.	.	.	4/9/18	42957	PR	.	4/9/18	71	8/10/17	63	TRUE	3.8	2.9	131	I	.	FALSE	FALSE	FALSE	FALSE	FALSE	TRUE	FALSE	4/24/12	FALSE	FALSE	FALSE	FALSE	FALSE	FALSE	FALSE	FALSE	FALSE	FALSE	TRUE	FALSE	FALSE	FALSE	FALSE
32584	4/24/12	Male	White / Caucasian	63	2	Y	2008-01	5/3/12	.	.	.	.	5/25/18	41723	sCR	.	5/25/18	73	3/25/14	23	TRUE	3.6	4.1	167	II	.	FALSE	FALSE	FALSE	FALSE	FALSE	FALSE	FALSE	4/24/12	FALSE	FALSE	FALSE	FALSE	TRUE	TRUE	TRUE	FALSE	FALSE	TRUE	FALSE	FALSE	FALSE	FALSE	TRUE
32596	4/20/12	Male	White / Caucasian	66.7	2	Y	2008-01	5/17/12	.	42135	42135	42284	10/7/15	42192	Progressive Disease	42135	10/7/15	41	5/11/15	36	TRUE	2.5	3.1	114	II	.	FALSE	FALSE	FALSE	FALSE	FALSE	FALSE	FALSE	4/20/12	FALSE	FALSE	FALSE	FALSE	FALSE	FALSE	FALSE	FALSE	FALSE	FALSE	FALSE	FALSE	FALSE	FALSE	FALSE
32597	5/1/12	Male	Native American	73.7	2	Y	2008-01	5/31/12	.	.	.	.	12/16/15	41534	VGPR	.	12/16/15	43	9/17/13	15	FALSE	3.8	2.7	178	I	.	FALSE	FALSE	FALSE	FALSE	FALSE	FALSE	FALSE	5/1/12	FALSE	FALSE	FALSE	FALSE	FALSE	FALSE	FALSE	FALSE	FALSE	FALSE	FALSE	FALSE	FALSE	FALSE	FALSE
32604	4/23/12	Female	Black	48.7	2	Y	2008-01	5/10/12	42326	42326	42326	42844	4/19/17	42326	Relapse	42326	4/19/17	60	11/18/15	42	TRUE	3.1	1.5	106	II	.	FALSE	FALSE	FALSE	FALSE	FALSE	FALSE	FALSE	4/23/12	FALSE	FALSE	FALSE	FALSE	FALSE	FALSE	FALSE	FALSE	FALSE	FALSE	FALSE	FALSE	FALSE	FALSE	FALSE
32609	5/2/12	Male	White / Caucasian	74.1	3	Y	2008-01	5/15/12	.	.	.	.	3/14/17	42095	PR	.	3/14/17	58	4/1/15	35	TRUE	2.9	3.4	106	II	.	FALSE	FALSE	TRUE	FALSE	FALSE	TRUE	FALSE	5/2/12	FALSE	FALSE	FALSE	FALSE	FALSE	FALSE	FALSE	FALSE	FALSE	FALSE	FALSE	FALSE	FALSE	FALSE	FALSE
32636	5/21/12	Male	White / Caucasian	64.4	2	Y	2008-01	6/22/12	.	.	.	43180	3/21/18	42926	sCR	.	3/21/18	69	7/10/17	61	TRUE	3.8	4.2	156	II	.	FALSE	FALSE	FALSE	FALSE	FALSE	FALSE	FALSE	5/21/12	FALSE	FALSE	FALSE	FALSE	FALSE	FALSE	FALSE	FALSE	FALSE	FALSE	FALSE	FALSE	FALSE	FALSE	FALSE
32687	5/1/12	Female	White / Caucasian	67.2	4	Y	2008-01	5/8/12	41325	41325	41325	41654	1/15/14	41592	Progressive Disease	41325	1/15/14	20	2/20/13	9	FALSE	3.6	6.5	127	III	41030	TRUE	FALSE	FALSE	FALSE	FALSE	FALSE	FALSE	5/1/12	FALSE	FALSE	FALSE	FALSE	FALSE	FALSE	FALSE	FALSE	FALSE	FALSE	FALSE	FALSE	FALSE	FALSE	FALSE
32762	5/24/12	Male	White / Caucasian	57.4	2	Y	2008-01	6/20/12	.	.	.	42414	2/14/16	42109	Remission	.	2/14/16	44	4/15/15	34	TRUE	4	2.4	131	I	.	FALSE	FALSE	TRUE	FALSE	FALSE	FALSE	FALSE	5/24/12	FALSE	FALSE	FALSE	FALSE	FALSE	FALSE	FALSE	FALSE	FALSE	FALSE	FALSE	FALSE	FALSE	FALSE	FALSE
32768	6/4/12	Female	White / Caucasian	65.3	1	Y	2008-01	6/21/12	.	.	.	41959	11/16/14	41869	VGPR	.	11/16/14	29	8/18/14	26	TRUE	3.6	8	114	III	41064	TRUE	FALSE	TRUE	FALSE	FALSE	FALSE	FALSE	6/4/12	TRUE	FALSE	FALSE	FALSE	TRUE	TRUE	TRUE	FALSE	FALSE	TRUE	FALSE	FALSE	FALSE	FALSE	TRUE
32798	6/5/12	Female	White / Caucasian	58.6	2	Y	2008-01	6/15/12	.	43024	43024	.	12/22/17	43024	Progressive Disease	43024	12/22/17	67	10/16/17	64	TRUE	3.5	2.8	137	I	.	FALSE	FALSE	TRUE	FALSE	FALSE	FALSE	FALSE	6/5/12	FALSE	FALSE	FALSE	TRUE	FALSE	FALSE	FALSE	FALSE	FALSE	FALSE	FALSE	FALSE	FALSE	FALSE	FALSE
32853	6/14/12	Male	Black	64.7	2	Y	2008-01	6/26/12	.	.	.	.	7/2/18	42233	CR	.	7/2/18	73	8/17/15	38	TRUE	4	5.6	217	III	.	FALSE	FALSE	FALSE	FALSE	FALSE	FALSE	FALSE	6/14/12	FALSE	FALSE	FALSE	FALSE	FALSE	FALSE	FALSE	FALSE	FALSE	TRUE	FALSE	FALSE	FALSE	FALSE	TRUE
32859	6/12/12	Male	White / Caucasian	65.7	5	Y	2008-01	6/21/12	41775	41775	41775	42823	3/29/17	42460	Progressive Disease	41775	3/29/17	58	5/16/14	23	TRUE	3.9	3.5	97	II	41072	TRUE	FALSE	FALSE	FALSE	FALSE	TRUE	FALSE	6/12/12	FALSE	FALSE	FALSE	FALSE	FALSE	FALSE	FALSE	FALSE	FALSE	FALSE	FALSE	FALSE	FALSE	FALSE	FALSE
32990	7/2/12	Male	White / Caucasian	62.5	4	Y	2008-01	7/9/12	.	.	.	.	4/24/18	41743	CR	.	4/24/18	70	4/14/14	21	TRUE	3.9	14.4	125	III	.	FALSE	FALSE	FALSE	FALSE	FALSE	TRUE	FALSE	7/2/12	TRUE	FALSE	FALSE	FALSE	TRUE	TRUE	TRUE	FALSE	FALSE	FALSE	TRUE	FALSE	FALSE	FALSE	FALSE
32998	7/17/12	Male	White / Caucasian	57.1	2	Y	2008-01	1/31/13	.	.	.	.	5/2/18	41769	sCR	.	5/2/18	63	5/10/14	15	FALSE	3.9	2.5	127	I	41107	TRUE	FALSE	FALSE	FALSE	TRUE	FALSE	FALSE	7/17/12	FALSE	FALSE	FALSE	FALSE	FALSE	FALSE	FALSE	FALSE	FALSE	FALSE	FALSE	FALSE	FALSE	FALSE	FALSE
33040	7/18/12	Female	White / Caucasian	57.6	1	Y	2008-01	9/6/12	.	.	.	.	4/15/15	41507	sCR	.	4/15/15	31	8/21/13	11	FALSE	2.4	14.8	128	III	.	FALSE	FALSE	FALSE	FALSE	FALSE	FALSE	FALSE	7/18/12	FALSE	TRUE	FALSE	FALSE	TRUE	TRUE	TRUE	FALSE	FALSE	TRUE	FALSE	FALSE	FALSE	FALSE	TRUE
33108	8/6/12	Male	White / Caucasian	69.1	2	Y	2008-01	8/15/12	.	.	.	.	5/10/18	42346	sCR_Unconfirmed	.	5/10/18	69	12/8/15	40	TRUE	4	6.8	130	III	.	FALSE	FALSE	FALSE	FALSE	FALSE	FALSE	FALSE	8/6/12	FALSE	FALSE	FALSE	FALSE	FALSE	FALSE	FALSE	FALSE	FALSE	FALSE	FALSE	FALSE	FALSE	FALSE	FALSE
33311	8/30/12	Male	White / Caucasian	70.3	1	Y	2008-01	9/12/12	.	.	.	41259	12/16/12	41225	PR	.	12/16/12	3	11/12/12	2	FALSE	3.4	5.9	98	III	.	FALSE	FALSE	FALSE	FALSE	FALSE	FALSE	FALSE	8/30/12	FALSE	FALSE	FALSE	FALSE	FALSE	FALSE	FALSE	FALSE	FALSE	FALSE	FALSE	FALSE	FALSE	FALSE	FALSE
33362	9/26/12	Male	Black	50.3	3	Y	2008-01	10/10/12	42384	42384	42384	43071	12/2/17	43045	Progressive Disease	42384	12/2/17	62	1/15/16	39	TRUE	3.8	7	206	III	41178	TRUE	TRUE	TRUE	FALSE	FALSE	FALSE	FALSE	9/26/12	FALSE	FALSE	FALSE	FALSE	FALSE	FALSE	FALSE	FALSE	FALSE	FALSE	FALSE	FALSE	FALSE	FALSE	FALSE
33563	11/14/12	Male	White / Caucasian	65.7	2	Y	2008-01	11/29/12	.	.	.	.	10/12/17	41624	PR	.	10/12/17	59	12/16/13	12	FALSE	3.9	8.6	108	III	.	FALSE	FALSE	TRUE	FALSE	FALSE	TRUE	FALSE	11/14/12	FALSE	FALSE	FALSE	FALSE	TRUE	TRUE	TRUE	FALSE	FALSE	TRUE	TRUE	FALSE	FALSE	FALSE	TRUE
33645	11/15/12	Male	White / Caucasian	66.2	1	Y	2008-01	12/3/12	.	41835	41835	42592	8/10/16	42320	PR	41835	8/10/16	44	7/15/14	19	TRUE	3	4.6	.	II	.	FALSE	FALSE	FALSE	FALSE	FALSE	FALSE	FALSE	11/15/12	FALSE	FALSE	FALSE	FALSE	FALSE	FALSE	FALSE	FALSE	FALSE	FALSE	FALSE	FALSE	FALSE	FALSE	FALSE
33656	11/27/12	Male	White / Caucasian	70.2	2	Y	2008-01	12/17/12	.	.	.	.	6/20/18	41717	CR	.	6/20/18	67	3/19/14	15	FALSE	3.9	5.3	122	II	.	FALSE	FALSE	FALSE	FALSE	FALSE	FALSE	FALSE	11/27/12	FALSE	FALSE	FALSE	FALSE	FALSE	FALSE	FALSE	FALSE	FALSE	TRUE	TRUE	FALSE	FALSE	FALSE	TRUE
33792	12/19/12	Female	White / Caucasian	72.6	1	Y	2008-01	2/13/13	.	42776	42776	.	6/22/18	42776	Progressive Disease	42776	6/22/18	65	2/10/17	48	TRUE	3.6	2.1	250	I	.	FALSE	FALSE	FALSE	FALSE	FALSE	TRUE	FALSE	12/19/12	FALSE	FALSE	FALSE	FALSE	FALSE	FALSE	FALSE	FALSE	FALSE	FALSE	FALSE	FALSE	FALSE	FALSE	FALSE
33811	1/10/13	Male	White / Caucasian	65.8	1	Y	2008-01	2/6/13	.	.	.	.	11/10/15	42110	CR	.	11/10/15	33	4/16/15	26	TRUE	3.8	2.5	123	I	.	FALSE	FALSE	FALSE	FALSE	FALSE	FALSE	FALSE	1/10/13	FALSE	FALSE	FALSE	FALSE	FALSE	FALSE	FALSE	FALSE	FALSE	FALSE	FALSE	FALSE	FALSE	FALSE	FALSE
33894	1/22/13	Male	White / Caucasian	64.8	3	Y	2008-01	2/5/13	.	.	.	41684	2/14/14	41674	VGPR	.	2/14/14	12	2/4/14	12	FALSE	3.5	5	133	II	.	FALSE	FALSE	FALSE	FALSE	FALSE	FALSE	FALSE	1/22/13	FALSE	FALSE	FALSE	FALSE	FALSE	FALSE	FALSE	FALSE	FALSE	FALSE	FALSE	FALSE	FALSE	FALSE	FALSE
33993	2/12/13	Female	White / Caucasian	57.5	2	Y	2008-01	3/4/13	.	.	.	.	6/27/18	42381	sCR	.	6/27/18	64	1/12/16	34	TRUE	4.3	1.6	151	I	.	FALSE	FALSE	FALSE	FALSE	FALSE	FALSE	FALSE	2/12/13	FALSE	FALSE	FALSE	FALSE	FALSE	FALSE	FALSE	FALSE	FALSE	FALSE	FALSE	FALSE	FALSE	FALSE	FALSE
34152	3/8/13	Female	White / Caucasian	47	1	Y	2008-02	3/30/13	.	.	.	41393	4/29/13	41379	SD	.	4/29/13	1	4/15/13	0	FALSE	3.1	.	163	NA	.	FALSE	FALSE	FALSE	FALSE	FALSE	FALSE	FALSE	3/8/13	FALSE	FALSE	FALSE	FALSE	FALSE	FALSE	FALSE	FALSE	FALSE	FALSE	FALSE	FALSE	FALSE	FALSE	FALSE
34758	8/13/13	Male	White / Caucasian	60.8	2	Y	2008-01	10/10/13	.	.	.	.	6/28/18	42374	VGPR	.	6/28/18	57	1/5/16	27	TRUE	3.5	1.7	247	I	.	FALSE	FALSE	FALSE	FALSE	FALSE	FALSE	FALSE	8/13/13	FALSE	FALSE	FALSE	FALSE	FALSE	FALSE	FALSE	FALSE	FALSE	FALSE	FALSE	FALSE	FALSE	FALSE	FALSE
34780	8/6/13	Female	Black	61.8	1	Y	2008-01	8/22/13	.	.	.	.	7/2/18	42433	sCR	.	7/2/18	59	3/4/16	30	TRUE	3.2	4.1	174	II	.	FALSE	FALSE	FALSE	FALSE	FALSE	FALSE	FALSE	8/6/13	FALSE	FALSE	FALSE	FALSE	FALSE	FALSE	FALSE	FALSE	FALSE	FALSE	FALSE	FALSE	FALSE	FALSE	FALSE
34796	8/12/13	Male	White / Caucasian	54.9	2	Y	2008-02	8/29/13	.	.	.	.	12/13/17	43000	sCR	.	12/13/17	52	9/22/17	49	TRUE	3	27.1	182	III	41498	TRUE	TRUE	TRUE	FALSE	FALSE	FALSE	FALSE	8/12/13	FALSE	FALSE	FALSE	FALSE	FALSE	FALSE	FALSE	FALSE	FALSE	FALSE	FALSE	FALSE	FALSE	FALSE	FALSE
34821	8/13/13	Male	White / Caucasian	36.9	2	Y	2008-01	9/9/13	.	.	.	.	6/8/18	42184	PR	.	6/8/18	57	6/29/15	21	TRUE	4.1	1.2	97	I	41499	TRUE	FALSE	FALSE	FALSE	FALSE	TRUE	FALSE	8/13/13	FALSE	FALSE	FALSE	FALSE	FALSE	FALSE	FALSE	FALSE	FALSE	FALSE	FALSE	FALSE	FALSE	FALSE	FALSE
35209	11/15/13	Male	Asian	39.6	2	Y	2008-01	11/14/13	.	.	.	.	4/26/18	42640	sCR	.	4/26/18	54	9/27/16	34	TRUE	4.3	1.7	281	I	.	FALSE	FALSE	FALSE	FALSE	FALSE	FALSE	FALSE	11/15/13	FALSE	FALSE	FALSE	FALSE	FALSE	FALSE	FALSE	FALSE	FALSE	FALSE	FALSE	FALSE	FALSE	FALSE	FALSE
35368	12/10/13	Male	Black	62.7	3	Y	2008-01	1/11/14	.	42706	42706	43026	10/18/17	42706	Progressive Disease	42706	10/18/17	45	12/2/16	35	TRUE	3.3	6.6	171	III	.	FALSE	FALSE	FALSE	FALSE	FALSE	FALSE	FALSE	12/10/13	FALSE	FALSE	FALSE	FALSE	FALSE	FALSE	FALSE	FALSE	FALSE	FALSE	FALSE	FALSE	FALSE	FALSE	FALSE
[truncated: 42 more columns]
