# Supplementary material for: Bone marrow microenvironments that contribute to patient outcomes in newly diagnosed multiple myeloma: A cohort study of patients in the Total Therapy clinical trials
Source: PLoS Med. 2020 Nov 4;17(11):e1003323. doi: 10.1371/journal.pmed.1003323 (PMC7641353; doi:10.1371/journal.pmed.1003323)
Supplement: S2 Table — Clinical information for all WBM samples, including file names and relevant time point information. WBM, whole bone marrow. (CSV) [file pmed.1003323.s005.csv]

	DateSample	fnpatid	DateBaseSample	DescProtocol	FTProtocolBase	batch	Processed_Site	Batch	PointGroup	Wide_PointGroup	Wide_PointOUTLIER	DaysAfterBaseSample	SamExclude	Narrow_Include	Wide_Include	BeforeTreatment	PostTreatmentPreTransplant	PostTransplantPreConsolidation	PostTransplantPreMaintenance	PostTransplantNoMaintenance	PostConsolidationPreMaintenance	PostConsolidationNoMaintenance	PostStartMaintenance	EventID	SampleID	ChipType	IsExpress	SampleType	Sorting	SampleProtocol	Point	Cluster	Risk	X80Score	ProIndex	NFKBScore	PolyPC	IFN	CMYC	WNT	CentrosomeIndex	PCScoreBiopsy	WMProb	TP53	Alt.TP53	RefChip	FYPrimary	GEP5	GEP2
P1016-03-BS4747-U133Plus-2.cel	3-Apr-05	9995	3-Apr-05	TT_3a	2003-33	0	MIRT	0	A_BeforeTreatment	A-BeforeTreatment	0	0	0	1	1	1	0	0	0	0	0	0	0	2626783	37917	U133Plus	0	RNBX-Random Biopsy	None	2003-33	Baseline	HY	0.5546	2.0931	9.8913	10.7448	8.0708	12.0071	10.327	1.0374	2.6622	12.517	NA	2152.4	NA	1	1	10.769	11.8847
P0462-03-BS6067-U133Plus-2.cel	11-Aug-05	13786	11-Aug-05	TT_3a	2003-33	0	MIRT	0	A_BeforeTreatment	A-BeforeTreatment	0	0	0	1	1	1	0	0	0	0	0	0	0	3375570	52255	U133Plus	0	RNBX-Random Biopsy	None	2003-33	Baseline	MF	0.7226	2.3583	15.2129	10.6644	6.8106	10.0791	10.4474	0.1114	3.2855	11.6554	0.234	1029.2	NA	1	1	11.2599	11.6371
P0521-00-BS1791-U133Plus-2.cel	5-Apr-04	14004	5-Apr-04	TT_3a	2003-33	0	MIRT	0	A_BeforeTreatment	A-BeforeTreatment	0	0	0	1	1	1	0	0	0	0	0	0	0	2036583	36878	U133Plus	0	RNBX-Random Biopsy	None	2003-33	Baseline	PR	0.2222	1.8006	11.6447	10.4443	7.6457	10.3352	10.1431	0.4274	2.6126	12.2103	NA	1216.4	NA	1	1	11.049	12.0196
BI14-000867.CEL	8-Aug-11	14004	5-Apr-04	TT_3a	2003-33	3	Signal Genetics	1	H_PostStartMaintenance	H-PostMaintenance	0	2681	0	1	1	0	0	0	0	0	0	0	1	5526541	515221	U133Plus	1	RNBX-Random Biopsy	None	2009-09	Baseline	PR	1.2869	3.2032	17.4388	9.5274	9.799	10.2574	10.3443	0.5936	3.5804	9.484	NA	227	263.35	1	1	11.7512	12.1608
P1053-07-BS1189-U133Plus-2.cel	10-Dec-03	16215	10-Dec-03	TT_3a	2003-33	0	MIRT	0	A_BeforeTreatment	A-BeforeTreatment	0	0	0	1	1	1	0	0	0	0	0	0	0	1880235	38909	U133Plus	0	RNBX-Random Biopsy	None	2003-33	Baseline	MS	0.9519	2.471	13.8318	10.2268	9.1692	10.639	10.3036	0.5634	3.0838	11.3893	NA	1288	NA	1	1	11.3589	12.1588
P1120-03-BS1293-U133Plus-2.cel	8-Jan-04	16333	8-Jan-04	TT_3a	2003-33	0	MIRT	0	A_BeforeTreatment	A-BeforeTreatment	0	0	0	1	1	1	0	0	0	0	0	0	0	1914539	38615	U133Plus	0	RNBX-Random Biopsy	None	2003-33	Baseline	MS	0.8506	2.1999	14.8777	10.027	9.3587	10.6784	10.3001	0.6598	3.282	11.3971	NA	1326.6	NA	1	1	11.4011	11.9724
P1063-00-BS1584-U133Plus-2.cel	2-Mar-04	16496	11-Feb-04	TT_3a	2003-33	0	MIRT	0	B_PostTreatmentPreTransplant	B-PostInduction	0	20	0	1	1	0	1	0	0	0	0	0	0	1884292	38682	U133Plus	0	RNBX-Random Biopsy	None	2003-33	Extra Sample	CD-1	0.0658	2.0491	-1.9321	11.1779	7.9961	10.5069	9.9923	-0.0885	1.9674	11.3305	NA	761.9	NA	1	1	9.9723	12.0257
P0990-00-BS1465-U133Plus-2.cel	6-Feb-04	16438	6-Feb-04	TT_3a	2003-33	0	MIRT	0	A_BeforeTreatment	A-BeforeTreatment	0	0	0	1	1	1	0	0	0	0	0	0	0	1884298	38754	U133Plus	0	RNBX-Random Biopsy	None	2003-33	Baseline	PR	0.5967	2.4678	13.3657	9.3171	8.8953	9.8229	10.1274	0.4154	3.1372	11.8119	NA	1248.4	NA	1	1	11.4189	11.9809
P0990-04-BS1593-U133Plus-2.cel	4-Mar-04	16438	6-Feb-04	TT_3a	2003-33	0	MIRT	0	B_PostTreatmentPreTransplant	B-PostInduction	0	27	0	1	1	0	1	0	0	0	0	0	0	1876979	38741	U133Plus	0	RNBX-Random Biopsy	None	2003-33	C1 48Hr VDTPACE	PR	1.0088	2.834	15.2286	9.7805	8.8392	10.3971	10.4127	0.2872	3.1657	10.6216	NA	1431.7	NA	1	1	11.332	12.2646
P0993-01-BS1527-U133Plus-2.cel	19-Feb-04	16462	19-Feb-04	TT_3a	2003-33	0	MIRT	0	A_BeforeTreatment	A-BeforeTreatment	0	0	0	1	1	1	0	0	0	0	0	0	0	1884297	38744	U133Plus	0	RNBX-Random Biopsy	None	2003-33	Baseline	MS	0.7927	2.165	12.6419	10.8224	7.1384	9.9694	10.3482	0.4478	3.5298	12.4328	NA	1047	NA	1	1	11.3544	11.7479
P1064-00-BS1502-U133Plus-2.cel	13-Feb-04	16464	13-Feb-04	TT_3a	2003-33	0	MIRT	0	A_BeforeTreatment	A-BeforeTreatment	0	0	0	1	1	1	0	0	0	0	0	0	0	1884291	38689	U133Plus	0	RNBX-Random Biopsy	None	2003-33	Baseline	CD-2	0.2496	1.5045	6.9901	11.0111	7.7309	12.2525	10.3867	0.2338	2.6749	13.0316	NA	1413.4	NA	1	1	10.1478	10.9978
P1010-03-BS1625-U133Plus-2.cel	8-Mar-04	16570	4-Mar-04	TT_3a	2003-33	0	MIRT	0	B_PostTreatmentPreTransplant	B-PostInduction	0	4	0	1	1	0	1	0	0	0	0	0	0	1876970	39139	U133Plus	0	RNBX-Random Biopsy	None	2003-33	C1 48Hr Vel	MF	1.2485	2.4831	13.3755	10.9595	8.7265	10.5551	10.4258	0.6014	3.2689	12.3102	NA	1747.4	NA	1	1	11.0185	11.554
P1003-06-BS1628-U133Plus-2.cel	8-Mar-04	16574	2-Mar-04	TT_3a	2003-33	0	MIRT	0	B_PostTreatmentPreTransplant	B-PostInduction	0	6	0	1	1	0	1	0	0	0	0	0	0	1880242	39164	U133Plus	0	RNBX-Random Biopsy	None	2003-33	C1 48Hr VDTPACE	CD-2	0.6029	2.4602	7.0245	11.0301	7.4031	10.5151	10.2389	1.4771	3.0361	12.5371	NA	1713.1	NA	1	1	11.0439	12.4105
P1023-02-BS1533-U133Plus-2.cel	20-Feb-04	16482	20-Feb-04	TT_3a	2003-33	0	MIRT	0	A_BeforeTreatment	A-BeforeTreatment	0	0	0	1	1	1	0	0	0	0	0	0	0	1884294	38711	U133Plus	0	RNBX-Random Biopsy	None	2003-33	Baseline	MS	0.4808	2.2014	12.2732	11.2297	10.2211	10.4798	10.3429	0.2118	2.8369	12.5912	NA	1166.9	NA	1	1	10.8911	11.8281
P1063-05-BS1489-U133Plus-2.cel	11-Feb-04	16496	11-Feb-04	TT_3a	2003-33	0	MIRT	0	A_BeforeTreatment	A-BeforeTreatment	0	0	0	1	1	1	0	0	0	0	0	0	0	1880232	38683	U133Plus	0	RNBX-Random Biopsy	None	2003-33	Baseline	CD-1	0.5047	2.367	10.5921	11.079	7.7952	10.7449	10.4797	1.2	3.1192	12.6586	NA	884.8	NA	1	1	10.6687	11.715
P1064-05-BS1696-U133Plus-2.cel	19-Mar-04	16464	13-Feb-04	TT_3a	2003-33	0	MIRT	0	B_PostTreatmentPreTransplant	B-PostInduction	0	35	0	1	1	0	1	0	0	0	0	0	0	1884290	38699	U133Plus	0	RNBX-Random Biopsy	None	2003-33	C1 48Hr Vel	CD-2	0.3862	2.304	3.9766	10.9393	7.1288	13.001	10.2859	0.0544	2.7012	13.0031	NA	1010.1	NA	1	1	9.8725	10.9395
P0993-06-BS1727-U133Plus-2.cel	26-Mar-04	16462	19-Feb-04	TT_3a	2003-33	0	MIRT	0	B_PostTreatmentPreTransplant	B-PostInduction	0	36	0	1	1	0	1	0	0	0	0	0	0	1876977	38743	U133Plus	0	RNBX-Random Biopsy	None	2003-33	C1 48Hr Vel	PR	0.8551	2.4237	14.0464	10.7453	7.2339	10.1054	10.4227	0.0796	3.2429	12.1775	NA	1309.4	NA	1	1	11.2342	11.4458
P0996-00-BS1729-U133Plus-2.cel	26-Mar-04	16563	9-Mar-04	TT_3a	2003-33	0	MIRT	0	B_PostTreatmentPreTransplant	B-PostInduction	0	17	1	0	1	0	1	0	0	0	0	0	0	1880243	38720	U133Plus	0	RNBX-Random Biopsy	None	2003-33	C1 48Hr Vel	MS	0.8129	2.1013	13.7927	10.5946	8.6495	12.1794	10.0776	0.7639	2.278	11.935	NA	709.6	NA	1	1	10.922	11.8991
P1053-05-BS1777-U133Plus-2.cel	2-Apr-04	16215	10-Dec-03	TT_3a	2003-33	0	MIRT	0	B_PostTreatmentPreTransplant	B-PostInduction	0	114	0	1	1	0	1	0	0	0	0	0	0	1876962	38908	U133Plus	0	RNBX-Random Biopsy	None	2003-33	C1 48Hr Vel	MS	0.9738	2.3365	12.7628	11.3413	8.4621	10.884	10.3112	0.5006	2.9499	12.6589	NA	2006.3	NA	1	1	11.2809	12.1022
P1158-01-BS1627-U133Plus-2.cel	8-Mar-04	16565	8-Mar-04	TT_3a	2003-33	0	MIRT	0	A_BeforeTreatment	A-BeforeTreatment	0	0	0	1	1	1	0	0	0	0	0	0	0	1884251	39146	U133Plus	0	RNBX-Random Biopsy	None	2003-33	Baseline	PR	0.928	2.7934	17.3351	9.8239	10.2816	11.65	10.4561	0.5353	3.4632	10.2633	NA	1088.6	NA	1	1	11.7871	12.4249
P1010-00-BS1592-U133Plus-2.cel	4-Mar-04	16570	4-Mar-04	TT_3a	2003-33	0	MIRT	0	A_BeforeTreatment	A-BeforeTreatment	0	0	0	1	1	1	0	0	0	0	0	0	0	1884296	39140	U133Plus	0	RNBX-Random Biopsy	None	2003-33	Baseline	MF	0.7809	3.0189	14.9395	10.1399	8.9493	10.2562	10.482	0.4837	3.575	10.5213	NA	732.3	NA	1	1	11.6439	12.5909
P1027-06-BS1838-U133Plus-2.cel	12-Apr-04	16586	5-Mar-04	TT_3a	2003-33	0	MIRT	0	B_PostTreatmentPreTransplant	B-PostInduction	0	38	0	1	1	0	1	0	0	0	0	0	0	1876969	39161	U133Plus	0	RNBX-Random Biopsy	None	2003-33	C1 48Hr Vel	PR	1.1267	2.6716	16.0645	10.0376	9.1633	9.9942	10.391	0.8503	3.3959	10.8217	NA	1870.1	NA	1	1	11.7484	12.4906
P1069-04-BS1841-U133Plus-2.cel	12-Apr-04	16690	7-Apr-04	TT_3a	2003-33	0	MIRT	0	B_PostTreatmentPreTransplant	B-PostInduction	0	5	0	1	1	0	1	0	0	0	0	0	0	1880229	39252	U133Plus	0	RNBX-Random Biopsy	None	2003-33	C1 48Hr Vel	PR	0.8012	2.3655	14.6272	9.781	10.3317	10.4144	10.2952	0.3306	3.1943	11.8555	NA	1402.1	NA	1	1	11.1792	11.73
P1003-05-BS1581-U133Plus-2.cel	2-Mar-04	16574	2-Mar-04	TT_3a	2003-33	0	MIRT	0	A_BeforeTreatment	A-BeforeTreatment	0	0	0	1	1	1	0	0	0	0	0	0	0	1876971	39162	U133Plus	0	RNBX-Random Biopsy	None	2003-33	Baseline	CD-2	0.7152	1.6623	5.4456	11.2292	7.8275	10.7643	10.1941	0.8629	2.5948	12.9007	NA	1360.3	NA	1	1	10.8776	12.069
P1027-07-BS1611-U133Plus-2.cel	5-Mar-04	16586	5-Mar-04	TT_3a	2003-33	0	MIRT	0	A_BeforeTreatment	A-BeforeTreatment	0	0	0	1	1	1	0	0	0	0	0	0	0	1880237	39173	U133Plus	0	RNBX-Random Biopsy	None	2003-33	Baseline	PR	0.687	2.8909	16.8582	9.9069	8.6981	9.9361	10.237	0.6646	3.5017	10.3025	NA	1622.3	NA	1	1	11.6995	12.3618
P0995-04-BS1902-U133Plus-2.cel	19-Apr-04	16626	19-Mar-04	TT_3a	2003-33	0	MIRT	0	B_PostTreatmentPreTransplant	B-PostInduction	0	31	0	1	1	0	1	0	0	0	0	0	0	1876974	39115	U133Plus	0	RNBX-Random Biopsy	None	2003-33	C1 48Hr Vel	PR	0.6842	2.6686	15.5083	9.8369	10.2146	9.8181	10.3373	0.4424	3.3349	11.6528	NA	1400.8	NA	1	1	11.2564	11.7939
P0995-03-BS1694-U133Plus-2.cel	19-Mar-04	16626	19-Mar-04	TT_3a	2003-33	0	MIRT	0	A_BeforeTreatment	A-BeforeTreatment	0	0	0	1	1	1	0	0	0	0	0	0	0	1876975	39116	U133Plus	0	RNBX-Random Biopsy	None	2003-33	Baseline	PR	0.7349	2.6711	16.6992	9.9162	10.0699	9.9353	10.366	0.3859	3.321	11.4717	NA	1604.1	NA	1	1	11.4298	11.7559
P1068-00-BS1688-U133Plus-2.cel	18-Mar-04	16628	18-Mar-04	TT_3a	2003-33	0	MIRT	0	A_BeforeTreatment	A-BeforeTreatment	0	0	0	1	1	1	0	0	0	0	0	0	0	1884288	39130	U133Plus	0	RNBX-Random Biopsy	None	2003-33	Baseline	MF	0.5519	2.1266	3.1856	10.4891	9.219	10.9031	10.2347	1.0155	2.7852	11.0836	NA	704.7	NA	1	1	10.7693	12.1373
P1069-00-BS1807-U133Plus-2.cel	7-Apr-04	16690	7-Apr-04	TT_3a	2003-33	0	MIRT	0	A_BeforeTreatment	A-BeforeTreatment	0	0	0	1	1	1	0	0	0	0	0	0	0	1884286	39253	U133Plus	0	RNBX-Random Biopsy	None	2003-33	Baseline	PR	0.9608	2.1902	14.9692	9.5593	10.4038	10.8462	10.3896	0.537	3.4155	12.2517	NA	1388.5	NA	1	1	11.2406	11.8686
P1088-05-BS1994-U133Plus-2.cel	30-Apr-04	16776	27-Apr-04	TT_3a	2003-33	0	MIRT	0	B_PostTreatmentPreTransplant	B-PostInduction	0	3	0	1	1	0	1	0	0	0	0	0	0	1914533	38987	U133Plus	0	RNBX-Random Biopsy	None	2003-33	C1 48Hr Vel	MS	1.495	3.0806	10.8166	11.2025	8.974	10.6402	10.6404	0.5917	2.1865	12.7984	NA	565.5	NA	1	1	11.9323	13.0364
P1086-05-BS1873-U133Plus-2.cel	15-Apr-04	16715	15-Apr-04	TT_3a	2003-33	0	MIRT	0	A_BeforeTreatment	A-BeforeTreatment	0	0	0	1	1	1	0	0	0	0	0	0	0	1914530	39192	U133Plus	0	RNBX-Random Biopsy	None	2003-33	Baseline	PR	0.8138	2.6403	14.8645	10.1941	7.7005	10.1894	10.3677	0.5406	3.4072	12.3041	NA	1223.2	NA	1	1	11.2793	11.8841
P1164-00-BS2419-U133Plus-2.cel	28-Jun-04	16744	28-Jun-04	TT_3a	2003-33	0	MIRT	0	A_BeforeTreatment	A-BeforeTreatment	0	0	0	1	1	1	0	0	0	0	0	0	0	2037380	39210	U133Plus	0	RNBX-Random Biopsy	None	2003-33	Baseline	CD-2	0.7982	2.3969	11.7769	10.2857	10.9301	12.2562	10.3074	0.8688	3.2014	12.3776	NA	1259.2	NA	1	1	11.5062	12.3458
P1077-04-BS1984-U133Plus-2.cel	29-Apr-04	16766	29-Apr-04	TT_3a	2003-33	0	MIRT	0	A_BeforeTreatment	A-BeforeTreatment	0	0	0	1	1	1	0	0	0	0	0	0	0	2081900	37483	U133Plus	0	RNBX-Random Biopsy	None	2003-33	Baseline	MF	0.5381	2.5551	13.2205	10.0769	7.3022	12.0662	10.31	-0.3085	3.4673	11.345	NA	1516.9	NA	1	1	11.612	12.1851
P1081-06-BS2121-U133Plus-2.cel	17-May-04	16777	4-May-04	TT_3a	2003-33	0	MIRT	0	B_PostTreatmentPreTransplant	B-PostInduction	0	13	0	1	1	0	1	0	0	0	0	0	0	1973090	39198	U133Plus	0	RNBX-Random Biopsy	None	2003-33	C1 48Hr Vel	PR	1.6144	3.3429	16.1856	10.601	7.2637	10.7151	10.5292	0.7391	3.2446	12.5664	NA	313.1	NA	1	1	12.0165	13.1434
P1079-04-BS2012-U133Plus-2.cel	4-May-04	16767	4-May-04	TT_3a	2003-33	0	MIRT	0	A_BeforeTreatment	A-BeforeTreatment	0	0	0	1	1	1	0	0	0	0	0	0	0	1923347	38985	U133Plus	0	RNBX-Random Biopsy	None	2003-33	Baseline	PR	0.7586	2.603	15.8695	9.8863	9.7815	10.7546	10.3315	0.5652	3.4912	10.5482	NA	1257.7	NA	1	1	11.6402	12.2924
P1088-04-BS1985-U133Plus-2.cel	27-Apr-04	16776	27-Apr-04	TT_3a	2003-33	0	MIRT	0	A_BeforeTreatment	A-BeforeTreatment	0	0	0	1	1	1	0	0	0	0	0	0	0	1923377	38977	U133Plus	0	RNBX-Random Biopsy	None	2003-33	Baseline	MS	1.6406	3.2932	13.0596	11.0336	8.5972	10.4754	10.4896	0.5855	2.6266	12.6462	NA	542.2	NA	1	1	11.8703	12.9797
P1081-07-BS2013-U133Plus-2.cel	4-May-04	16777	4-May-04	TT_3a	2003-33	0	MIRT	0	A_BeforeTreatment	A-BeforeTreatment	0	0	0	1	1	1	0	0	0	0	0	0	0	1991822	39199	U133Plus	0	RNBX-Random Biopsy	None	2003-33	Baseline	MS	1.2954	2.4322	15.4615	10.3829	7.8616	10.4673	10.3768	0.6399	2.7396	12.5953	NA	463	NA	1	1	11.5935	12.3764
P1112-03-BS2090-U133Plus-2.cel	13-May-04	16827	13-May-04	TT_3a	2003-33	0	MIRT	0	A_BeforeTreatment	A-BeforeTreatment	0	0	0	1	1	1	0	0	0	0	0	0	0	1914537	38989	U133Plus	0	RNBX-Random Biopsy	None	2003-33	Baseline	MF	1.0944	2.7759	13.3339	10.9688	8.121	10.0186	10.3031	1.0246	3.2398	12.7486	NA	1051	NA	1	1	11.1218	11.0278
P1086-04-BS2165-U133Plus-2.cel	21-May-04	16715	15-Apr-04	TT_3a	2003-33	0	MIRT	0	B_PostTreatmentPreTransplant	B-PostInduction	0	36	0	1	1	0	1	0	0	0	0	0	0	1923360	39191	U133Plus	0	RNBX-Random Biopsy	None	2003-33	C1 48Hr Vel	MS	0.6994	2.5037	14.0677	9.8142	8.4808	10.1117	10.4142	0.2756	2.8794	12.0607	NA	871.7	NA	1	1	11.1237	11.7034
P1079-05-BS2158-U133Plus-2.cel	21-May-04	16767	4-May-04	TT_3a	2003-33	0	MIRT	0	B_PostTreatmentPreTransplant	B-PostInduction	0	17	0	1	1	0	1	0	0	0	0	0	0	1923302	38984	U133Plus	0	RNBX-Random Biopsy	None	2003-33	C1 48Hr Vel	MF	0.9332	2.8215	14.4705	10.3088	9.5367	11.8959	10.4049	0.9205	3.2109	11.4003	NA	958.1	NA	1	1	11.6548	12.4385
P1141-05-BS2177-U133Plus-2.cel	24-May-04	16839	14-May-04	TT_3a	2003-33	0	MIRT	0	B_PostTreatmentPreTransplant	B-PostInduction	0	10	0	1	1	0	1	0	0	0	0	0	0	1951416	38934	U133Plus	0	RNBX-Random Biopsy	None	2003-33	C1 48Hr Vel	MS	-0.0262	1.9721	-1.325	9.048	7.9213	11.0593	10.1027	-0.424	2.0517	11.6756	NA	1578.8	NA	1	1	10.827	12.4055
P1141-04-BS2111-U133Plus-2.cel	14-May-04	16839	14-May-04	TT_3a	2003-33	0	MIRT	0	A_BeforeTreatment	A-BeforeTreatment	0	0	0	1	1	1	0	0	0	0	0	0	0	1902563	38946	U133Plus	0	RNBX-Random Biopsy	None	2003-33	Baseline	MS	0.6641	2.2571	12.4837	9.5315	7.7251	11.4393	10.2353	-0.231	2.7178	12.3375	NA	1609.4	NA	1	1	10.855	11.7211
P1117-03-BS2133-U133Plus-2.cel	19-May-04	16844	19-May-04	TT_3a	2003-33	0	MIRT	0	A_BeforeTreatment	A-BeforeTreatment	0	0	0	1	1	1	0	0	0	0	0	0	0	1914538	38964	U133Plus	0	RNBX-Random Biopsy	None	2003-33	Baseline	PR	0.9323	2.4236	13.8531	9.7296	7.0453	10.2207	10.2784	0.7129	3.2566	12.1283	NA	1651.1	NA	1	1	11.1282	11.7777
P1158-03-BS2263-U133Plus-2.cel	8-Jun-04	16565	8-Mar-04	TT_3a	2003-33	0	MIRT	0	B_PostTreatmentPreTransplant	B-PostInduction	0	92	0	1	1	0	1	0	0	0	0	0	0	2037351	39145	U133Plus	0	RNBX-Random Biopsy	None	2003-33	Pre Transplant 1	MF	0.1561	2.4465	3.4099	11.5718	7.3821	9.8672	10.4032	0.545	3.2551	12.934	NA	1675.6	NA	1	1	9.8451	11.1611
P1175-00-BS2160-U133Plus-2.cel	21-May-04	16854	21-May-04	TT_3a	2003-33	0	MIRT	0	A_BeforeTreatment	A-BeforeTreatment	0	0	0	1	1	1	0	0	0	0	0	0	0	2037384	38955	U133Plus	0	RNBX-Random Biopsy	None	2003-33	Baseline	MF	0.283	2.2149	14.3854	10.2653	10.3377	10.3796	10.2301	0.234	3.2034	10.617	NA	1682.1	NA	1	1	11.2727	11.933
P1144-04-BS2162-U133Plus-2.cel	21-May-04	16868	21-May-04	TT_3a	2003-33	0	MIRT	0	A_BeforeTreatment	A-BeforeTreatment	0	0	0	1	1	1	0	0	0	0	0	0	0	1914543	39066	U133Plus	0	RNBX-Random Biopsy	None	2003-33	Baseline	PR	0.5371	2.3972	11.9032	9.9329	8.5391	9.5953	10.3234	0.3633	2.8946	12.7206	NA	1178.5	NA	1	1	10.7805	11.4333
P1113-03-BS2092-U133Plus-2.cel	13-May-04	16869	13-May-04	TT_3a	2003-33	0	MIRT	0	A_BeforeTreatment	A-BeforeTreatment	0	0	0	1	1	1	0	0	0	0	0	0	0	1902562	38927	U133Plus	0	RNBX-Random Biopsy	None	2003-33	Baseline	CD-2	0.111	2.0975	2.2954	11.931	8.7817	10.2809	10.3473	0.6459	2.3828	12.9364	NA	1957.4	NA	1	1	9.8144	11.0782
P1145-04-BS2313-U133Plus-2.cel	14-Jun-04	16935	9-Jun-04	TT_3a	2003-33	0	MIRT	0	B_PostTreatmentPreTransplant	B-PostInduction	0	5	0	1	1	0	1	0	0	0	0	0	0	1923443	39011	U133Plus	0	RNBX-Random Biopsy	None	2003-33	C1 48Hr Vel	PR	0.6265	1.9666	14.7481	10.3234	7.9484	9.5732	10.1399	-0.3271	2.9485	12.1057	NA	923.5	NA	1	1	10.4668	10.6656
P1196-00-BS2288-U133Plus-2.cel	10-Jun-04	16895	10-Jun-04	TT_3a	2003-33	0	MIRT	0	A_BeforeTreatment	A-BeforeTreatment	0	0	0	1	1	1	0	0	0	0	0	0	0	2037582	39085	U133Plus	0	RNBX-Random Biopsy	None	2003-33	Baseline	PR	1.0333	2.68	12.7288	10.4694	7.9906	9.4095	10.2822	0.4205	3.359	12.5113	NA	1246.1	NA	1	1	11.3236	11.6247
P1093-04-BS2217-U133Plus-2.cel	28-May-04	16898	28-May-04	TT_3a	2003-33	0	MIRT	0	A_BeforeTreatment	A-BeforeTreatment	0	0	0	1	1	1	0	0	0	0	0	0	0	1973091	39077	U133Plus	0	RNBX-Random Biopsy	None	2003-33	Baseline	MF	1.524	2.6072	6.7223	10.6884	6.6837	11.7203	10.5107	0.174	2.9527	12.8575	NA	1601.6	NA	1	1	11.3994	12.485
P1165-02-BS2327-U133Plus-2.cel	16-Jun-04	16914	16-Jun-04	TT_3a	2003-33	0	MIRT	0	A_BeforeTreatment	A-BeforeTreatment	0	0	0	1	1	1	0	0	0	0	0	0	0	2043052	39080	U133Plus	0	RNBX-Random Biopsy	None	2003-33	Baseline	PR	-0.1127	2.1897	15.167	9.473	7.5306	9.5905	9.7821	0.0467	2.6248	10.9811	0.041	1549.7	NA	1	1	10.892	10.4964
P1100-00-BS2287-U133Plus-2.cel	10-Jun-04	16920	10-Jun-04	TT_3a	2003-33	0	MIRT	0	A_BeforeTreatment	A-BeforeTreatment	0	0	0	1	1	1	0	0	0	0	0	0	0	2009128	39017	U133Plus	0	RNBX-Random Biopsy	None	2003-33	Baseline	MF	0.5421	2.2339	12.8899	10.5386	8.9883	11.6985	10.2733	1.027	2.7311	11.9206	NA	1500.7	NA	1	1	11.1332	11.6498
P1130-01-BS2302-U133Plus-2.cel	11-Jun-04	16922	11-Jun-04	TT_3a	2003-33	0	MIRT	0	A_BeforeTreatment	A-BeforeTreatment	0	0	0	1	1	1	0	0	0	0	0	0	0	1876936	39022	U133Plus	0	RNBX-Random Biopsy	None	2003-33	Baseline	PR	0.787	2.561	15.1706	10.6254	8.2669	10.5688	10.3977	0.5393	3.2169	11.972	NA	1379.3	NA	1	1	11.5186	11.957
P1101-06-BS2420-U133Plus-2.cel	28-Jun-04	16948	17-Jun-04	TT_3a	2003-33	0	MIRT	0	B_PostTreatmentPreTransplant	B-PostInduction	0	11	1	0	1	0	1	0	0	0	0	0	0	2037252	39034	U133Plus	0	RNBX-Random Biopsy	None	2003-33	C1 48Hr Vel	MF	0.9107	2.6104	7.7802	11.0203	6.9955	10.3183	10.3683	0.5341	2.8163	12.7872	NA	1483.7	NA	1	1	10.5143	11.5262
P1145-00-BS2271-U133Plus-2.cel	9-Jun-04	16935	9-Jun-04	TT_3a	2003-33	0	MIRT	0	A_BeforeTreatment	A-BeforeTreatment	0	0	0	1	1	1	0	0	0	0	0	0	0	1951407	39012	U133Plus	0	RNBX-Random Biopsy	None	2003-33	Baseline	MS	0.5034	1.7743	6.6226	10.3905	8.9054	9.6418	10.05	0.486	2.1827	11.531	0.042	960.7	NA	1	1	10.3594	11.5296
P1130-02-BS2473-U133Plus-2.cel	6-Jul-04	16922	11-Jun-04	TT_3a	2003-33	0	MIRT	0	B_PostTreatmentPreTransplant	B-PostInduction	0	25	0	1	1	0	1	0	0	0	0	0	0	1876938	39021	U133Plus	0	RNBX-Random Biopsy	None	2003-33	C1 48Hr Vel	PR	0.5645	2.7524	13.5462	10.5187	7.795	10.5072	10.3399	0.3817	2.9985	11.3659	NA	1191.5	NA	1	1	11.415	12.0328
P1003-07-BS2472-U133Plus-2_3.cel	6-Jul-04	16574	2-Mar-04	TT_3a	2003-33	0	MIRT	0	C_PostTransplantPreConsolidation	CDE-PostTransplant	0	126	0	1	1	0	0	1	0	0	0	0	0	1914421	39143	U133Plus	0	RNBX-Random Biopsy	None	2003-33	Pre Transplant 2	MF	0.6211	3.4218	13.9731	10.2364	7.2584	10.2347	10.2515	-0.4754	4.1304	11.2559	NA	1370.6	NA	1	1	11.8882	12.6528
P1187-02-BS2688-U133Plus-2.cel	4-Aug-04	16946	4-Aug-04	TT_3a	2003-33	0	MIRT	0	A_BeforeTreatment	A-BeforeTreatment	0	0	0	1	1	1	0	0	0	0	0	0	0	2037562	39036	U133Plus	0	RNBX-Random Biopsy	None	2003-33	Baseline	PR	0.4374	1.9371	13.4838	9.8112	8.7457	10.0603	10.0562	0.33	2.783	11.949	NA	1314	NA	1	1	10.9497	11.8247
P1167-00-BS2508-U133Plus-2.cel	9-Jul-04	16896	23-Jun-04	TT_3a	2003-33	0	MIRT	0	B_PostTreatmentPreTransplant	B-PostInduction	0	16	1	0	1	0	1	0	0	0	0	0	0	2037363	39081	U133Plus	0	RNBX-Random Biopsy	None	2003-33	C1 48Hr Vel	PR	0.9589	2.4111	16.5264	9.3839	9.2617	9.6709	10.2642	0.1885	3.1968	9.9579	NA	1012.5	NA	1	1	11.4644	12.019
P1132-07-BS2517-U133Plus-2.cel	12-Jul-04	16966	23-Jun-04	TT_3a	2003-33	0	MIRT	0	B_PostTreatmentPreTransplant	B-PostInduction	0	19	0	1	1	0	1	0	0	0	0	0	0	1966812	38175	U133Plus	0	RNBX-Random Biopsy	None	2003-33	C1 48Hr Vel	MF	0.6583	2.7721	14.5603	10.3318	8.6823	10.2808	10.3478	0.124	3.5819	11.6101	NA	1637.8	NA	1	1	11.4691	11.908
P1132-01-BS2383-U133Plus-2.cel	23-Jun-04	16966	23-Jun-04	TT_3a	2003-33	0	MIRT	0	A_BeforeTreatment	A-BeforeTreatment	0	0	0	1	1	1	0	0	0	0	0	0	0	1876916	38173	U133Plus	0	RNBX-Random Biopsy	None	2003-33	Baseline	MF	0.801	2.5482	15.3479	10.5268	9.2585	10.8097	10.3828	0.5569	3.1039	11.535	NA	1846.1	NA	1	1	11.4454	11.8597
P1166-00-BS2357-U133Plus-2.cel	21-Jun-04	16979	21-Jun-04	TT_3a	2003-33	0	MIRT	0	A_BeforeTreatment	A-BeforeTreatment	0	0	0	1	1	1	0	0	0	0	0	0	0	2037386	38179	U133Plus	0	RNBX-Random Biopsy	None	2003-33	Baseline	PR	0.6743	2.3275	9.729	11.8023	8.4136	11.9988	10.3668	0.4242	2.9229	12.5216	NA	757.6	NA	1	1	11.2604	11.8933
P0521-04-BS2569-U133Plus-2.cel	19-Jul-04	14004	5-Apr-04	TT_3a	2003-33	0	MIRT	0	B_PostTreatmentPreTransplant	B-PostInduction	0	105	0	1	1	0	1	0	0	0	0	0	0	1966873	36906	U133Plus	0	RNBX-Random Biopsy	None	2003-33	C1 48Hr Vel	PR	0.9276	3.444	14.5309	10.2411	7.3885	11.1313	10.5125	0.4012	3.8676	11.4045	NA	1256.5	NA	1	1	11.9272	12.7905
P1173-03-BS2435-U133Plus-2.cel	30-Jun-04	16988	30-Jun-04	TT_3a	2003-33	0	MIRT	0	A_BeforeTreatment	A-BeforeTreatment	0	0	0	1	1	1	0	0	0	0	0	0	0	2511723	38172	U133Plus	0	RNBX-Random Biopsy	None	2003-33	Baseline	PR	0.6093	1.884	11.279	10.6452	8.8778	10.6483	10.3049	0.2344	3.4643	12.812	NA	961.4	NA	1	1	11.0592	11.7337
P1169-04-BS2505-U133Plus-2.cel	9-Jul-04	16995	9-Jul-04	TT_3a	2003-33	0	MIRT	0	A_BeforeTreatment	A-BeforeTreatment	0	0	0	1	1	1	0	0	0	0	0	0	0	2037367	38142	U133Plus	0	RNBX-Random Biopsy	None	2003-33	Baseline	MS	0.481	2.0293	11.1108	10.0209	8.9064	10.0886	10.2349	0.1726	3.0031	11.9395	NA	1311.6	NA	1	1	11.0017	11.7348
P1178-03-BS2524-U133Plus-2.cel	13-Jul-04	17004	13-Jul-04	TT_3a	2003-33	0	MIRT	0	A_BeforeTreatment	A-BeforeTreatment	0	0	0	1	1	1	0	0	0	0	0	0	0	2037551	38115	U133Plus	0	RNBX-Random Biopsy	None	2003-33	Baseline	CD-2	0.7913	2.6562	14.1346	10.5347	9.7417	9.9294	10.4422	0.1969	3.4246	11.7416	NA	1506.4	NA	1	1	11.3031	12.0511
P1176-03-BS2614-U133Plus-2.cel	26-Jul-04	17037	20-Jul-04	TT_3a	2003-33	0	MIRT	0	B_PostTreatmentPreTransplant	B-PostInduction	0	6	0	1	1	0	1	0	0	0	0	0	0	2037385	38132	U133Plus	0	RNBX-Random Biopsy	None	2003-33	C1 48Hr VDTPACE	CD-2	-0.278	2.3457	5.3735	10.6927	7.4047	12.4007	10.1077	0.4651	2.3337	11.5156	NA	1607.9	NA	1	1	10.6699	12.1253
P1171-03-BS2613-U133Plus-2.cel	26-Jul-04	17054	14-Jul-04	TT_3a	2003-33	0	MIRT	0	B_PostTreatmentPreTransplant	B-PostInduction	0	12	1	0	1	0	1	0	0	0	0	0	0	1902331	38125	U133Plus	0	RNBX-Random Biopsy	None	2003-33	C1 48Hr VDTPACE	PR	0.6	2.6361	13.5773	10.1582	7.9796	10.5547	10.3454	0.5463	3.2921	11.4163	NA	1290.8	NA	1	1	11.156	12.0139
P1188-00-BS2690-U133Plus-2.cel	4-Aug-04	17029	4-Aug-04	TT_3a	2003-33	0	MIRT	0	A_BeforeTreatment	A-BeforeTreatment	0	0	0	1	1	1	0	0	0	0	0	0	0	2037563	38110	U133Plus	0	RNBX-Random Biopsy	None	2003-33	Baseline	MF	1.0885	3.1549	15.419	9.8319	10.7656	10.3789	10.3646	0.2545	3.8622	10.6999	NA	1888.3	NA	1	1	11.7786	12.2426
P1176-00-BS2578-U133Plus-2.cel	20-Jul-04	17037	20-Jul-04	TT_3a	2003-33	0	MIRT	0	A_BeforeTreatment	A-BeforeTreatment	0	0	0	1	1	1	0	0	0	0	0	0	0	2484039	38104	U133Plus	0	RNBX-Random Biopsy	None	2003-33	Baseline	HY	0.3442	1.9477	7.5129	10.1871	8.3163	11.7979	10.3053	0.3768	3.0524	13.0545	NA	1778.9	NA	1	1	10.5906	11.5656
P1231-03-BS2608-U133Plus-2.cel	23-Jul-04	17050	23-Jul-04	TT_3a	2003-33	0	MIRT	0	A_BeforeTreatment	A-BeforeTreatment	0	0	0	1	1	1	0	0	0	0	0	0	0	2037640	38138	U133Plus	0	RNBX-Random Biopsy	None	2003-33	Baseline	CD-2	0.1719	2.371	11.4685	9.4834	7.3955	11.1715	10.1756	0.7596	3.0137	12.5332	NA	1974.2	NA	1	1	10.8128	10.9806
P1186-00-BS2601-U133Plus-2.cel	22-Jul-04	17051	22-Jul-04	TT_3a	2003-33	0	MIRT	0	A_BeforeTreatment	A-BeforeTreatment	0	0	0	1	1	1	0	0	0	0	0	0	0	2037560	38131	U133Plus	0	RNBX-Random Biopsy	None	2003-33	Baseline	PR	0.2024	2.0104	11.4461	10.0914	8.2235	10.5179	10.2156	0.3904	2.7939	12.4715	NA	1182.1	NA	1	1	10.6341	11.3007
P1174-00-BS2558-U133Plus-2.cel	16-Jul-04	17055	16-Jul-04	TT_3a	2003-33	0	MIRT	0	A_BeforeTreatment	A-BeforeTreatment	0	0	0	1	1	1	0	0	0	0	0	0	0	2037382	37514	U133Plus	0	RNBX-Random Biopsy	None	2003-33	Baseline	MF	0.4315	2.301	13.9356	10.6469	9.5348	9.4122	10.1937	0.5322	3.0369	10.5719	NA	1008	NA	1	1	11.4822	12.2646
P1182-00-BS2610-U133Plus-2.cel	23-Jul-04	17068	23-Jul-04	TT_3a	2003-33	0	MIRT	0	A_BeforeTreatment	A-BeforeTreatment	0	0	0	1	1	1	0	0	0	0	0	0	0	2037554	38238	U133Plus	0	RNBX-Random Biopsy	None	2003-33	Baseline	MS	0.9364	2.0086	12.0432	11.4668	8.9504	11.612	10.2944	0.3107	3.3923	12.369	NA	1111.2	NA	1	1	10.8253	11.4673
BI13-000017.CEL	5-Aug-04	16827	13-May-04	TT_3a	2003-33	2	Signal Genetics	0	B_PostTreatmentPreTransplant	B-PostInduction	0	84	0	1	1	0	1	0	0	0	0	0	0	5164427	38935	U133Plus	1	RNBX-Random Biopsy	None	2003-33	Pre Transplant 1	MF	0.7771	2.8978	14.7371	10.3076	7.7271	11.9008	10.3555	0.8357	4.1497	10.5043	NA	367.1	551.71	1	1	11.9595	12.7704
P1174-03-BS2702-U133Plus-2.cel	6-Aug-04	17055	16-Jul-04	TT_3a	2003-33	0	MIRT	0	B_PostTreatmentPreTransplant	B-PostInduction	0	21	0	1	1	0	1	0	0	0	0	0	0	2037383	37516	U133Plus	0	RNBX-Random Biopsy	None	2003-33	C1 48Hr Vel	PR	0.8194	3.1957	17.1749	10.0988	9.0986	10.1317	10.4325	0.7662	4.1499	10.9415	NA	1878.9	NA	1	1	11.8027	12.1677
P1182-04-BS2718-U133Plus-2.cel	9-Aug-04	17068	23-Jul-04	TT_3a	2003-33	0	MIRT	0	B_PostTreatmentPreTransplant	B-PostInduction	0	17	0	1	1	0	1	0	0	0	0	0	0	2043053	38226	U133Plus	0	RNBX-Random Biopsy	None	2003-33	C1 48Hr Vel	MS	0.7644	2.1777	10.1054	11.6226	8.8113	11.3211	10.3033	-0.033	3.1107	12.6689	NA	1698.3	NA	1	1	10.6203	11.5014
P1169-05-BS2751-U133Plus-2.cel	16-Aug-04	16995	9-Jul-04	TT_3a	2003-33	0	MIRT	0	B_PostTreatmentPreTransplant	B-PostInduction	0	38	0	1	1	0	1	0	0	0	0	0	0	2037365	38152	U133Plus	0	RNBX-Random Biopsy	None	2003-33	C1 48Hr VDTPACE	PR	0.7099	2.7767	14.6352	9.8476	8.8736	9.6436	10.4157	0.8217	3.5232	10.9018	NA	1328.9	NA	1	1	11.3542	12.1262
P1178-02-BS2753-U133Plus-2.cel	16-Aug-04	17004	13-Jul-04	TT_3a	2003-33	0	MIRT	0	B_PostTreatmentPreTransplant	B-PostInduction	0	34	0	1	1	0	1	0	0	0	0	0	0	1902380	38114	U133Plus	0	RNBX-Random Biopsy	None	2003-33	C1 48Hr VDTPACE	MF	0.2555	2.1346	12.0773	9.9923	7.7626	10.2514	10.25	0.5428	2.5587	11.4645	NA	899.5	NA	1	1	10.7731	11.2975
P1189-00-BS2791-U133Plus-2.cel	20-Aug-04	17138	5-Aug-04	TT_3a	2003-33	0	MIRT	0	B_PostTreatmentPreTransplant	B-PostInduction	0	15	0	1	1	0	1	0	0	0	0	0	0	1991819	37846	U133Plus	0	RNBX-Random Biopsy	None	2003-33	C1 48Hr Vel	MS	1.2644	2.7945	9.7231	9.5923	7.1073	10.3397	10.3423	0.851	2.8491	11.9916	NA	742.7	NA	1	1	11.6331	13.0226
P1184-02-BS2658-U133Plus-2.cel	30-Jul-04	17075	30-Jul-04	TT_3a	2003-33	0	MIRT	0	A_BeforeTreatment	A-BeforeTreatment	0	0	0	1	1	1	0	0	0	0	0	0	0	2009193	38231	U133Plus	0	RNBX-Random Biopsy	None	2003-33	Baseline	MS	0.4821	2.4183	11.8758	9.95	10.0354	10.8175	10.1918	0.7662	2.655	11.9683	NA	970.3	NA	1	1	11.1771	11.7559
P1195-02-BS2632-U133Plus-2_2.cel	28-Jul-04	17098	28-Jul-04	TT_3a	2003-33	0	MIRT	0	A_BeforeTreatment	A-BeforeTreatment	0	0	0	1	1	1	0	0	0	0	0	0	0	2037577	38263	U133Plus	0	RNBX-Random Biopsy	None	2003-33	Baseline	CD-1	0.4691	2.0972	10.2193	10.2599	8.1921	9.9224	10.1892	0.4702	2.6224	11.0909	NA	812.8	NA	1	1	11.1622	11.6058
P1158-04-BS2912-U133Plus-2.cel	2-Sep-04	16565	8-Mar-04	TT_3a	2003-33	0	MIRT	0	C_PostTransplantPreConsolidation	CDE-PostTransplant	0	178	0	1	1	0	0	1	0	0	0	0	0	2037358	39144	U133Plus	0	RNBX-Random Biopsy	None	2003-33	Pre Transplant 2	MF	0.8188	3.1718	16.0378	9.724	8.73	10.3984	10.2888	1.0222	3.8051	9.5608	NA	1564.4	NA	1	1	11.8545	12.4241
P1177-04-BS2660-U133Plus-2.cel	30-Jul-04	17113	30-Jul-04	TT_3a	2003-33	0	MIRT	0	A_BeforeTreatment	A-BeforeTreatment	0	0	0	1	1	1	0	0	0	0	0	0	0	2037512	38244	U133Plus	0	RNBX-Random Biopsy	None	2003-33	Baseline	PR	0.4344	2.1937	14.3263	10.0479	7.7689	10.8388	10.1823	-0.1315	3.0564	11.1723	NA	1117.7	NA	1	1	11.182	11.8981
P1263-04-BS2878-U133Plus-2.cel	31-Aug-04	17136	31-Aug-04	TT_3a	2003-33	0	MIRT	0	A_BeforeTreatment	A-BeforeTreatment	0	0	0	1	1	1	0	0	0	0	0	0	0	2036552	38254	U133Plus	0	RNBX-Random Biopsy	None	2003-33	Baseline	PR	0.5545	2.4199	13.1128	9.7697	9.6096	10.4694	10.1941	0.7466	2.9043	11.6655	NA	1167.1	NA	1	1	11.0484	11.7739
RE12-000352.CEL	10-Sep-04	16868	21-May-04	TT_3a	2003-33	2	Signal Genetics	0	B_PostTreatmentPreTransplant	B-PostInduction	0	112	0	1	1	0	1	0	0	0	0	0	0	5076454	39062	U133Plus	1	RNBX-Random Biopsy	None	2003-33	Pre Transplant 1	PR	0.793	2.8087	15.0913	9.3339	7.25	10.1673	10.2631	0.3851	3.3738	10.002	0.353	196.95	211.67	1	1	11.4603	12.2426
P1119-03-BS2997-U133Plus-2.cel	13-Sep-04	16986	23-Jun-04	TT_3a	2003-33	0	MIRT	0	B_PostTreatmentPreTransplant	B-PostInduction	0	82	1	0	1	0	1	0	0	0	0	0	0	2037337	38619	U133Plus	0	RNBX-Random Biopsy	None	2003-33	C1 48Hr Vel	PR	0.5039	2.1321	14.6602	10.2655	8.7825	10.0915	10.1121	-0.0114	2.8723	11.6676	NA	1481.9	NA	1	1	10.5393	10.8896
P1225-03-BS2994-U133Plus-2.cel	13-Sep-04	17239	10-Sep-04	TT_3a	2003-33	0	MIRT	0	B_PostTreatmentPreTransplant	B-PostInduction	0	3	1	0	1	0	1	0	0	0	0	0	0	2037596	37457	U133Plus	0	RNBX-Random Biopsy	None	2003-33	C1 48Hr Vel	PR	0.8937	2.9727	16.6463	9.6837	9.812	10.0357	10.3236	0.1892	3.9086	10.4393	NA	1238.9	NA	1	1	11.7555	12.2597
P1189-05-BS2699-U133Plus-2.cel	5-Aug-04	17138	5-Aug-04	TT_3a	2003-33	0	MIRT	0	A_BeforeTreatment	A-BeforeTreatment	0	0	0	1	1	1	0	0	0	0	0	0	0	2037565	37844	U133Plus	0	RNBX-Random Biopsy	None	2003-33	Baseline	PR	1.6473	3.6719	17.3294	9.7566	7.3291	9.844	10.5679	0.6345	4.0063	11.4237	NA	2074.2	NA	1	1	12.2231	12.7035
RE12-000362.CEL	14-Sep-04	16586	5-Mar-04	TT_3a	2003-33	2	Signal Genetics	0	C_PostTransplantPreConsolidation	CDE-PostTransplant	0	193	0	1	1	0	0	1	0	0	0	0	0	5076464	39158	U133Plus	1	RNBX-Random Biopsy	None	2003-33	Pre Transplant 2	MS	0.3741	3.0503	14.9277	9.5936	7.4571	10.5571	10.0869	0.2446	3.7382	10.1964	0.191	345.51	502.58	1	1	11.5805	12.1462
RE12-000611.CEL	15-Sep-04	16914	16-Jun-04	TT_3a	2003-33	2	Signal Genetics	0	B_PostTreatmentPreTransplant	B-PostInduction	0	91	0	1	1	0	1	0	0	0	0	0	0	5104869	39059	U133Plus	1	RNBX-Random Biopsy	None	2003-33	Pre Transplant 1	MF	0.7951	2.8419	16.4209	9.7028	8.8845	10.0208	10.3621	0.3367	3.6401	10.357	0.15	246.78	299.48	1	1	11.5796	12.183
RE12-000521.CEL	15-Sep-04	16570	4-Mar-04	TT_3a	2003-33	2	Signal Genetics	0	C_PostTransplantPreConsolidation	CDE-PostTransplant	0	195	0	1	1	0	0	1	0	0	0	0	0	5162250	39137	U133Plus	1	RNBX-Random Biopsy	None	2003-33	Pre Consolidation 1	MF	0.9015	2.7624	16.5182	10.3529	10.4148	11.065	10.3237	0.4252	3.1619	11.0964	NA	327.41	462.66	1	1	11.5148	12.2516
BI12-000042.CEL	15-Sep-04	16626	19-Mar-04	TT_3a	2003-33	2	Signal Genetics	0	C_PostTransplantPreConsolidation	CDE-PostTransplant	0	180	0	1	1	0	0	1	0	0	0	0	0	5108759	39113	U133Plus	1	RNBX-Random Biopsy	None	2003-33	Pre Transplant 2	MF	0.6827	2.7441	15.951	9.6357	8.581	10.2732	10.1781	0.2871	3.2001	10.6779	0.241	276.95	357.62	1	1	11.4345	12.1175
BI12-000849.CEL	16-Sep-04	16920	10-Jun-04	TT_3a	2003-33	2	Signal Genetics	0	B_PostTreatmentPreTransplant	B-PostInduction	0	98	0	1	1	0	1	0	0	0	0	0	0	5162736	39072	U133Plus	1	RNBX-Random Biopsy	None	2003-33	Pre Transplant 1	MF	1.0337	2.9974	16.5201	9.8121	8.3924	11.0373	10.4582	0.616	4.0329	10.1907	NA	296.52	397.23	1	1	11.4601	12.0923
P1224-05-BS3044-U133Plus-2.cel	16-Sep-04	17226	10-Sep-04	TT_3a	2003-33	0	MIRT	0	B_PostTreatmentPreTransplant	B-PostInduction	0	6	0	1	1	0	1	0	0	0	0	0	0	1929763	37982	U133Plus	0	RNBX-Random Biopsy	None	2003-33	C1 48Hr VDTPACE	MF	0.6127	2.709	12.2059	10.0803	8.6681	10.0807	10.3673	0.2424	3.1249	10.044	NA	1301.8	NA	1	1	11.6101	13.0981
P1239-04-BS3067-U133Plus-2.cel	20-Sep-04	17235	2-Sep-04	TT_3a	2003-33	0	MIRT	0	B_PostTreatmentPreTransplant	B-PostInduction	0	18	0	1	1	0	1	0	0	0	0	0	0	2036550	38000	U133Plus	0	RNBX-Random Biopsy	None	2003-33	C1 48Hr Vel	CD-2	0.2576	1.45	5.4216	10.598	8.0474	11.975	10.1932	-0.2665	2.1491	12.2849	NA	1325.9	NA	1	1	10.0203	11.0842
P1248-05-BS3066-U133Plus-2.cel	20-Sep-04	17244	2-Sep-04	TT_3a	2003-33	0	MIRT	0	B_PostTreatmentPreTransplant	B-PostInduction	0	18	0	1	1	0	1	0	0	0	0	0	0	2043056	38004	U133Plus	0	RNBX-Random Biopsy	None	2003-33	C1 48Hr VDTPACE	CD-2	0.327	2.1806	11.0521	10.2284	7.8509	9.7513	10.4111	0.7086	2.9328	12.4579	NA	1626.2	NA	1	1	11.0612	11.7237
P1228-03-BS3069-U133Plus-2.cel	20-Sep-04	17304	14-Sep-04	TT_3a	2003-33	0	MIRT	0	B_PostTreatmentPreTransplant	B-PostInduction	0	6	0	1	1	0	1	0	0	0	0	0	0	1960779	37950	U133Plus	0	RNBX-Random Biopsy	None	2003-33	C1 48Hr Vel	PR	0.1914	2.3464	12.5526	10.0891	8.882	9.857	10.3023	-0.1004	2.8263	12.4448	NA	1518.1	NA	1	1	10.8701	11.5049
BI12-000010.CEL	22-Sep-04	16714	16-Apr-04	TT_3a	2003-33	2	Signal Genetics	0	C_PostTransplantPreConsolidation	CDE-PostTransplant	0	159	1	0	1	0	0	1	0	0	0	0	0	5104154	39213	U133Plus	1	RNBX-Random Biopsy	None	2003-33	Pre Transplant 2	MS	0.5842	2.5595	12.6477	9.7075	8.6343	10.2237	10.3344	0.8193	3.0587	10.4065	0.093	365.86	548.84	1	1	11.0143	11.7962
P1232-02-BS2672-U133Plus-2.cel	3-Aug-04	17140	3-Aug-04	TT_3a	2003-33	0	MIRT	0	A_BeforeTreatment	A-BeforeTreatment	0	0	0	1	1	1	0	0	0	0	0	0	0	2059139	38201	U133Plus	0	RNBX-Random Biopsy	None	2003-33	Baseline	MS	0.2156	1.6208	1.1925	10.9548	8.3397	10.8025	10.1619	0.6216	2.2679	11.8285	NA	557.8	NA	1	1	10.3044	11.5561
BI12-000167.CEL	30-Sep-04	16496	11-Feb-04	TT_3a	2003-33	2	Signal Genetics	0	C_PostTransplantPreConsolidation	CDE-PostTransplant	0	232	0	1	1	0	0	1	0	0	0	0	0	5152752	38681	U133Plus	1	RNBX-Random Biopsy	None	2003-33	Pre Consolidation 1	PR	1.1108	3.0319	16.609	9.1725	7.1105	10.4123	10.4882	0.7537	3.9317	10.2149	NA	264.04	332.3	1	1	11.5416	12.1359
P1224-03-BS2977-U133Plus-2.cel	10-Sep-04	17226	10-Sep-04	TT_3a	2003-33	0	MIRT	0	A_BeforeTreatment	A-BeforeTreatment	0	0	0	1	1	1	0	0	0	0	0	0	0	2036433	37984	U133Plus	0	RNBX-Random Biopsy	None	2003-33	Baseline	MS	0.6272	2.1388	14.9428	10.4764	9.2425	10.1449	10.2874	-0.2353	2.9528	11.8397	NA	1360.7	NA	1	1	11.2401	11.8516
P1263-05-BS3151-U133Plus-2.cel	4-Oct-04	17136	31-Aug-04	TT_3a	2003-33	0	MIRT	0	B_PostTreatmentPreTransplant	B-PostInduction	0	34	0	1	1	0	1	0	0	0	0	0	0	2036553	38253	U133Plus	0	RNBX-Random Biopsy	None	2003-33	C1 48Hr Vel	PR	0.5781	3.2909	16.2019	9.9839	9.5447	12.0286	10.3711	0.7069	3.6208	11.2625	NA	1335.2	NA	1	1	11.6341	12.0108
P1271-03-BS3181-U133Plus-2.cel	11-Oct-04	17333	4-Oct-04	TT_3a	2003-33	0	MIRT	0	B_PostTreatmentPreTransplant	B-PostInduction	0	7	0	1	1	0	1	0	0	0	0	0	0	1992276	37959	U133Plus	0	RNBX-Random Biopsy	None	2003-33	C1 48Hr Vel	PR	0.5838	2.3514	9.1318	10.5659	9.4862	12.1204	10.3658	0.3901	3.2511	12.7842	NA	1180.9	NA	1	1	10.9265	12.09
RE12-000457.CEL	14-Oct-04	17051	22-Jul-04	TT_3a	2003-33	2	Signal Genetics	0	B_PostTreatmentPreTransplant	B-PostInduction	0	84	0	1	1	0	1	0	0	0	0	0	0	5104865	38129	U133Plus	1	RNBX-Random Biopsy	None	2003-33	Pre Transplant 1	MF	0.7519	2.6231	15.5349	9.7799	7.2914	10.2822	10.3575	0.4432	3.4054	11.0932	0.134	249.09	303.79	1	1	11.2324	11.9746
RE12-000364.CEL	14-Oct-04	16730	23-Apr-04	TT_3a	2003-33	2	Signal Genetics	0	C_PostTransplantPreConsolidation	CDE-PostTransplant	0	174	1	0	1	0	0	1	0	0	0	0	0	5079463	39193	U133Plus	1	RNBX-Random Biopsy	None	2003-33	Pre Transplant 2	MF	0.7676	2.816	15.0597	9.8862	9.2712	12.3118	10.3782	0.3997	3.5566	10.6541	0.526	238.25	283.71	1	1	11.3764	12.2038
BI13-000029.CEL	15-Oct-04	16988	30-Jun-04	TT_3a	2003-33	2	Signal Genetics	0	B_PostTreatmentPreTransplant	B-PostInduction	0	107	0	1	1	0	1	0	0	0	0	0	0	5164561	38169	U133Plus	1	RNBX-Random Biopsy	None	2003-33	Off-Study, Other Than Relapse	MF	0.8233	2.966	15.5736	9.6835	7.7755	10.5624	10.4175	0.7976	3.9958	9.9448	NA	366.37	550.02	1	1	11.6766	12.5297
P1239-05-BS2918-U133Plus-2.cel	2-Sep-04	17235	2-Sep-04	TT_3a	2003-33	0	MIRT	0	A_BeforeTreatment	A-BeforeTreatment	0	0	0	1	1	1	0	0	0	0	0	0	0	2511699	38012	U133Plus	0	RNBX-Random Biopsy	None	2003-33	Baseline	CD-1	0.3722	1.3863	5.599	10.5939	8.4015	11.6921	10.1562	-0.7156	2.1063	12.0261	NA	862.5	NA	1	1	10.1915	10.8972
P1248-04-BS2916-U133Plus-2.cel	2-Sep-04	17244	2-Sep-04	TT_3a	2003-33	0	MIRT	0	A_BeforeTreatment	A-BeforeTreatment	0	0	0	1	1	1	0	0	0	0	0	0	0	2036551	38006	U133Plus	0	RNBX-Random Biopsy	None	2003-33	Baseline	CD-2	0.4616	1.8648	12.003	10.2011	8.4967	10.2018	10.2854	-0.2164	2.8678	12.382	NA	1488.6	NA	1	1	10.8355	11.0217
P1259-02-BS3102-U133Plus-2.cel	23-Sep-04	17302	23-Sep-04	TT_3a	2003-33	0	MIRT	0	A_BeforeTreatment	A-BeforeTreatment	0	0	0	1	1	1	0	0	0	0	0	0	0	2037659	37958	U133Plus	0	RNBX-Random Biopsy	None	2003-33	Baseline	CD-2	0.1389	1.9369	9.0222	10.2781	8.0736	11.1252	10.2951	0.5205	2.7103	12.5357	NA	1447.8	NA	1	1	10.3992	11.1574
P1228-02-BS3007-U133Plus-2.cel	14-Sep-04	17304	14-Sep-04	TT_3a	2003-33	0	MIRT	0	A_BeforeTreatment	A-BeforeTreatment	0	0	0	1	1	1	0	0	0	0	0	0	0	2037598	37951	U133Plus	0	RNBX-Random Biopsy	None	2003-33	Baseline	PR	0.0579	2.1513	14.0617	9.9924	8.7833	9.9789	10.134	-0.1376	2.5454	12.1055	NA	1036.7	NA	1	1	10.6579	11.5959
P1296-05-BS3450-U133Plus-2.cel	5-Nov-04	17399	25-Oct-04	TT_3a	2003-33	0	MIRT	0	B_PostTreatmentPreTransplant	B-PostInduction	0	11	0	1	1	0	1	0	0	0	0	0	0	2091539	38072	U133Plus	0	RNBX-Random Biopsy	None	2003-33	C1 48Hr Vel	CD-2	0.4619	2.2714	12.3365	10.2285	8.1655	10.5298	10.1653	0.7563	3.4043	12.6252	NA	1868.8	NA	1	1	11.2434	11.9893
P1291-01-BS3367-U133Plus-2.cel	29-Oct-04	17324	29-Oct-04	TT_3a	2003-33	0	MIRT	0	A_BeforeTreatment	A-BeforeTreatment	0	0	0	1	1	1	0	0	0	0	0	0	0	2059154	37949	U133Plus	0	RNBX-Random Biopsy	None	2003-33	Baseline	MF	0.9235	2.7511	15.997	9.8844	10.8002	10.9259	10.2488	0.9848	3.5195	10.5629	NA	1465.4	NA	1	1	11.4079	11.9244
P1271-02-BS3149-U133Plus-2.cel	4-Oct-04	17333	4-Oct-04	TT_3a	2003-33	0	MIRT	0	A_BeforeTreatment	A-BeforeTreatment	0	0	0	1	1	1	0	0	0	0	0	0	0	2036555	37971	U133Plus	0	RNBX-Random Biopsy	None	2003-33	Baseline	PR	0.0367	1.9416	9.7026	10.2284	8.9969	11.8993	10.1996	0.4885	2.9492	12.828	NA	820.3	NA	1	1	10.3635	11.2313
P1314-04-BS3295-U133Plus-2.cel	21-Oct-04	17353	21-Oct-04	TT_3a	2003-33	0	MIRT	0	A_BeforeTreatment	A-BeforeTreatment	0	0	0	1	1	1	0	0	0	0	0	0	0	2081889	37963	U133Plus	0	RNBX-Random Biopsy	None	2003-33	Baseline	MF	0.9704	2.2731	13.5114	10.6955	8.8429	9.9919	10.3856	0.4081	3.7123	12.0354	NA	1780.9	NA	1	1	11.2133	11.3665
P1296-07-BS3323-U133Plus-2.cel	25-Oct-04	17399	25-Oct-04	TT_3a	2003-33	0	MIRT	0	A_BeforeTreatment	A-BeforeTreatment	0	0	0	1	1	1	0	0	0	0	0	0	0	2381485	38093	U133Plus	0	RNBX-Random Biopsy	None	2003-33	Baseline	CD-2	0.6939	1.7023	12.749	10.1679	7.8893	9.8738	10.2499	0.4087	3.1754	12.2646	NA	1237.9	NA	1	1	11.0668	11.8714
P1389-02-BS3438-U133Plus-2.cel	4-Nov-04	17421	4-Nov-04	TT_3a	2003-33	0	MIRT	0	A_BeforeTreatment	A-BeforeTreatment	0	0	0	1	1	1	0	0	0	0	0	0	0	2439743	38102	U133Plus	0	RNBX-Random Biopsy	None	2003-33	Baseline	MS	0.6115	1.7109	14.5605	9.6625	8.7986	11.3094	9.9243	0.0667	3.1748	10.0795	NA	863.8	NA	1	1	10.7665	11.4226
P1314-05-BS3578-U133Plus-2.cel	19-Nov-04	17353	21-Oct-04	TT_3a	2003-33	0	MIRT	0	B_PostTreatmentPreTransplant	B-PostInduction	0	29	0	1	1	0	1	0	0	0	0	0	0	2381525	37962	U133Plus	0	RNBX-Random Biopsy	None	2003-33	C1 48Hr Vel	MF	0.9958	2.3065	11.6676	11.1786	8.6961	9.8379	10.2746	0.0188	3.6664	12.3766	NA	1779.1	NA	1	1	11.0746	11.2836
P1309-06-BS3601-U133Plus-2.cel	22-Nov-04	17480	12-Nov-04	TT_3a	2003-33	0	MIRT	0	B_PostTreatmentPreTransplant	B-PostInduction	0	10	1	0	1	0	1	0	0	0	0	0	0	2380443	38046	U133Plus	0	RNBX-Random Biopsy	None	2003-33	C1 48Hr Vel	PR	0.5539	2.4272	11.1525	10.0759	7.0174	11.8892	10.3283	0.164	2.6738	12.3826	NA	933.5	NA	1	1	11.0868	12.4243
P1307-00-BS3626-U133Plus-2.cel	29-Nov-04	17473	12-Nov-04	TT_3a	2003-33	0	MIRT	0	B_PostTreatmentPreTransplant	B-PostInduction	0	17	0	1	1	0	1	0	0	0	0	0	0	2458436	38059	U133Plus	0	RNBX-Random Biopsy	None	2003-33	C1 48Hr VDTPACE	MS	0.492	2.4353	12.1195	10.5834	6.7636	10.0186	10.1686	-0.0287	2.9649	11.221	NA	1045.6	NA	1	1	10.8257	11.7466
P1081-08-BS3628-U133Plus-2.cel	29-Nov-04	16777	4-May-04	TT_3a	2003-33	0	MIRT	0	C_PostTransplantPreConsolidation	CDE-PostTransplant	0	209	0	1	1	0	0	1	0	0	0	0	0	1987719	39069	U133Plus	0	RNBX-Random Biopsy	None	2003-33	Pre Consolidation 1	MF	0.2744	2.3729	13.0733	9.3254	7.5883	10.1183	10.0161	-0.1493	2.645	9.5429	NA	660.4	NA	1	1	11.1668	11.8442
P1307-03-BS3498-U133Plus-2.cel	12-Nov-04	17473	12-Nov-04	TT_3a	2003-33	0	MIRT	0	A_BeforeTreatment	A-BeforeTreatment	0	0	0	1	1	1	0	0	0	0	0	0	0	2159663	38031	U133Plus	0	RNBX-Random Biopsy	None	2003-33	Baseline	MS	0.8968	2.6023	13.8661	11.5879	7.1184	10.4237	10.3065	0.1176	3.7121	12.6107	NA	1027.9	NA	1	1	11.0131	11.6357
P1323-05-BS3765-U133Plus-2.cel	13-Dec-04	17492	19-Nov-04	TT_3a	2003-33	0	MIRT	0	B_PostTreatmentPreTransplant	B-PostInduction	0	24	0	1	1	0	1	0	0	0	0	0	0	2381517	38489	U133Plus	0	RNBX-Random Biopsy	None	2003-33	C1 48Hr VDTPACE	MS	0.5818	1.9835	14.1387	10.2357	7.8763	9.8683	10.3526	-0.0894	3.3125	11.6459	NA	1471.5	NA	1	1	11.0606	11.6284
P1305-04-BS3474-U133Plus-2.cel	9-Nov-04	17482	9-Nov-04	TT_3a	2003-33	0	MIRT	0	A_BeforeTreatment	A-BeforeTreatment	0	0	0	1	1	1	0	0	0	0	0	0	0	2381533	38043	U133Plus	0	RNBX-Random Biopsy	None	2003-33	Baseline	MS	0.4056	1.7858	9.2466	10.331	9.5158	11.9374	10.307	0.0699	2.645	12.5736	NA	1351.5	NA	1	1	10.6746	11.9327
P1323-00-BS3577-U133Plus-2.cel	19-Nov-04	17492	19-Nov-04	TT_3a	2003-33	0	MIRT	0	A_BeforeTreatment	A-BeforeTreatment	0	0	0	1	1	1	0	0	0	0	0	0	0	2381530	38491	U133Plus	0	RNBX-Random Biopsy	None	2003-33	Baseline	PR	0.4898	1.7268	13.9079	10.5837	8.2688	9.838	10.1189	0.3551	3.4481	12.2699	NA	1329.1	NA	1	1	10.9463	11.2281
P1338-02-BS3856-U133Plus-2.cel	28-Dec-04	17540	28-Dec-04	TT_3a	2003-33	0	MIRT	0	A_BeforeTreatment	A-BeforeTreatment	0	0	0	1	1	1	0	0	0	0	0	0	0	2380418	38493	U133Plus	0	RNBX-Random Biopsy	None	2003-33	Baseline	MS	0.3772	1.9105	10.7367	9.9682	9.1491	11.6745	10.1007	0.7571	2.4692	11.6425	NA	1220.3	NA	1	1	10.8582	11.7208
P1336-01-BS3696-U133Plus-2.cel	7-Dec-04	17546	7-Dec-04	TT_3a	2003-33	0	MIRT	0	A_BeforeTreatment	A-BeforeTreatment	0	0	0	1	1	1	0	0	0	0	0	0	0	2096287	38505	U133Plus	0	RNBX-Random Biopsy	None	2003-33	Baseline	MS	0.858	2.7668	15.4118	9.6476	8.7976	10.1097	10.3289	0.7013	3.6986	11.8339	NA	1318	NA	1	1	11.4674	11.6945
P1341-02-BS3678-U133Plus-2.cel	3-Dec-04	17548	3-Dec-04	TT_3a	2003-33	0	MIRT	0	A_BeforeTreatment	A-BeforeTreatment	0	0	0	1	1	1	0	0	0	0	0	0	0	2159679	38509	U133Plus	0	RNBX-Random Biopsy	None	2003-33	Baseline	MS	1.1056	2.8545	15.6472	9.6831	8.4638	10.7207	10.3084	0.4589	3.4443	11.5421	NA	1061.1	NA	1	1	11.5726	12.2307
P1331-01-BS3722-U133Plus-2.cel	9-Dec-04	17565	9-Dec-04	TT_3a	2003-33	0	MIRT	0	A_BeforeTreatment	A-BeforeTreatment	0	0	0	1	1	1	0	0	0	0	0	0	0	2096284	38502	U133Plus	0	RNBX-Random Biopsy	None	2003-33	Baseline	PR	0.669	2.3088	14.5228	10.5362	7.5598	11.4842	10.4092	0.5706	3.3812	12.1397	NA	1448.6	NA	1	1	11.0651	11.8046
P1336-05-BS3953-U133Plus-2.cel	10-Jan-05	17546	7-Dec-04	TT_3a	2003-33	0	MIRT	0	B_PostTreatmentPreTransplant	B-PostInduction	0	34	0	1	1	0	1	0	0	0	0	0	0	2159751	38512	U133Plus	0	RNBX-Random Biopsy	None	2003-33	C1 48Hr VDTPACE	MS	0.9348	3.0363	13.4122	9.7237	8.227	11.6818	10.3869	0.4226	3.9594	10.9179	NA	1034.8	NA	1	1	11.2757	11.6532
P1339-02-BS3884-U133Plus-2.cel	4-Jan-05	17576	4-Jan-05	TT_3a	2003-33	0	MIRT	0	A_BeforeTreatment	A-BeforeTreatment	0	0	0	1	1	1	0	0	0	0	0	0	0	2159661	38447	U133Plus	0	RNBX-Random Biopsy	None	2003-33	Baseline	MF	0.7566	2.4968	14.0475	10.5992	9.1877	10.5355	10.4412	0.3519	3.7992	11.3105	NA	1192.7	NA	1	1	11.5957	12.1656
P1337-02-BS3790-U133Plus-2.cel	15-Dec-04	17578	15-Dec-04	TT_3a	2003-33	0	MIRT	0	A_BeforeTreatment	A-BeforeTreatment	0	0	0	1	1	1	0	0	0	0	0	0	0	2159756	38482	U133Plus	0	RNBX-Random Biopsy	None	2003-33	Baseline	MF	0.5565	2.8279	13.9436	9.7418	10.1377	10.4537	10.2492	-0.1074	3.4813	10.5181	NA	1182.8	NA	1	1	11.688	12.3384
P1337-03-BS4006-U133Plus-2.cel	14-Jan-05	17578	15-Dec-04	TT_3a	2003-33	0	MIRT	0	B_PostTreatmentPreTransplant	B-PostInduction	0	30	0	1	1	0	1	0	0	0	0	0	0	2091382	38450	U133Plus	0	RNBX-Random Biopsy	None	2003-33	C1 48Hr Vel	PR	0.5782	2.8366	14.1048	9.9556	9.9495	10.9708	10.2777	0.1148	3.5327	10.8724	NA	933	NA	1	1	11.5554	12.3373
P1366-04-BS3840-U133Plus-2.cel	20-Dec-04	17604	20-Dec-04	TT_3a	2003-33	0	MIRT	0	A_BeforeTreatment	A-BeforeTreatment	0	0	0	1	1	1	0	0	0	0	0	0	0	2159678	38470	U133Plus	0	RNBX-Random Biopsy	None	2003-33	Baseline	PR	1.0213	2.2316	11.4133	10.6066	8.1553	11.9455	10.3387	0.6994	3.0875	12.4225	NA	1287.2	NA	1	1	11.1377	11.9729
P1367-02-BS3942-U133Plus-2.cel	7-Jan-05	17625	7-Jan-05	TT_3a	2003-33	0	MIRT	0	A_BeforeTreatment	A-BeforeTreatment	0	0	0	1	1	1	0	0	0	0	0	0	0	2159763	38523	U133Plus	0	RNBX-Random Biopsy	None	2003-33	Baseline	MF	0.8943	2.0861	8.7053	11.1771	9.2464	9.7875	10.3375	0.4264	3.2371	12.6269	NA	1189.8	NA	1	1	10.752	11.3581
P1379-02-BS4030-U133Plus-2.cel	18-Jan-05	12022	17-Dec-04	TT_3a	2003-33	0	MIRT	0	B_PostTreatmentPreTransplant	B-PostInduction	0	32	1	0	1	0	1	0	0	0	0	0	0	2105253	37609	U133Plus	0	RNBX-Random Biopsy	None	2003-33	C1 48Hr Vel	MS	0.3466	2.3293	5.0946	9.5394	8.3534	10.0715	10.2381	0.3481	2.9508	9.5524	NA	559.7	NA	1	1	10.6816	11.7646
P1363-05-BS4029-U133Plus-2.cel	18-Jan-05	17631	6-Jan-05	TT_3a	2003-33	0	MIRT	0	B_PostTreatmentPreTransplant	B-PostInduction	0	12	0	1	1	0	1	0	0	0	0	0	0	2105243	38570	U133Plus	0	RNBX-Random Biopsy	None	2003-33	Extra Sample	MS	0.9234	2.6104	14.4546	10.6679	7.8569	10.3539	10.2167	-0.0434	3.6085	12.1432	NA	1236.2	NA	1	1	11.3494	11.9088
P1363-04-BS3933-U133Plus-2.cel	6-Jan-05	17631	6-Jan-05	TT_3a	2003-33	0	MIRT	0	A_BeforeTreatment	A-BeforeTreatment	0	0	0	1	1	1	0	0	0	0	0	0	0	2159667	38571	U133Plus	0	RNBX-Random Biopsy	None	2003-33	Baseline	MS	0.8094	2.1846	13.845	11.1337	7.6277	10.0605	10.325	0.6757	3.4366	12.4213	NA	1146.2	NA	1	1	11.1669	11.4511
P1359-00-BS4036-U133Plus-2.cel	18-Jan-05	17636	18-Jan-05	TT_3a	2003-33	0	MIRT	0	A_BeforeTreatment	A-BeforeTreatment	0	0	0	1	1	1	0	0	0	0	0	0	0	2380434	38576	U133Plus	0	RNBX-Random Biopsy	None	2003-33	Baseline	MS	0.8714	2.0233	7.7333	10.3582	7.59	10.8033	10.2897	0.9356	2.4163	13.0123	NA	1308.3	NA	1	1	10.9207	12.0707
P1359-03-BS4096-U133Plus-2.cel	24-Jan-05	17636	18-Jan-05	TT_3a	2003-33	0	MIRT	0	B_PostTreatmentPreTransplant	B-PostInduction	0	6	0	1	1	0	1	0	0	0	0	0	0	2105263	38564	U133Plus	0	RNBX-Random Biopsy	None	2003-33	C1 48Hr Vel	MS	0.8434	2.5253	13.4059	10.2243	7.0746	10.391	10.1533	-0.4354	3.1478	11.365	NA	1236.5	NA	1	1	11.2411	11.8815
P1380-01-BS4183-U133Plus-2.cel	31-Jan-05	17683	14-Jan-05	TT_3a	2003-33	0	MIRT	0	B_PostTreatmentPreTransplant	B-PostInduction	0	17	0	1	1	0	1	0	0	0	0	0	0	2111464	38515	U133Plus	0	RNBX-Random Biopsy	None	2003-33	C1 48Hr VDTPACE	MF	0.88	3.0866	12.2571	9.9017	9.71	9.8493	10.4881	0.5715	3.322	9.7633	NA	816	NA	1	1	11.3263	12.377
P1354-05-BS4182-U133Plus-2.cel	31-Jan-05	17684	14-Jan-05	TT_3a	2003-33	0	MIRT	0	B_PostTreatmentPreTransplant	B-PostInduction	0	17	0	1	1	0	1	0	0	0	0	0	0	2159762	38522	U133Plus	0	RNBX-Random Biopsy	None	2003-33	C1 48Hr VDTPACE	CD-1	1.0126	3.1534	11.1798	10.0407	7.3866	10.4846	10.472	0.5284	3.7374	10.975	NA	1259	NA	1	1	11.4842	12.6141
P1350-02-BS4026-U133Plus-2.cel	18-Jan-05	17651	18-Jan-05	TT_3a	2003-33	0	MIRT	0	A_BeforeTreatment	A-BeforeTreatment	0	0	0	1	1	1	0	0	0	0	0	0	0	2439683	38586	U133Plus	0	RNBX-Random Biopsy	None	2003-33	Baseline	PR	0.5546	2.0995	13.0711	10.0334	8.6104	11.6871	10.2602	0.2474	3.0186	12.2335	NA	1456.1	NA	1	1	10.8555	11.3699
P1390-02-BS4066-U133Plus-2.cel	20-Jan-05	17654	20-Jan-05	TT_3a	2003-33	0	MIRT	0	A_BeforeTreatment	A-BeforeTreatment	0	0	0	1	1	1	0	0	0	0	0	0	0	2439741	38567	U133Plus	0	RNBX-Random Biopsy	None	2003-33	Baseline	MS	0.6079	1.8437	6.6534	11.1437	9.278	11.0508	10.2407	0.7178	2.918	13.2556	NA	1604	NA	1	1	10.7353	11.3742
P1372-02-BS4047-U133Plus-2.cel	19-Jan-05	17660	19-Jan-05	TT_3a	2003-33	0	MIRT	0	A_BeforeTreatment	A-BeforeTreatment	0	0	0	1	1	1	0	0	0	0	0	0	0	2159680	38587	U133Plus	0	RNBX-Random Biopsy	None	2003-33	Baseline	MS	0.7757	2.0527	9.4686	10.4008	9.5047	11.4819	10.2739	-0.4402	2.8778	12.1475	NA	1193.5	NA	1	1	11.0207	11.9465
P1380-00-BS4012-U133Plus-2.cel	14-Jan-05	17683	14-Jan-05	TT_3a	2003-33	0	MIRT	0	A_BeforeTreatment	A-BeforeTreatment	0	0	0	1	1	1	0	0	0	0	0	0	0	2439742	38527	U133Plus	0	RNBX-Random Biopsy	None	2003-33	Baseline	MF	0.8042	2.1779	15.3459	9.9331	11.3546	10.1529	10.2929	0.2715	2.9662	10.1075	NA	1707.4	NA	1	1	11.2927	11.7601
P1391-03-BS4390-U133Plus-2.cel	23-Feb-05	17740	8-Feb-05	TT_3a	2003-33	0	MIRT	0	B_PostTreatmentPreTransplant	B-PostInduction	0	15	0	1	1	0	1	0	0	0	0	0	0	2142434	38286	U133Plus	0	RNBX-Random Biopsy	None	2003-33	C1 48Hr VDTPACE	MF	0.0299	1.9638	8.4162	10.6604	7.839	10.0496	10.2371	0.6939	2.5336	12.4147	NA	973.1	NA	1	1	10.6178	11.2194
P1383-05-BS4427-U133Plus-2.cel	25-Feb-05	17703	2-Feb-05	TT_3a	2003-33	0	MIRT	0	B_PostTreatmentPreTransplant	B-PostInduction	0	23	0	1	1	0	1	0	0	0	0	0	0	2142580	38544	U133Plus	0	RNBX-Random Biopsy	None	2003-33	C1 48Hr Vel	PR	0.6011	2.2579	12.9636	10.166	10.3685	10.2274	10.3137	0.4429	2.8883	11.9241	NA	1506.9	NA	1	1	11.0693	11.8577
P1389-03-BS4488-U133Plus-2.cel	3-Mar-05	17421	4-Nov-04	TT_3a	2003-33	0	MIRT	0	B_PostTreatmentPreTransplant	B-PostInduction	0	119	0	1	1	0	1	0	0	0	0	0	0	2144686	38090	U133Plus	0	RNBX-Random Biopsy	None	2003-33	C1 48Hr VDTPACE	PR	0.546	2.4649	14.721	10.2251	9.6866	10.4605	10.1824	0.9701	3.2198	10.7908	NA	1112.1	NA	1	1	11.3108	12.3647
P1384-04-BS4495-U133Plus-2.cel	4-Mar-05	17774	17-Feb-05	TT_3a	2003-33	0	MIRT	0	B_PostTreatmentPreTransplant	B-PostInduction	0	15	0	1	1	0	1	0	0	0	0	0	0	2439714	38315	U133Plus	0	RNBX-Random Biopsy	None	2003-33	C1 48Hr Vel	PR	0.9139	2.143	14.6444	9.6146	9.5974	9.6747	10.1639	0.4754	2.7468	11.7781	NA	1559.8	NA	1	1	11.2485	11.8697
P1354-04-BS4009-U133Plus-2.cel	14-Jan-05	17684	14-Jan-05	TT_3a	2003-33	0	MIRT	0	A_BeforeTreatment	A-BeforeTreatment	0	0	0	1	1	1	0	0	0	0	0	0	0	2159677	38524	U133Plus	0	RNBX-Random Biopsy	None	2003-33	Baseline	CD-1	1.1596	2.7812	13.4201	9.8326	7.5501	10.6213	10.4779	0.3249	3.4673	11.363	NA	1210.8	NA	1	1	11.6921	12.3867
P1383-04-BS4205-U133Plus-2.cel	2-Feb-05	17703	2-Feb-05	TT_3a	2003-33	0	MIRT	0	A_BeforeTreatment	A-BeforeTreatment	0	0	0	1	1	1	0	0	0	0	0	0	0	2439726	38516	U133Plus	0	RNBX-Random Biopsy	None	2003-33	Baseline	PR	0.6584	2.1744	13.0059	10.1787	10.0427	10.1195	10.3388	-0.0595	3.1566	11.9637	NA	1568.3	NA	1	1	11.0451	11.8722
P1391-02-BS4264-U133Plus-2.cel	8-Feb-05	17740	8-Feb-05	TT_3a	2003-33	0	MIRT	0	A_BeforeTreatment	A-BeforeTreatment	0	0	0	1	1	1	0	0	0	0	0	0	0	2442856	38410	U133Plus	0	RNBX-Random Biopsy	None	2003-33	Baseline	MS	0.2313	1.9955	9.2954	11.1126	7.8992	10.8128	10.2032	0.6891	2.6936	12.5317	NA	1052.9	NA	1	1	10.6366	10.9413
P1503-02-BS4359-U133Plus-2.cel	18-Feb-05	17748	18-Feb-05	TT_3a	2003-33	0	MIRT	0	A_BeforeTreatment	A-BeforeTreatment	0	0	0	1	1	1	0	0	0	0	0	0	0	3402650	38322	U133Plus	0	RNBX-Random Biopsy	None	2003-33	Baseline	CD-2	0.627	2.103	12.8212	10.1233	9.4296	10.0934	10.4402	1.0377	3.5319	12.3625	NA	979.8	NA	1	1	10.948	11.7069
P1384-03-BS4352-U133Plus-2.cel	17-Feb-05	17774	17-Feb-05	TT_3a	2003-33	0	MIRT	0	A_BeforeTreatment	A-BeforeTreatment	0	0	0	1	1	1	0	0	0	0	0	0	0	2439717	38316	U133Plus	0	RNBX-Random Biopsy	None	2003-33	Baseline	PR	0.6593	2.3086	13.9374	9.9581	10.0917	9.7679	10.3011	1.4965	3.006	11.7848	NA	1697.8	NA	1	1	11.2625	11.9218
P1405-02-BS4588-U133Plus-2.cel	14-Mar-05	17801	14-Mar-05	TT_3a	2003-33	0	MIRT	0	A_BeforeTreatment	A-BeforeTreatment	0	0	0	1	1	1	0	0	0	0	0	0	0	2579562	38343	U133Plus	0	RNBX-Random Biopsy	None	2003-33	Baseline	PR	0.7623	2.0645	11.8365	11.0952	8.5493	11.5576	10.2954	0.2899	3.0389	12.1844	NA	1185.2	NA	1	1	10.9356	11.6313
P1402-02-BS4590-U133Plus-2.cel	14-Mar-05	17840	14-Mar-05	TT_3a	2003-33	0	MIRT	0	A_BeforeTreatment	A-BeforeTreatment	0	0	0	1	1	1	0	0	0	0	0	0	0	2626735	37486	U133Plus	0	RNBX-Random Biopsy	None	2003-33	Baseline	MF	0.6479	2.6823	13.1473	10.254	8.4951	10.5873	10.5317	0.3473	3.2375	11.0209	NA	1166	NA	1	1	11.3408	12.0223
P1409-02-BS4560-U133Plus-2.cel	10-Mar-05	17847	10-Mar-05	TT_3a	2003-33	0	MIRT	0	A_BeforeTreatment	A-BeforeTreatment	0	0	0	1	1	1	0	0	0	0	0	0	0	2579566	38330	U133Plus	0	RNBX-Random Biopsy	None	2003-33	Baseline	MS	0.4202	2.0872	9.539	11.3407	8.4163	10.754	10.2269	-0.3085	3.2722	12.7176	NA	1049.7	NA	1	1	10.9416	11.2173
P1425-01-BS4760-U133Plus-2.cel	5-Apr-05	17858	5-Apr-05	TT_3a	2003-33	0	MIRT	0	A_BeforeTreatment	A-BeforeTreatment	0	0	0	1	1	1	0	0	0	0	0	0	0	2579565	38283	U133Plus	0	RNBX-Random Biopsy	None	2003-33	Baseline	MF	0.7245	1.663	10.478	11.7306	8.1638	12.4121	10.2205	0.2055	2.8036	11.7377	NA	1519.6	NA	1	1	10.2991	10.7158
P1408-06-BS4793-U133Plus-2.cel	8-Apr-05	17890	24-Mar-05	TT_3a	2003-33	0	MIRT	0	B_PostTreatmentPreTransplant	B-PostInduction	0	15	0	1	1	0	1	0	0	0	0	0	0	3912273	37462	U133Plus	0	RNBX-Random Biopsy	None	2003-33	C1 48Hr Vel	MS	0.5332	2.4782	12.0118	9.594	7.2119	12.7915	10.2268	0.5299	3.1402	12.1271	NA	1006.3	NA	1	1	11.4469	12.2493
P1407-03-BS4794-U133Plus-2.cel	8-Apr-05	17923	29-Mar-05	TT_3a	2003-33	0	MIRT	0	B_PostTreatmentPreTransplant	B-PostInduction	0	10	0	1	1	0	1	0	0	0	0	0	0	2455035	38300	U133Plus	0	RNBX-Random Biopsy	None	2003-33	C1 48Hr Vel	MF	0.6702	2.5555	14.0232	10.0892	9.1728	10.7673	10.365	0.5342	2.7743	10.5499	NA	1401.7	NA	1	1	11.2148	12.2361
P1016-06-BS4806-U133Plus-2.cel	11-Apr-05	9995	3-Apr-05	TT_3a	2003-33	0	MIRT	0	B_PostTreatmentPreTransplant	B-PostInduction	0	8	0	1	1	0	1	0	0	0	0	0	0	2753365	37904	U133Plus	0	RNBX-Random Biopsy	None	2003-33	C1 48Hr Vel	HY	0.4445	1.8934	9.268	10.4502	8.0706	12.5309	10.3214	0.5572	2.4833	12.5248	NA	1549.5	NA	1	1	10.592	11.0198
P1424-01-BS4756-U133Plus-2.cel	5-Apr-05	17878	5-Apr-05	TT_3a	2003-33	0	MIRT	0	A_BeforeTreatment	A-BeforeTreatment	0	0	0	1	1	1	0	0	0	0	0	0	0	2579567	38275	U133Plus	0	RNBX-Random Biopsy	None	2003-33	Baseline	CD-2	0.8302	2.768	15.7449	9.8943	8.8147	10.2019	10.2881	0.4523	3.5806	11.5691	NA	1669.2	NA	1	1	11.2765	11.3666
P1408-02-BS4661-U133Plus-2.cel	24-Mar-05	17890	24-Mar-05	TT_3a	2003-33	0	MIRT	0	A_BeforeTreatment	A-BeforeTreatment	0	0	0	1	1	1	0	0	0	0	0	0	0	2579563	37586	U133Plus	0	RNBX-Random Biopsy	None	2003-33	Baseline	PR	0.8843	2.137	11.6976	10.197	8.4254	11.5977	10.2857	0.7389	3.0563	12.4642	NA	1399.4	NA	1	1	11.1432	11.9287
P1459-01-BS4906-U133Plus-2.cel	21-Apr-05	17922	21-Apr-05	TT_3a	2003-33	0	MIRT	0	A_BeforeTreatment	A-BeforeTreatment	0	0	0	1	1	1	0	0	0	0	0	0	0	2654047	38288	U133Plus	0	RNBX-Random Biopsy	None	2003-33	Baseline	PR	1.2704	2.5596	15.5652	9.9092	8.8481	10.0439	10.4709	0.4872	3.7951	11.9728	0.304	989.8	NA	1	1	11.465	11.689
P1425-02-BS4851-U133Plus-2.cel	18-Apr-05	17858	5-Apr-05	TT_3a	2003-33	0	MIRT	0	B_PostTreatmentPreTransplant	B-PostInduction	0	13	0	1	1	0	1	0	0	0	0	0	0	2479894	38282	U133Plus	0	RNBX-Random Biopsy	None	2003-33	C1 48Hr Vel	MF	0.4378	2.2569	10.2225	11.2999	7.6966	10.277	10.2373	0.1024	2.8378	11.8275	NA	967.2	NA	1	1	10.5816	11.0311
P1407-02-BS4696-U133Plus-2.cel	29-Mar-05	17923	29-Mar-05	TT_3a	2003-33	0	MIRT	0	A_BeforeTreatment	A-BeforeTreatment	0	0	0	1	1	1	0	0	0	0	0	0	0	2626785	38301	U133Plus	0	RNBX-Random Biopsy	None	2003-33	Baseline	PR	0.94	2.7693	16.8351	9.9868	10.0062	11.5873	10.3141	0.4106	3.6236	11.6143	NA	1628.2	NA	1	1	11.4178	12.0254
P1446-02-BS4814-U133Plus-2.cel	12-Apr-05	17929	12-Apr-05	TT_3a	2003-33	0	MIRT	0	A_BeforeTreatment	A-BeforeTreatment	0	0	0	1	1	1	0	0	0	0	0	0	0	2664542	38294	U133Plus	0	RNBX-Random Biopsy	None	2003-33	Baseline	MF	0.7127	2.348	15.1238	10.0429	11.018	10.2468	10.3618	0.5312	3.5392	10.7491	NA	1013.7	NA	1	1	11.4721	11.9612
P1412-03-BS4957-U133Plus-2.cel	25-Apr-05	17934	13-Apr-05	TT_3a	2003-33	0	MIRT	0	B_PostTreatmentPreTransplant	B-PostInduction	0	12	1	0	1	0	1	0	0	0	0	0	0	2651977	38289	U133Plus	0	RNBX-Random Biopsy	None	2003-33	C1 48Hr VDTPACE	CD-2	0.3239	2.1231	12.198	10.854	9.3274	12.9079	10.3045	0.2311	2.8416	12.2739	NA	776.6	NA	1	1	10.8013	11.4482
P1341-05-BS4973-U133Plus-2.cel	27-Apr-05	17548	3-Dec-04	TT_3a	2003-33	0	MIRT	0	C_PostTransplantPreConsolidation	CDE-PostTransplant	0	145	0	1	1	0	0	1	0	0	0	0	0	3425867	38507	U133Plus	0	RNBX-Random Biopsy	None	2003-33	Pre Transplant 2	MF	0.6583	2.6013	13.7247	9.8613	8.8365	11.3407	10.019	0.0173	2.2687	10.5895	NA	705.1	NA	1	1	11.0995	12.3301
P1453-03-BS4848-U133Plus-2.cel	18-Apr-05	17933	18-Apr-05	TT_3a	2003-33	0	MIRT	0	A_BeforeTreatment	A-BeforeTreatment	0	0	0	1	1	1	0	0	0	0	0	0	0	2674685	38413	U133Plus	0	RNBX-Random Biopsy	None	2003-33	Baseline	PR	0.6119	2.5842	10.6588	11.1026	7.9127	9.764	10.3938	0.6623	3.3997	12.8999	NA	1168.7	NA	1	1	10.8137	11.0347
P1452-02-BS5041-U133Plus-2.cel	5-May-05	17904	12-Apr-05	TT_3a	2003-33	0	MIRT	0	B_PostTreatmentPreTransplant	B-PostInduction	0	23	1	0	1	0	1	0	0	0	0	0	0	3928494	38302	U133Plus	0	RNBX-Random Biopsy	None	2003-33	C1 48Hr VDTPACE	MS	0.5568	2.3187	11.4392	9.8181	7.4085	10.6065	10.0388	0.5682	2.9744	11.2651	NA	646.3	NA	1	1	10.803	11.955
P1437-05-BS5052-U133Plus-2.cel	6-May-05	17940	13-Apr-05	TT_3a	2003-33	0	MIRT	0	B_PostTreatmentPreTransplant	B-PostInduction	0	23	0	1	1	0	1	0	0	0	0	0	0	3911217	38292	U133Plus	0	RNBX-Random Biopsy	None	2003-33	C1 48Hr Vel	PR	1.1489	3.1443	15.2334	9.731	6.9619	13.2015	10.3522	0.8417	3.9841	11.6732	NA	1446.8	NA	1	1	11.4868	12.1422
P1437-04-BS4828-U133Plus-2.cel	13-Apr-05	17940	13-Apr-05	TT_3a	2003-33	0	MIRT	0	A_BeforeTreatment	A-BeforeTreatment	0	0	0	1	1	1	0	0	0	0	0	0	0	2664574	38293	U133Plus	0	RNBX-Random Biopsy	None	2003-33	Baseline	PR	0.7685	2.008	12.3873	10.8034	8.4386	13.0643	10.2955	0.5125	3.1584	12.2488	NA	1130.2	NA	1	1	11.1092	11.7942
P1441-04-BS5083-U133Plus-2.cel	10-May-05	17944	10-May-05	TT_3a	2003-33	0	MIRT	0	A_BeforeTreatment	A-BeforeTreatment	0	0	0	1	1	1	0	0	0	0	0	0	0	2664690	38404	U133Plus	0	RNBX-Random Biopsy	None	2003-33	Baseline	CD-2	0.7336	2.3999	13.1532	10.8258	9.2041	12.7313	10.4251	0.5234	3.3885	12.3556	NA	975.2	NA	1	1	11.1355	11.7598
P1451-02-BS5042-U133Plus-2.cel	5-May-05	17984	5-May-05	TT_3a	2003-33	0	MIRT	0	A_BeforeTreatment	A-BeforeTreatment	0	0	0	1	1	1	0	0	0	0	0	0	0	2753312	38412	U133Plus	0	RNBX-Random Biopsy	None	2003-33	Baseline	HY	0.8119	2.0935	10.4937	11.4815	9.3462	13.2013	10.3182	0.5929	2.9479	12.569	NA	1008.7	NA	1	1	10.8948	11.6756
P1434-03-BS4955-U133Plus-2.cel	25-Apr-05	18002	25-Apr-05	TT_3a	2003-33	0	MIRT	0	A_BeforeTreatment	A-BeforeTreatment	0	0	0	1	1	1	0	0	0	0	0	0	0	2664702	38419	U133Plus	0	RNBX-Random Biopsy	None	2003-33	Baseline	PR	0.6491	2.9447	15.8331	9.8275	8.9752	10.1548	10.4374	0.5144	3.6306	11.6472	NA	1223.8	NA	1	1	11.7517	12.2645
P1448-03-BS5168-U133Plus-2.cel	20-May-05	18012	6-May-05	TT_3a	2003-33	0	MIRT	0	B_PostTreatmentPreTransplant	B-PostInduction	0	14	0	1	1	0	1	0	0	0	0	0	0	2653951	38366	U133Plus	0	RNBX-Random Biopsy	None	2003-33	C1 48Hr Vel	MS	0.3859	2.1344	12.2439	10.1203	7.6371	10.0773	10.1796	-0.0548	2.8873	12.7191	NA	1247.5	NA	1	1	10.903	11.6174
P1442-05-BS5289-U133Plus-2.cel	23-May-05	18006	12-May-05	TT_3a	2003-33	0	MIRT	0	B_PostTreatmentPreTransplant	B-PostInduction	0	11	1	0	1	0	1	0	0	0	0	0	0	3911112	38415	U133Plus	0	RNBX-Random Biopsy	None	2003-33	C1 48Hr Vel	MS	0.6117	2.3995	14.022	9.313	6.3709	10.1013	9.9318	0.7444	3.5565	11.104	NA	681	NA	1	1	11.11	11.5904
P1441-06-BS5471-U133Plus-2.cel	3-Jun-05	17944	10-May-05	TT_3a	2003-33	0	MIRT	0	B_PostTreatmentPreTransplant	B-PostInduction	0	24	0	1	1	0	1	0	0	0	0	0	0	2730111	38391	U133Plus	0	RNBX-Random Biopsy	None	2003-33	C1 48Hr VDTPACE	CD-2	0.2698	2.3067	11.8492	10.5932	8.5888	11.27	10.2267	0.2686	2.8302	12.059	NA	839.1	NA	1	1	10.9782	12.0786
P1448-04-BS5055-U133Plus-2.cel	6-May-05	18012	6-May-05	TT_3a	2003-33	0	MIRT	0	A_BeforeTreatment	A-BeforeTreatment	0	0	0	1	1	1	0	0	0	0	0	0	0	2664537	38367	U133Plus	0	RNBX-Random Biopsy	None	2003-33	Baseline	MS	0.4171	2.1185	12.0019	10.0823	8.1066	10.1747	10.3278	0.3163	2.7412	12.7846	NA	1034.6	NA	1	1	10.6532	11.6024
P1453-04-BS5480-U133Plus-2.cel	6-Jun-05	17933	18-Apr-05	TT_3a	2003-33	0	MIRT	0	B_PostTreatmentPreTransplant	B-PostInduction	0	49	0	1	1	0	1	0	0	0	0	0	0	2654049	38348	U133Plus	0	RNBX-Random Biopsy	None	2003-33	C1 48Hr Vel	PR	0.7337	2.5	15.5014	10.2332	7.7098	10.2609	10.3457	0.2923	3.2659	11.3591	NA	1109.8	NA	1	1	11.5693	11.7784
P1780-01-BS5094-U133Plus-2.cel	11-May-05	18704	11-May-05	TT_3a	2003-33	0	MIRT	0	A_BeforeTreatment	A-BeforeTreatment	0	0	0	1	1	1	0	0	0	0	0	0	0	3383965	38361	U133Plus	0	RNBX-Random Biopsy	None	2003-33	Baseline	PR	0.4955	2.024	15.1561	10.3847	8.4399	12.2131	10.2922	0.8129	3.4724	12.4257	NA	1208.5	NA	1	1	11.2431	11.603
RE12-000396.CEL	8-Jun-05	17631	6-Jan-05	TT_3a	2003-33	2	Signal Genetics	0	C_PostTransplantPreConsolidation	CDE-PostTransplant	0	153	0	1	1	0	0	1	0	0	0	0	0	5079481	38556	U133Plus	1	RNBX-Random Biopsy	None	2003-33	Pre Transplant 2	PR	0.7011	2.6647	16.7986	9.5914	8.3543	10.4741	10.3158	-0.0826	3.4383	10.1419	0.433	188.54	197.93	1	1	11.2667	11.8748
RE12-000392.CEL	8-Jun-05	17663	2-Feb-05	TT_3a	2003-33	2	Signal Genetics	0	C_PostTransplantPreConsolidation	CDE-PostTransplant	0	126	1	0	1	0	0	1	0	0	0	0	0	5079475	38579	U133Plus	1	RNBX-Random Biopsy	None	2003-33	Pre Transplant 2	MF	0.9549	2.7537	15.446	9.8648	9.9243	10.3807	10.4162	0.3041	3.4889	10.7118	0.555	281.13	365.95	1	1	11.5095	12.3537
P1445-02-BS5096-U133Plus-2.cel	11-May-05	18945	11-May-05	TT_3a	2003-33	0	MIRT	0	A_BeforeTreatment	A-BeforeTreatment	0	0	0	1	1	1	0	0	0	0	0	0	0	2664747	37592	U133Plus	0	RNBX-Random Biopsy	None	2003-33	Baseline	PR	0.5955	2.0483	11.8951	10.1402	7.8609	11.3471	10.3611	-0.1216	2.618	12.4476	NA	1708.2	NA	1	1	10.7006	11.262
P1463-02-BS5288-U133Plus-2.cel	23-May-05	19434	23-May-05	TT_3a	2003-33	0	MIRT	0	A_BeforeTreatment	A-BeforeTreatment	0	0	0	1	1	1	0	0	0	0	0	0	0	2744914	38357	U133Plus	0	RNBX-Random Biopsy	None	2003-33	Baseline	PR	0.6955	2.4068	15.6151	10.6804	7.6473	12.2197	10.3262	1.0067	3.3652	11.8151	NA	978.3	NA	1	1	11.1128	11.6051
P1432-02-BS5482-U133Plus-2.cel	6-Jun-05	20514	6-Jun-05	TT_3a	2003-33	0	MIRT	0	A_BeforeTreatment	A-BeforeTreatment	0	0	0	1	1	1	0	0	0	0	0	0	0	3375608	38383	U133Plus	0	RNBX-Random Biopsy	None	2003-33	Baseline	CD-1	0.779	2.8616	15.2195	10.544	7.9232	10.2114	10.4353	0.3991	3.542	11.7621	NA	858	NA	1	1	11.3505	11.6692
P1571-03-BS5719-U133Plus-2.cel	5-Jul-05	20717	8-Jun-05	TT_3a	2003-33	0	MIRT	0	B_PostTreatmentPreTransplant	B-PostInduction	0	27	0	1	1	0	1	0	0	0	0	0	0	3376551	39749	U133Plus	0	RNBX-Random Biopsy	None	2003-33	C1 48Hr VDTPACE	MF	0.9738	3.0947	12.5096	9.9744	8.1992	10.2565	10.2125	0.3514	3.2596	10.9193	NA	348	NA	1	1	11.3892	12.381
P1571-04-BS5516-U133Plus-2.cel	8-Jun-05	20717	8-Jun-05	TT_3a	2003-33	0	MIRT	0	A_BeforeTreatment	A-BeforeTreatment	0	0	0	1	1	1	0	0	0	0	0	0	0	3451341	38378	U133Plus	0	RNBX-Random Biopsy	None	2003-33	Baseline	PR	0.8474	2.7434	15.5761	8.7967	7.5514	8.9081	9.012	0.2238	3.4459	9.9767	NA	571.4	NA	1	1	10.2153	10.9753
P2175-01-BS5539-U133Plus-2.cel	10-Jun-05	20825	10-Jun-05	TT_3a	2003-33	0	MIRT	0	A_BeforeTreatment	A-BeforeTreatment	0	0	0	1	1	1	0	0	0	0	0	0	0	3917932	38380	U133Plus	0	RNBX-Random Biopsy	None	2003-33	Baseline	MS	0.5124	2.5693	13.2574	9.6029	8.4273	9.9774	9.9768	-0.0468	3.1098	9.8655	0.21	1068.8	NA	1	1	11.4384	11.6331
P1550-03-BS5597-U133Plus-2.cel	16-Jun-05	20938	16-Jun-05	TT_3a	2003-33	0	MIRT	0	A_BeforeTreatment	A-BeforeTreatment	0	0	0	1	1	1	0	0	0	0	0	0	0	3375607	1437	U133Plus	0	RNBX-Random Biopsy	None	2003-33	Baseline	MF	0.4407	1.4318	11.7386	11.5162	7.641	10.5567	10.2394	0.3531	2.8534	12.5444	NA	1272.4	NA	1	1	10.6976	11.2385
P1492-02-BS5605-U133Plus-2.cel	17-Jun-05	21016	17-Jun-05	TT_3a	2003-33	0	MIRT	0	A_BeforeTreatment	A-BeforeTreatment	0	0	0	1	1	1	0	0	0	0	0	0	0	3376547	1451	U133Plus	0	RNBX-Random Biopsy	None	2003-33	Baseline	MF	0.7914	2.6721	13.6401	11.3705	7.1642	10.5218	10.426	0.4211	3.6655	11.8071	NA	982.9	NA	1	1	11.3212	11.7359
P1465-03-BS5756-U133Plus-2.cel	8-Jul-05	21058	8-Jul-05	TT_3a	2003-33	0	MIRT	0	A_BeforeTreatment	A-BeforeTreatment	0	0	0	1	1	1	0	0	0	0	0	0	0	2644669	39920	U133Plus	0	RNBX-Random Biopsy	None	2003-33	Baseline	PR	0.8303	2.4937	13.3785	10.2597	7.1836	10.3596	10.2802	0.1038	3.5679	12.9343	NA	524.6	NA	1	1	11.2432	11.5132
RE12-000394.CEL	12-Jul-05	17333	4-Oct-04	TT_3a	2003-33	2	Signal Genetics	0	C_PostTransplantPreConsolidation	CDE-PostTransplant	0	281	0	1	1	0	0	1	0	0	0	0	0	5079479	39947	U133Plus	1	RNBX-Random Biopsy	None	2003-33	Pre Consolidation 1	MF	1.0962	2.7638	16.0324	9.763	9.56	12.2906	10.3043	1.2817	3.8763	10.6401	0.657	206.24	227.23	1	1	11.2858	11.8017
RE12-000251.CEL	14-Jul-05	16966	23-Jun-04	TT_3a	2003-33	2	Signal Genetics	0	F_PostConsolidationPreMaintenance	FG-PostConsolidation	0	386	0	1	1	0	0	0	0	0	1	0	0	5059479	39979	U133Plus	1	RNBX-Random Biopsy	None	2003-33	Pre Maintenance 1	MF	0.8164	2.8077	16.3207	9.7824	7.3639	10.2383	10.2797	0.5699	3.5807	10.1032	0.447	296.78	397.77	1	1	11.2982	11.8244
P1465-04-BS5829-U133Plus-2.cel	15-Jul-05	21058	8-Jul-05	TT_3a	2003-33	0	MIRT	0	B_PostTreatmentPreTransplant	B-PostInduction	0	7	0	1	1	0	1	0	0	0	0	0	0	3376527	39993	U133Plus	0	RNBX-Random Biopsy	None	2003-33	C1 48Hr Vel	MS	0.7613	2.6575	12.6789	9.7371	7.1131	10.9529	10.3266	-0.3251	2.9869	12.5103	NA	539	NA	1	1	11.6449	12.1558
P1591-04-BS5742-U133Plus-2.cel	7-Jul-05	21076	7-Jul-05	TT_3a	2003-33	0	MIRT	0	A_BeforeTreatment	A-BeforeTreatment	0	0	0	1	1	1	0	0	0	0	0	0	0	3376555	39912	U133Plus	0	RNBX-Random Biopsy	None	2003-33	Baseline	MS	1.1364	2.7778	10.2825	10.8654	6.9978	10.6183	10.2652	0.5254	3.8802	13.2071	NA	1328	NA	1	1	11.3536	12.0388
P1483-01-BS5775-U133Plus-2.cel	11-Jul-05	21077	11-Jul-05	TT_3a	2003-33	0	MIRT	0	A_BeforeTreatment	A-BeforeTreatment	0	0	0	1	1	1	0	0	0	0	0	0	0	3931639	39939	U133Plus	0	RNBX-Random Biopsy	None	2003-33	Baseline	PR	0.7683	2.7044	15.3004	9.5188	9.4372	10.289	10.3266	0.0354	3.6416	10.8064	NA	815.1	NA	1	1	11.674	12.2953
RE12-000393.CEL	22-Jul-05	20938	16-Jun-05	TT_3a	2003-33	2	Signal Genetics	0	B_PostTreatmentPreTransplant	B-PostInduction	0	36	0	1	1	0	1	0	0	0	0	0	0	5079476	40053	U133Plus	1	RNBX-Random Biopsy	None	2003-33	Pre C2 VDTPACE	MF	0.7052	1.9825	12.2064	11.0472	7.1051	10.452	10.2766	0.8461	3.1362	12.2231	0.165	257.19	319.13	1	1	11.0677	11.7626
RE12-000252.CEL	26-Jul-05	16854	21-May-04	TT_3a	2003-33	2	Signal Genetics	0	F_PostConsolidationPreMaintenance	FG-PostConsolidation	0	431	0	1	1	0	0	0	0	0	1	0	0	5059480	40469	U133Plus	1	RNBX-Random Biopsy	None	2003-33	Pre Maintenance 1	MF	0.8331	2.8058	17.0535	9.9625	8.3084	10.2855	10.45	0.726	3.6797	10.5601	0.53	334.2	477.5	1	1	11.4712	11.925
P1580-04-BS5745-U133Plus-2.cel	7-Jul-05	21083	7-Jul-05	TT_3a	2003-33	0	MIRT	0	A_BeforeTreatment	A-BeforeTreatment	0	0	0	1	1	1	0	0	0	0	0	0	0	3376539	39909	U133Plus	0	RNBX-Random Biopsy	None	2003-33	Baseline	MS	0.4038	2.5139	11.2981	11.4425	7.5063	9.8637	10.2027	0.2002	3.1816	12.2337	NA	770.8	NA	1	1	10.7678	11.2839
RE12-000060.CEL	19-Jul-05	21092	19-Jul-05	TT_3a	2003-33	2	Signal Genetics	0	A_BeforeTreatment	A-BeforeTreatment	0	0	0	1	1	1	0	0	0	0	0	0	0	5007076	40018	U133Plus	1	RNBX-Random Biopsy	None	2003-33	Baseline	MF	0.8114	2.313	13.282	9.8982	7.8153	12.0871	10.2721	0.8624	3.4649	11.3833	0.126	159.14	152.49	1	1	11.194	11.9182
P1483-04-BS5948-U133Plus-2.cel	29-Jul-05	21077	11-Jul-05	TT_3a	2003-33	0	MIRT	0	B_PostTreatmentPreTransplant	B-PostInduction	0	18	0	1	1	0	1	0	0	0	0	0	0	2703175	51828	U133Plus	0	RNBX-Random Biopsy	None	2003-33	C1 48Hr Vel	PR	0.7122	3.1004	17.0893	9.4626	9.0036	10.0862	10.2291	0.6864	3.6488	9.9907	NA	798.2	NA	1	1	11.7185	12.0802
P1580-05-BS5961-U133Plus-2.cel	1-Aug-05	21083	7-Jul-05	TT_3a	2003-33	0	MIRT	0	B_PostTreatmentPreTransplant	B-PostInduction	0	25	0	1	1	0	1	0	0	0	0	0	0	3375594	51944	U133Plus	0	RNBX-Random Biopsy	None	2003-33	C1 48Hr Vel	MS	1.1477	2.6634	15.0225	11.1083	8.3077	10.2416	10.4374	0.7688	3.7706	11.9518	0.162	1025.5	NA	1	1	11.4514	11.9028
RE12-000391.CEL	3-Aug-05	17054	14-Jul-04	TT_3a	2003-33	2	Signal Genetics	0	F_PostConsolidationPreMaintenance	FG-PostConsolidation	0	385	1	0	1	0	0	0	0	0	1	0	0	5079474	51971	U133Plus	1	RNBX-Random Biopsy	None	2003-33	Pre Maintenance 1	MF	1.0734	2.7672	15.9129	10.0109	9.2388	10.7038	10.3198	0.3908	3.578	10.6578	0.557	241.6	289.86	1	1	11.446	12.0017
P1586-04-BS5995-U133Plus-2.cel	4-Aug-05	21097	20-Jul-05	TT_3a	2003-33	0	MIRT	0	B_PostTreatmentPreTransplant	B-PostInduction	0	15	0	1	1	0	1	0	0	0	0	0	0	3376537	51980	U133Plus	0	RNBX-Random Biopsy	None	2003-33	C1 48Hr VDTPACE	CD-1	0.7594	2.7117	14.191	10.1803	7.2755	10.282	10.2524	-0.0148	3.5348	11.6429	NA	912.6	NA	1	1	11.3948	12.2095
RE12-000061.CEL	20-Jul-05	21097	20-Jul-05	TT_3a	2003-33	2	Signal Genetics	0	A_BeforeTreatment	A-BeforeTreatment	0	0	0	1	1	1	0	0	0	0	0	0	0	5007069	40030	U133Plus	1	RNBX-Random Biopsy	None	2003-33	Baseline	MS	0.4744	2.5406	10.631	9.9847	7.8906	11.1396	10.2942	0.6274	3.1744	11.7883	0.045	309.01	423.25	1	1	10.8617	11.8159
P1502-02-BS5939-U133Plus-2.cel	28-Jul-05	21129	28-Jul-05	TT_3a	2003-33	0	MIRT	0	A_BeforeTreatment	A-BeforeTreatment	0	0	0	1	1	1	0	0	0	0	0	0	0	3376528	51816	U133Plus	0	RNBX-Random Biopsy	None	2003-33	Baseline	PR	0.6094	2.8943	13.7237	10.2827	7.6849	9.8336	10.3292	-0.0588	3.6453	12.3888	NA	764.1	NA	1	1	11.2298	11.8578
RE12-000253.CEL	8-Aug-05	17684	14-Jan-05	TT_3a	2003-33	2	Signal Genetics	0	C_PostTransplantPreConsolidation	CDE-PostTransplant	0	206	0	1	1	0	0	1	0	0	0	0	0	5059481	52119	U133Plus	1	RNBX-Random Biopsy	None	2003-33	Pre Consolidation 1	MF	0.9531	2.684	14.9377	9.8135	7.0724	11.0314	10.3111	0.7175	3.5238	10.0642	0.322	238.79	284.69	1	1	11.3056	11.9582
P1594-02-BS5871-U133Plus-2.cel	21-Jul-05	21131	21-Jul-05	TT_3a	2003-33	0	MIRT	0	A_BeforeTreatment	A-BeforeTreatment	0	0	0	1	1	1	0	0	0	0	0	0	0	3376557	40040	U133Plus	0	RNBX-Random Biopsy	None	2003-33	Baseline	PR	0.9533	2.8805	14.3439	9.6701	7.6517	11.4755	10.4493	0.303	3.8104	12.5672	NA	955	NA	1	1	11.587	11.9404
P1595-04-BS5940-U133Plus-2.cel	28-Jul-05	21135	28-Jul-05	TT_3a	2003-33	0	MIRT	0	A_BeforeTreatment	A-BeforeTreatment	0	0	0	1	1	1	0	0	0	0	0	0	0	3376455	51817	U133Plus	0	RNBX-Random Biopsy	None	2003-33	Baseline	PR	0.6883	2.7425	15.7412	9.374	9.4654	10.4835	10.2709	1.082	3.2025	11.3391	NA	836.4	NA	1	1	11.6983	12.2183
P1596-02-BS5862-U133Plus-2_2.cel	20-Jul-05	21142	20-Jul-05	TT_3a	2003-33	0	MIRT	0	A_BeforeTreatment	A-BeforeTreatment	0	0	0	1	1	1	0	0	0	0	0	0	0	3376469	40027	U133Plus	0	RNBX-Random Biopsy	None	2003-33	Baseline	MF	0.9002	2.8976	14.3115	9.9052	9.8126	11.7646	10.351	1.0852	3.4848	10.774	NA	557.8	NA	1	1	11.3392	12.1554
P0462-04-BS6124-U133Plus-2.cel	19-Aug-05	13786	11-Aug-05	TT_3a	2003-33	0	MIRT	0	B_PostTreatmentPreTransplant	B-PostInduction	0	8	0	1	1	0	1	0	0	0	0	0	0	2776459	52336	U133Plus	0	RNBX-Random Biopsy	None	2003-33	C1 48Hr Vel	MF	1.1114	2.5431	13.6076	9.7881	7.7556	12.9405	10.2672	0.1327	3.3196	10.078	0.305	1063.4	NA	1	1	11.4698	12.1116
P1581-05-BS6157-U133Plus-2.cel	25-Aug-05	21184	8-Aug-05	TT_3a	2003-33	0	MIRT	0	B_PostTreatmentPreTransplant	B-PostInduction	0	17	0	1	1	0	1	0	0	0	0	0	0	2950183	52811	U133Plus	0	RNBX-Random Biopsy	None	2003-33	C1 48Hr VDTPACE	CD-2	0.3822	2.0848	7.1365	11.1241	6.4556	10.5312	10.3031	0.9559	3.1951	12.5555	NA	785.1	NA	1	1	10.4006	11.687
P1773-01-BS6008-U133Plus-2.cel	5-Aug-05	21162	5-Aug-05	TT_3a	2003-33	0	MIRT	0	A_BeforeTreatment	A-BeforeTreatment	0	0	0	1	1	1	0	0	0	0	0	0	0	3376544	52102	U133Plus	0	RNBX-Random Biopsy	None	2003-33	Baseline	HY	0.2995	2.1342	9.352	11.4194	7.3864	10.1076	10.2006	0.1114	2.9306	13.1997	NA	1385.3	NA	1	1	10.6016	11.16
P1432-03-BS6177-U133Plus-2.cel	29-Aug-05	20514	6-Jun-05	TT_3a	2003-33	0	MIRT	0	B_PostTreatmentPreTransplant	B-PostInduction	0	84	0	1	1	0	1	0	0	0	0	0	0	2776436	52864	U133Plus	0	RNBX-Random Biopsy	None	2003-33	C1 48Hr Vel	CD-1	1.0733	3.0504	16.1577	10.1015	7.7958	10.3019	10.548	0.3496	3.9243	11.4901	NA	756.5	NA	1	1	11.4302	11.7737
P1581-04-BS6023-U133Plus-2.cel	8-Aug-05	21184	8-Aug-05	TT_3a	2003-33	0	MIRT	0	A_BeforeTreatment	A-BeforeTreatment	0	0	0	1	1	1	0	0	0	0	0	0	0	2950147	52115	U133Plus	0	RNBX-Random Biopsy	None	2003-33	Baseline	CD-2	0.2608	1.5813	10.2038	10.9138	7.137	10.8408	10.2627	0.6907	2.7924	12.602	NA	1054.7	NA	1	1	10.2541	11.0031
P1599-04-BS6317-U133Plus-2.cel	16-Sep-05	21251	30-Aug-05	TT_3a	2003-33	0	MIRT	0	B_PostTreatmentPreTransplant	B-PostInduction	0	17	0	1	1	0	1	0	0	0	0	0	0	2799669	53212	U133Plus	0	RNBX-Random Biopsy	None	2003-33	C1 48Hr Vel	MS	0.6186	2.461	11.5534	10.5082	6.3839	10.9728	10.2872	-0.1565	3.4561	12.2682	NA	716.8	NA	1	1	10.7921	11.5125
P1383-08-BS6325-U133Plus-2.cel	19-Sep-05	17703	2-Feb-05	TT_3a	2003-33	0	MIRT	0	C_PostTransplantPreConsolidation	CDE-PostTransplant	0	229	0	1	1	0	0	1	0	0	0	0	0	3768465	53221	U133Plus	0	RNBX-Random Biopsy	None	2003-33	Pre Consolidation 1	MF	0.7776	2.8124	14.9629	9.9073	10.2293	10.7618	10.3009	0.3267	3.269	10.536	NA	1441.1	NA	1	1	11.5984	12.2943
P1529-03-BS6081-U133Plus-2.cel	12-Aug-05	21206	12-Aug-05	TT_3a	2003-33	0	MIRT	0	A_BeforeTreatment	A-BeforeTreatment	0	0	0	1	1	1	0	0	0	0	0	0	0	3376454	52275	U133Plus	0	RNBX-Random Biopsy	None	2003-33	Baseline	MF	0.6684	2.2886	14.8292	9.8501	9.1741	10.8822	10.2454	0.7192	3.0105	10.5813	NA	812.2	NA	1	1	11.5573	12.1863
P1583-02-BS6181-U133Plus-2.cel	29-Aug-05	21234	29-Aug-05	TT_3a	2003-33	0	MIRT	0	A_BeforeTreatment	A-BeforeTreatment	0	0	0	1	1	1	0	0	0	0	0	0	0	3414025	52868	U133Plus	0	RNBX-Random Biopsy	None	2003-33	Baseline	MF	0.9431	2.1281	11.8803	11.1602	7.1664	10.4516	10.3806	0.3977	3.3817	12.5492	0.199	924	NA	1	1	11.054	11.7814
P1599-03-BS6194-U133Plus-2.cel	30-Aug-05	21251	30-Aug-05	TT_3a	2003-33	0	MIRT	0	A_BeforeTreatment	A-BeforeTreatment	0	0	0	1	1	1	0	0	0	0	0	0	0	3383918	52872	U133Plus	0	RNBX-Random Biopsy	None	2003-33	Baseline	MS	0.6524	2.5561	10.6884	10.8136	6.8136	10.6134	10.2279	-0.2858	3.1923	12.5989	NA	786.4	NA	1	1	10.8147	11.3107
P1579-02-BS6355-U133Plus-2.cel	22-Sep-05	21297	22-Sep-05	TT_3a	2003-33	0	MIRT	0	A_BeforeTreatment	A-BeforeTreatment	0	0	0	1	1	1	0	0	0	0	0	0	0	3402652	53258	U133Plus	0	RNBX-Random Biopsy	None	2003-33	Baseline	CD-2	0.8891	2.3919	13.9158	10.8849	7.2798	11.9794	10.3064	0.8882	3.7503	12.3907	NA	1290.3	NA	1	1	11.1299	11.7956
P1587-04-BS6496-U133Plus-2.cel	14-Oct-05	21309	6-Oct-05	TT_3a	2003-33	0	MIRT	0	B_PostTreatmentPreTransplant	B-PostInduction	0	8	0	1	1	0	1	0	0	0	0	0	0	3414021	53977	U133Plus	0	RNBX-Random Biopsy	None	2003-33	C1 48Hr Vel	MF	1.0637	2.3932	10.2286	10.83	8.7612	10.4851	10.2346	-0.1178	3.162	12.3642	NA	874.9	NA	1	1	10.7704	11.5074
P1587-03-BS6439-U133Plus-2.cel	6-Oct-05	21309	6-Oct-05	TT_3a	2003-33	0	MIRT	0	A_BeforeTreatment	A-BeforeTreatment	0	0	0	1	1	1	0	0	0	0	0	0	0	3389410	53918	U133Plus	0	RNBX-Random Biopsy	None	2003-33	Baseline	MF	0.9752	2.0475	12.8251	11.1268	9.0304	10.7403	10.3071	0.9164	2.9511	12.4057	NA	1376.3	NA	1	1	10.8873	11.1983
P1603-02-BS6450-U133Plus-2.cel	7-Oct-05	21355	7-Oct-05	TT_3a	2003-33	0	MIRT	0	A_BeforeTreatment	A-BeforeTreatment	0	0	0	1	1	1	0	0	0	0	0	0	0	3413988	53933	U133Plus	0	RNBX-Random Biopsy	None	2003-33	Baseline	MS	0.913	2.2484	13.9235	9.9069	7.7649	10.5626	10.263	0.2328	3.3322	12.3037	NA	1066.7	NA	1	1	11.1484	11.8313
P1606-03-BS6619-U133Plus-2.cel	29-Oct-05	21408	19-Oct-05	TT_3a	2003-33	0	MIRT	0	B_PostTreatmentPreTransplant	B-PostInduction	0	10	0	1	1	0	1	0	0	0	0	0	0	2861087	54921	U133Plus	0	RNBX-Random Biopsy	None	2003-33	C1 48Hr VDTPACE	MF	0.4777	2.1299	9.1374	10.6695	7.4759	10.0537	10.1947	0.8832	2.6342	12.3793	NA	836.6	NA	1	1	10.53	11.7332
P1715-02-BS6665-U133Plus-2.cel	31-Oct-05	21441	20-Oct-05	TT_3a	2003-33	0	MIRT	0	B_PostTreatmentPreTransplant	B-PostInduction	0	11	1	0	1	0	1	0	0	0	0	0	0	2895145	54563	U133Plus	0	RNBX-Random Biopsy	None	2003-33	C1 48Hr Vel	PR	0.6826	2.3125	12.6399	10.3705	7.9094	11.168	10.3609	0.3844	3.2841	12.6812	NA	1558.3	NA	1	1	11.0492	11.7053
P1605-02-BS6443-U133Plus-2.cel	6-Oct-05	21367	6-Oct-05	TT_3a	2003-33	0	MIRT	0	A_BeforeTreatment	A-BeforeTreatment	0	0	0	1	1	1	0	0	0	0	0	0	0	3401689	53923	U133Plus	0	RNBX-Random Biopsy	None	2003-33	Baseline	MS	0.8672	2.6689	14.4201	10.6026	8.9813	11.1411	10.5113	0.3477	3.371	12.835	NA	935.7	NA	1	1	11.5262	12.2499
P1606-02-BS6521-U133Plus-2.cel	19-Oct-05	21408	19-Oct-05	TT_3a	2003-33	0	MIRT	0	A_BeforeTreatment	A-BeforeTreatment	0	0	0	1	1	1	0	0	0	0	0	0	0	2950149	54010	U133Plus	0	RNBX-Random Biopsy	None	2003-33	Baseline	MF	0.7269	1.6569	11.973	10.8842	7.6696	10.8193	10.2779	-0.0262	2.9468	12.442	NA	1079.6	NA	1	1	10.7629	11.4726
P1644-02-BS6827-U133Plus-2.cel	18-Nov-05	21482	18-Nov-05	TT_3a	2003-33	0	MIRT	0	A_BeforeTreatment	A-BeforeTreatment	0	0	0	1	1	1	0	0	0	0	0	0	0	3383919	54987	U133Plus	0	RNBX-Random Biopsy	None	2003-33	Baseline	PR	0.6022	2.9187	14.4013	10.4622	10.4862	10.4239	10.3603	0.6881	3.6781	12.2671	NA	1421.3	NA	1	1	11.3711	12.3122
P1670-02-BS6762-U133Plus-2.cel	10-Nov-05	21484	10-Nov-05	TT_3a	2003-33	0	MIRT	0	A_BeforeTreatment	A-BeforeTreatment	0	0	0	1	1	1	0	0	0	0	0	0	0	3385119	54911	U133Plus	0	RNBX-Random Biopsy	None	2003-33	Baseline	PR	0.9402	2.4052	12.8984	11.58	8.5089	9.8744	10.3985	0.3659	3.5441	12.3872	NA	940.4	NA	1	1	11.4412	12.0236
P1628-04-BS6973-U133Plus-2.cel	9-Dec-05	21497	30-Nov-05	TT_3a	2003-33	0	MIRT	0	B_PostTreatmentPreTransplant	B-PostInduction	0	9	0	1	1	0	1	0	0	0	0	0	0	3375548	55683	U133Plus	0	RNBX-Random Biopsy	None	2003-33	C1 48Hr Vel	CD-2	0.3618	2.1056	5.5884	9.3941	7.426	10.7209	10.3091	0.7275	2.5833	13.0656	NA	1504	NA	1	1	10.5459	11.2865
P1759-02-BS6906-U133Plus-2.CEL	1-Dec-05	21496	1-Dec-05	TT_3a	2003-33	0	MIRT	0	A_BeforeTreatment	A-BeforeTreatment	0	0	0	1	1	1	0	0	0	0	0	0	0	4294669	55086	U133Plus	0	RNBX-Random Biopsy	None	2003-33	Baseline	CD-1	0.6474	1.9346	14.1421	10.2	8.8351	10.5164	10.2164	0.8074	2.8738	10.847	NA	1879.9	NA	1	1	11.1673	11.8239
P1628-03-BS6893-U133Plus-2.cel	30-Nov-05	21497	30-Nov-05	TT_3a	2003-33	0	MIRT	0	A_BeforeTreatment	A-BeforeTreatment	0	0	0	1	1	1	0	0	0	0	0	0	0	3375514	55073	U133Plus	0	RNBX-Random Biopsy	None	2003-33	Baseline	CD-2	0.2681	2.1169	5.4308	9.6297	7.6744	10.2822	10.3161	0.7259	2.1844	12.8574	NA	1560.4	NA	1	1	10.6008	11.2954
P1646-02-BS6852-U133Plus-2.cel	22-Nov-05	21521	22-Nov-05	TT_3a	2003-33	0	MIRT	0	A_BeforeTreatment	A-BeforeTreatment	0	0	0	1	1	1	0	0	0	0	0	0	0	3413987	55015	U133Plus	0	RNBX-Random Biopsy	None	2003-33	Baseline	MS	0.6185	1.7691	9.1921	11.7144	7.026	10.5884	10.3335	0.4274	2.9893	12.9322	NA	786.2	NA	1	1	10.8171	11.0809
P1634-03-BS8179-U133Plus-2.cel	20-Jul-06	21539	20-Jul-06	TT_3a	2003-33	0	MIRT	0	A_BeforeTreatment	A-BeforeTreatment	0	0	0	1	1	1	0	0	0	0	0	0	0	3451337	61185	U133Plus	0	RNBX-Random Biopsy	None	2003-33	Baseline	MS	0.7612	2.3641	16.0037	9.9052	9.3237	10.4789	10.2271	0.4562	3.1357	11.2036	NA	1150.4	NA	1	1	11.4109	11.9849
P4493-01-BC15097-U133Plus-2.CEL	21-Oct-10	21567	21-Oct-10	TT_4	2008-01	1	MIRT	1	A_BeforeTreatment	A-BeforeTreatment	0	0	0	1	1	1	0	0	0	0	0	0	0	5370570	237520	U133Plus	1	RNBX-Random Biopsy	None	2008-01	Baseline	PR	0.8706	2.7923	16.2365	10.1067	8.4098	11.9517	10.3167	0.2176	3.4814	11.1214	NA	568.9	1082.42	1	1	11.3842	11.836
P1632-11-BC12719-U133Plus-2.CEL	20-Apr-10	21608	20-Apr-10	TT_4	2008-01	1	MIRT	1	A_BeforeTreatment	A-BeforeTreatment	0	0	0	1	1	1	0	0	0	0	0	0	0	4733649	187347	U133Plus	1	RNBX-Random Biopsy	None	2008-01	Baseline	CD-2	0.7958	2.8118	13.4973	11.2129	7.6798	11.5628	10.4273	0.2176	3.8464	12.4821	NA	496.7	878.45	1	1	11.4096	12.1302
P2283-04-BC2110-U133Plus-2.cel	7-Dec-07	21694	7-Dec-07	TT_3b	2006-66	0	MIRT	0	A_BeforeTreatment	A-BeforeTreatment	0	0	0	1	1	1	0	0	0	0	0	0	0	4188820	91960	U133Plus	0	RNBX-Random Biopsy	None	2006-66	Baseline	PR	0.7373	2.7264	14.0781	9.8283	7.9477	10.0237	10.3359	0.4102	3.2971	11.7425	NA	1507.9	NA	1	1	11.3865	12.2034
P1778-01-BS7341-U133Plus-2.cel	14-Feb-06	21737	14-Feb-06	TT_3a	2003-33	0	MIRT	0	A_BeforeTreatment	A-BeforeTreatment	0	0	0	1	1	1	0	0	0	0	0	0	0	3375549	57417	U133Plus	0	RNBX-Random Biopsy	None	2003-33	Baseline	MS	0.1741	2.4788	7.8624	9.8182	10.9303	10.863	10.1509	0.4106	2.4717	11.5911	0.066	512.1	NA	1	1	11.3048	12.655
P1805-02-BS7576-U133Plus-2.cel	27-Mar-06	21850	13-Mar-06	TT_3a	2003-33	0	MIRT	0	B_PostTreatmentPreTransplant	B-PostInduction	0	14	0	1	1	0	1	0	0	0	0	0	0	3413925	58311	U133Plus	0	RNBX-Random Biopsy	None	2003-33	C1 48Hr VDTPACE	CD-2	0.3613	2.434	4.9827	11.3765	8.1856	10.232	10.3966	0.9948	3.3206	12.7605	0.039	1592.8	NA	1	1	10.7019	11.406
P1782-01-BS7432-U133Plus-2.cel	2-Mar-06	21783	2-Mar-06	TT_3a	2003-33	0	MIRT	0	A_BeforeTreatment	A-BeforeTreatment	0	0	0	1	1	1	0	0	0	0	0	0	0	3385134	57964	U133Plus	0	RNBX-Random Biopsy	None	2003-33	Baseline	CD-2	1.1639	2.5418	10.0544	10.4622	8.2358	12.0293	10.427	1.1379	3.1926	12.4149	NA	988.7	NA	1	1	11.1509	12.4379
RE12-000498.CEL	10-Apr-06	17421	4-Nov-04	TT_3a	2003-33	2	Signal Genetics	0	F_PostConsolidationPreMaintenance	FG-PostConsolidation	0	522	0	1	1	0	0	0	0	0	1	0	0	5111867	58980	U133Plus	1	RNBX-Random Biopsy	None	2003-33	Pre Maintenance 1	MS	0.4974	2.2352	8.15	10.6438	7.2658	10.0921	10.1244	0.1576	2.6432	12.7637	0.014	334.88	479	1	1	10.7948	11.5193
P1694-04-BS7515-U133Plus-2.cel	17-Mar-06	21786	17-Mar-06	TT_3a	2003-33	0	MIRT	0	A_BeforeTreatment	A-BeforeTreatment	0	0	0	1	1	1	0	0	0	0	0	0	0	3375567	58247	U133Plus	0	RNBX-Random Biopsy	None	2003-33	Baseline	PR	0.6447	2.411	15.5375	9.7039	7.7237	10.5456	10.2996	1.0764	3.4018	12.3833	NA	1152	NA	1	1	11.4053	12.0125
P1694-06-BS7714-U133Plus-2.cel	14-Apr-06	21786	17-Mar-06	TT_3a	2003-33	0	MIRT	0	B_PostTreatmentPreTransplant	B-PostInduction	0	28	0	1	1	0	1	0	0	0	0	0	0	3402651	59188	U133Plus	0	RNBX-Random Biopsy	None	2003-33	C1 48Hr Vel	PR	0.9632	2.454	15.853	9.9168	8.1162	10.57	10.3068	0.6289	3.4557	12.1395	NA	1617.8	NA	1	1	11.1922	11.7652
P1707-04-BS7715-U133Plus-2.cel	14-Apr-06	21830	24-Mar-06	TT_3a	2003-33	0	MIRT	0	B_PostTreatmentPreTransplant	B-PostInduction	0	21	0	1	1	0	1	0	0	0	0	0	0	3383923	59189	U133Plus	0	RNBX-Random Biopsy	None	2003-33	C1 48Hr Vel	PR	0.9265	2.5122	13.1804	10.2962	6.909	11.4052	10.3779	0.3715	3.5325	12.5568	NA	1120.5	NA	1	1	10.7667	10.9383
P1691-04-BS7730-U133Plus-2.cel	17-Apr-06	21867	23-Mar-06	TT_3a	2003-33	0	MIRT	0	B_PostTreatmentPreTransplant	B-PostInduction	0	25	0	1	1	0	1	0	0	0	0	0	0	3175093	59203	U133Plus	0	RNBX-Random Biopsy	None	2003-33	C1 48Hr VDTPACE	PR	0.8863	2.7451	14.6048	9.7572	8.1869	9.631	10.2562	0.3968	3.2746	11.1542	NA	1098.1	NA	1	1	11.2832	12.1981
P1788-01-BS7474-U133Plus-2.cel	9-Mar-06	21797	9-Mar-06	TT_3a	2003-33	0	MIRT	0	A_BeforeTreatment	A-BeforeTreatment	0	0	0	1	1	1	0	0	0	0	0	0	0	3401678	58220	U133Plus	0	RNBX-Random Biopsy	None	2003-33	Baseline	CD-1	0.9057	2.6934	15.4427	10.0405	8.2818	10.8757	10.3871	-0.1598	3.4755	11.1976	NA	1006.7	NA	1	1	11.4341	12.1823
P1707-00-BS7568-U133Plus-2.cel	24-Mar-06	21830	24-Mar-06	TT_3a	2003-33	0	MIRT	0	A_BeforeTreatment	A-BeforeTreatment	0	0	0	1	1	1	0	0	0	0	0	0	0	3413946	58316	U133Plus	0	RNBX-Random Biopsy	None	2003-33	Baseline	PR	0.8412	2.1523	12.8728	10.4045	7.3385	10.0548	10.3786	0.7457	3.1694	12.5354	NA	819.8	NA	1	1	10.8349	11.166
P1805-01-BS7494-U133Plus-2.cel	13-Mar-06	21850	13-Mar-06	TT_3a	2003-33	0	MIRT	0	A_BeforeTreatment	A-BeforeTreatment	0	0	0	1	1	1	0	0	0	0	0	0	0	3169346	58229	U133Plus	0	RNBX-Random Biopsy	None	2003-33	Baseline	CD-2	0.7662	2.4467	11.8287	10.9949	8.0344	10.802	10.3283	0.2414	3.4083	12.6073	NA	641.5	NA	1	1	11.0121	11.6043
P1789-01-BS7516-U133Plus-2.cel	17-Mar-06	21857	17-Mar-06	TT_3a	2003-33	0	MIRT	0	A_BeforeTreatment	A-BeforeTreatment	0	0	0	1	1	1	0	0	0	0	0	0	0	3401682	58248	U133Plus	0	RNBX-Random Biopsy	None	2003-33	Baseline	MF	0.784	2.6067	9.0226	11.2415	7.7834	11.137	10.5014	0.5098	3.2638	12.9076	NA	1174.5	NA	1	1	10.7311	11.7389
P1693-03-BS7566-U133Plus-2.cel	24-Mar-06	21862	24-Mar-06	TT_3a	2003-33	0	MIRT	0	A_BeforeTreatment	A-BeforeTreatment	0	0	0	1	1	1	0	0	0	0	0	0	0	3256140	58306	U133Plus	0	RNBX-Random Biopsy	None	2003-33	Baseline	CD-2	0.7202	2.6436	14.7441	10.8443	6.9481	12.8778	10.2496	0.6927	3.7587	11.9705	NA	665.3	NA	1	1	11.5453	11.8769
P1691-03-BS7560-U133Plus-2.cel	23-Mar-06	21867	23-Mar-06	TT_3a	2003-33	0	MIRT	0	A_BeforeTreatment	A-BeforeTreatment	0	0	0	1	1	1	0	0	0	0	0	0	0	3256175	58298	U133Plus	0	RNBX-Random Biopsy	None	2003-33	Baseline	PR	0.7978	2.2702	13.972	9.8255	8.9478	10.5123	10.3081	0.23	3.7222	12.093	NA	1248.4	NA	1	1	11.4523	12.034
P1779-01-BS7845-U133Plus-2.cel	5-May-06	21987	26-Apr-06	TT_3a	2003-33	0	MIRT	0	B_PostTreatmentPreTransplant	B-PostInduction	0	9	0	1	1	0	1	0	0	0	0	0	0	3383957	59360	U133Plus	0	RNBX-Random Biopsy	None	2003-33	C1 48Hr Vel	PR	1.0681	2.7631	11.2695	9.7563	7.0303	13.1763	10.452	0.2963	3.8861	12.8032	NA	1245.1	NA	1	1	10.954	11.7429
P1748-02-BS7643-U133Plus-2.cel	5-Apr-06	21926	5-Apr-06	TT_3a	2003-33	0	MIRT	0	A_BeforeTreatment	A-BeforeTreatment	0	0	0	1	1	1	0	0	0	0	0	0	0	3383922	58397	U133Plus	0	RNBX-Random Biopsy	None	2003-33	Baseline	MS	0.2304	2.4644	10.3811	11.4426	7.5223	11.3123	10.1323	-0.2363	3.2795	13.3418	NA	926.5	NA	1	1	10.759	11.3086
P1801-01-BS7887-U133Plus-2.cel	12-May-06	22071	3-May-06	TT_3a	2003-33	0	MIRT	0	B_PostTreatmentPreTransplant	B-PostInduction	0	9	0	1	1	0	1	0	0	0	0	0	0	3413939	59403	U133Plus	0	RNBX-Random Biopsy	None	2003-33	C1 48Hr Vel	MS	0.9619	2.6353	15.4233	9.9202	7.5266	10.9907	10.3253	0.2962	3.639	12.1281	NA	962.2	NA	1	1	11.4151	11.8963
P1790-01-BS7745-U133Plus-2.cel	19-Apr-06	21955	19-Apr-06	TT_3a	2003-33	0	MIRT	0	A_BeforeTreatment	A-BeforeTreatment	0	0	0	1	1	1	0	0	0	0	0	0	0	3401683	59239	U133Plus	0	RNBX-Random Biopsy	None	2003-33	Baseline	MS	0.74	2.3099	14.1871	10.2188	7.893	12.2802	10.3954	0.3081	3.2618	12.2768	NA	1090.1	NA	1	1	11.0711	11.7738
P1784-01-BS7829-U133Plus-2.cel	3-May-06	21956	3-May-06	TT_3a	2003-33	0	MIRT	0	A_BeforeTreatment	A-BeforeTreatment	0	0	0	1	1	1	0	0	0	0	0	0	0	3401694	59341	U133Plus	0	RNBX-Random Biopsy	None	2003-33	Baseline	PR	0.9229	2.6258	16.1367	10.0158	8.2271	9.9948	10.403	0.3392	3.4233	10.4969	NA	1345.7	NA	1	1	11.6664	12.3316
RE12-000501.CEL	6-Sep-06	21076	7-Jul-05	TT_3a	2003-33	2	Signal Genetics	0	G_PostConsolidationNoMaintenance	FG-PostConsolidation	1	426	0	1	1	0	0	0	0	0	0	1	0	5113562	62395	U133Plus	1	RNBX-Random Biopsy	None	2003-33	Off-Study, Relapse / Progression	PR	0.917	3.0756	17.4034	9.9055	9.7338	11.1083	10.2994	0.9411	3.7439	10.8691	0.557	191.68	203.01	1	1	11.6586	12.1516
RE12-000588.CEL	25-Sep-06	17864	6-Apr-05	TT_3a	2003-33	2	Signal Genetics	0	F_PostConsolidationPreMaintenance	FG-PostConsolidation	0	537	1	0	1	0	0	0	0	0	1	0	0	5105386	63294	U133Plus	1	RNBX-Random Biopsy	None	2003-33	Pre Maintenance 1	MF	0.2213	2.456	11.2367	9.8589	8.1527	11.6331	10.1699	0.4102	2.6524	10.2739	0.117	879.03	2114.06	1	1	11.1309	12.3983
P1606-04-BS8588-U133Plus-2.cel	26-Sep-06	21408	19-Oct-05	TT_3a	2003-33	0	MIRT	0	F_PostConsolidationPreMaintenance	FG-PostConsolidation	0	342	0	1	1	0	0	0	0	0	1	0	0	3481363	63747	U133Plus	0	RNBX-Random Biopsy	None	2003-33	Pre Maintenance 1	MS	0.0534	2.5433	2.0742	9.0115	6.81	10.4368	10.0807	0.5484	3.1321	9.6125	NA	623.3	NA	1	1	10.7024	11.8033
P1803-01-BS7748-U133Plus-2.cel	19-Apr-06	21970	19-Apr-06	TT_3a	2003-33	0	MIRT	0	A_BeforeTreatment	A-BeforeTreatment	0	0	0	1	1	1	0	0	0	0	0	0	0	3413938	59235	U133Plus	0	RNBX-Random Biopsy	None	2003-33	Baseline	CD-2	0.7014	2.4248	13.5186	10.2016	9.6754	10.8904	10.351	0.2327	3.5904	12.2733	0.202	955.2	NA	1	1	11.4755	12.2096
P1779-02-BS7783-U133Plus-2.cel	26-Apr-06	21987	26-Apr-06	TT_3a	2003-33	0	MIRT	0	A_BeforeTreatment	A-BeforeTreatment	0	0	0	1	1	1	0	0	0	0	0	0	0	3383963	59280	U133Plus	0	RNBX-Random Biopsy	None	2003-33	Baseline	PR	0.9536	2.2598	11.7486	9.9261	7.1895	13.3642	10.4425	0.9267	3.2569	13.0036	NA	892.5	NA	1	1	10.8576	11.6948
P1781-01-BS7871-U133Plus-2.cel	10-May-06	21996	10-May-06	TT_3a	2003-33	0	MIRT	0	A_BeforeTreatment	A-BeforeTreatment	0	0	0	1	1	1	0	0	0	0	0	0	0	3383966	59385	U133Plus	0	RNBX-Random Biopsy	None	2003-33	Baseline	PR	0.8208	2.5137	16.8195	9.4301	9.6603	10.2442	10.347	-0.1345	3.2814	9.8202	0.28	811.2	NA	1	1	11.5562	12.2133
P1783-01-BS7873-U133Plus-2.cel	10-May-06	22037	10-May-06	TT_3a	2003-33	0	MIRT	0	A_BeforeTreatment	A-BeforeTreatment	0	0	0	1	1	1	0	0	0	0	0	0	0	3389411	59387	U133Plus	0	RNBX-Random Biopsy	None	2003-33	Baseline	PR	0.6726	3.1689	16.2713	9.6032	8.1861	10.2023	10.3009	0.1668	3.4501	9.887	NA	931	NA	1	1	11.3198	11.98
P1775-01-BS7978-U133Plus-2.cel	31-May-06	22047	31-May-06	TT_3a	2003-33	0	MIRT	0	A_BeforeTreatment	A-BeforeTreatment	0	0	0	1	1	1	0	0	0	0	0	0	0	3375566	60446	U133Plus	0	RNBX-Random Biopsy	None	2003-33	Baseline	CD-1	0.5733	2.5858	11.5756	9.8649	7.5799	9.6704	9.9713	0.4691	2.3132	11.0755	NA	933.1	NA	1	1	10.5178	11.4632
P1735-03-BS7831-U133Plus-2.cel	3-May-06	22071	3-May-06	TT_3a	2003-33	0	MIRT	0	A_BeforeTreatment	A-BeforeTreatment	0	0	0	1	1	1	0	0	0	0	0	0	0	3276055	59343	U133Plus	0	RNBX-Random Biopsy	None	2003-33	Baseline	MS	0.9948	2.5513	13.9181	10.0632	7.8302	10.3214	10.3509	0.4842	3.6073	12.2051	NA	1266	NA	1	1	11.2664	11.733
P1774-01-BS7846-U133Plus-2.cel	5-May-06	22076	5-May-06	TT_3a	2003-33	0	MIRT	0	A_BeforeTreatment	A-BeforeTreatment	0	0	0	1	1	1	0	0	0	0	0	0	0	3375569	59363	U133Plus	0	RNBX-Random Biopsy	None	2003-33	Baseline	MS	0.7817	2.7865	15.2439	9.9711	7.5473	10.2463	10.2543	0.0978	3.3272	11.3852	NA	636.3	NA	1	1	11.3547	11.8779
BI14-000425.CEL	2-Feb-09	22264	2-Feb-09	TT_4	2008-01	2	Signal Genetics	0	A_BeforeTreatment	A-BeforeTreatment	0	0	0	1	1	1	0	0	0	0	0	0	0	5485245	168566	U133Plus	1	RNBX-Random Biopsy	None	2008-01	Baseline	CD-2	0.6802	2.6389	14.9031	9.5093	7.4997	10.1747	10.2948	0.3401	3.3621	11.8292	NA	217	245.72	1	1	11.4309	12.0088
P1979-04-BS9577-U133Plus-2.cel	21-Feb-07	22281	21-Feb-07	TT_3b	2006-66	0	MIRT	0	A_BeforeTreatment	A-BeforeTreatment	0	0	0	1	1	1	0	0	0	0	0	0	0	3902696	80084	U133Plus	0	RNBX-Random Biopsy	None	2006-66	Baseline	PR	0.9455	2.5482	13.8609	9.6651	8.5248	10.7384	10.422	0.4133	3.3203	12.4855	NA	1300.7	NA	1	1	11.5433	12.3398
P1905-05-BS9153-U133Plus-2.cel	16-Dec-06	22615	9-Nov-06	TT_3b	2006-66	0	MIRT	0	B_PostTreatmentPreTransplant	B-PostInduction	0	37	0	1	1	0	1	0	0	0	0	0	0	3768727	77928	U133Plus	0	RNBX-Random Biopsy	None	2006-66	C1 48Hr Vel	PR	0.9392	2.9795	16.0627	9.5171	7.6405	10.3015	10.2093	0.1598	3.6484	11.2796	NA	1371.9	NA	1	1	11.6437	12.0902
P1975-06-BS9206-U133Plus-2.cel	29-Dec-06	22665	6-Dec-06	TT_3b	2006-66	0	MIRT	0	B_PostTreatmentPreTransplant	B-PostInduction	0	23	0	1	1	0	1	0	0	0	0	0	0	3714495	78350	U133Plus	0	RNBX-Random Biopsy	None	2006-66	C1 48Hr VDTPACE	CD-2	0.0613	2.2348	8.4385	10.5252	6.8814	10.3395	9.9631	0.6105	2.9618	12.0444	NA	1352.5	NA	1	1	10.3357	11.1273
P1939-01-BS8712-U133Plus-2.cel	13-Oct-06	22538	13-Oct-06	TT_3b	2006-66	0	MIRT	0	A_BeforeTreatment	A-BeforeTreatment	0	0	0	1	1	1	0	0	0	0	0	0	0	3572612	63890	U133Plus	0	RNBX-Random Biopsy	None	2006-66	Baseline	MS	0.0594	2.1169	10.4231	10.0961	7.6426	9.1816	9.8763	-0.1323	2.6516	10.4551	NA	768.8	NA	1	1	11.008	11.4021
P1919-05-BS9260-U133Plus-2.cel	6-Jan-07	22668	1-Dec-06	TT_3b	2006-66	0	MIRT	0	B_PostTreatmentPreTransplant	B-PostInduction	0	36	0	1	1	0	1	0	0	0	0	0	0	3917907	78578	U133Plus	0	RNBX-Random Biopsy	None	2006-66	C1 48Hr Vel	MS	0.7086	2.6575	14.0143	9.6858	8.4076	9.9129	10.2446	0.3076	3.8325	11.3311	NA	986.1	NA	1	1	11.281	11.9432
P2045-04-BS9297-U133Plus-2.cel	10-Jan-07	22726	13-Dec-06	TT_3b	2006-66	0	MIRT	0	B_PostTreatmentPreTransplant	B-PostInduction	0	28	0	1	1	0	1	0	0	0	0	0	0	3749044	78606	U133Plus	0	RNBX-Random Biopsy	None	2006-66	Extra Sample	CD-1	0.4386	2.7669	10.5009	9.9753	7.0195	10.5729	10.2441	1.0395	3.1102	12.0061	NA	1064.5	NA	1	1	10.7939	11.4712
P1905-04-BS8914-U133Plus-2.cel	9-Nov-06	22615	9-Nov-06	TT_3b	2006-66	0	MIRT	0	A_BeforeTreatment	A-BeforeTreatment	0	0	0	1	1	1	0	0	0	0	0	0	0	3768728	77904	U133Plus	0	RNBX-Random Biopsy	None	2006-66	Baseline	PR	0.7857	2.2139	14.7693	9.7697	7.6981	10.8151	10.2544	0.8092	3.1285	11.6943	NA	1233.6	NA	1	1	11.4371	12.0047
P1984-02-BS9361-U133Plus-2.cel	19-Jan-07	22750	13-Dec-06	TT_3b	2006-66	0	MIRT	0	B_PostTreatmentPreTransplant	B-PostInduction	0	37	0	1	1	0	1	0	0	0	0	0	0	3654586	78687	U133Plus	0	RNBX-Random Biopsy	None	2006-66	Extra Sample	MF	0.6286	2.4554	14.1844	10.0701	7.0824	10.0173	10.2206	0.4614	3.4924	9.4899	NA	1177.9	NA	1	1	11.5498	12.2243
P1967-03-BS9379-U133Plus-2.cel	22-Jan-07	22729	3-Jan-07	TT_3b	2006-66	0	MIRT	0	B_PostTreatmentPreTransplant	B-PostInduction	0	19	1	0	1	0	1	0	0	0	0	0	0	3767291	78702	U133Plus	0	RNBX-Random Biopsy	None	2006-66	C1 48Hr Vel	MS	0.6949	2.9988	13.8456	9.4939	8.6143	10.7858	10.2464	0.6788	3.2931	9.3671	NA	628.5	NA	1	1	11.3708	12.1195
P1983-03-BS9431-U133Plus-2.cel	29-Jan-07	22791	11-Jan-07	TT_3b	2006-66	0	MIRT	0	B_PostTreatmentPreTransplant	B-PostInduction	0	18	0	1	1	0	1	0	0	0	0	0	0	3620528	78763	U133Plus	0	RNBX-Random Biopsy	None	2006-66	C1 48Hr VDTPACE	MF	0.9367	2.7171	7.9356	10.988	6.2226	10.2446	10.4027	0.4316	3.4481	11.7922	NA	2312.1	NA	1	1	11.2879	12.7941
P2001-07-BS8946-U133Plus-2.cel	15-Nov-06	22631	15-Nov-06	TT_3b	2006-66	0	MIRT	0	A_BeforeTreatment	A-BeforeTreatment	0	0	0	1	1	1	0	0	0	0	0	0	0	3749036	77155	U133Plus	0	RNBX-Random Biopsy	None	2006-66	Baseline	MS	0.7296	2.4809	14.3649	10.312	7.6579	10.2311	10.1613	0.057	3.3528	12.0855	NA	1211.1	NA	1	1	11.3332	11.7789
P1975-05-BS9095-U133Plus-2.cel	6-Dec-06	22665	6-Dec-06	TT_3b	2006-66	0	MIRT	0	A_BeforeTreatment	A-BeforeTreatment	0	0	0	1	1	1	0	0	0	0	0	0	0	3654522	77832	U133Plus	0	RNBX-Random Biopsy	None	2006-66	Baseline	CD-2	0.1402	1.8779	3.7538	10.6017	7.3814	11.6248	9.9637	0.8001	2.7233	12.2031	NA	1126.9	NA	1	1	10.1014	11.227
P1919-03-BS9064-U133Plus-2.cel	1-Dec-06	22668	1-Dec-06	TT_3b	2006-66	0	MIRT	0	A_BeforeTreatment	A-BeforeTreatment	0	0	0	1	1	1	0	0	0	0	0	0	0	3665454	77797	U133Plus	0	RNBX-Random Biopsy	None	2006-66	Baseline	PR	0.6693	2.6032	14.3538	9.7568	8.8644	10.0304	10.2051	0.2569	3.307	11.3258	NA	1402.6	NA	1	1	11.3618	11.8222
P1989-03-BS9065-U133Plus-2.cel	1-Dec-06	22676	1-Dec-06	TT_3b	2006-66	0	MIRT	0	A_BeforeTreatment	A-BeforeTreatment	0	0	0	1	1	1	0	0	0	0	0	0	0	3654588	77798	U133Plus	0	RNBX-Random Biopsy	None	2006-66	Baseline	CD-2	0.3626	1.8412	10.3865	10.6387	9.1206	11.7401	10.1807	0.7695	2.7391	12.5724	NA	1908.5	NA	1	1	10.7588	11.2613
P2045-03-BS9132-U133Plus-2.cel	13-Dec-06	22726	13-Dec-06	TT_3b	2006-66	0	MIRT	0	A_BeforeTreatment	A-BeforeTreatment	0	0	0	1	1	1	0	0	0	0	0	0	0	3768766	77886	U133Plus	0	RNBX-Random Biopsy	None	2006-66	Baseline	CD-1	0.2877	2.1701	10.8028	9.5441	7.8813	10.7793	10.3106	0.5014	3.3207	12.7492	NA	1670.4	NA	1	1	10.3522	10.7769
P1979-05-BS9600-U133Plus-2.cel	23-Feb-07	22281	21-Feb-07	TT_3b	2006-66	0	MIRT	0	B_PostTreatmentPreTransplant	B-PostInduction	0	2	0	1	1	0	1	0	0	0	0	0	0	3902693	80135	U133Plus	0	RNBX-Random Biopsy	None	2006-66	C1 48Hr Vel	PR	0.6809	2.3546	11.8513	9.7778	8.8039	10.7972	10.3623	0.7104	3.3238	12.7423	NA	1525.6	NA	1	1	11.297	12.1051
P1978-05-BS9639-U133Plus-2.cel	2-Mar-07	22807	8-Feb-07	TT_3b	2006-66	0	MIRT	0	B_PostTreatmentPreTransplant	B-PostInduction	0	22	0	1	1	0	1	0	0	0	0	0	0	3917908	80182	U133Plus	0	RNBX-Random Biopsy	None	2006-66	C1 48Hr Vel	MS	0.5439	2.4792	16.5278	9.6536	7.6421	10.1213	10.273	0.656	3.5774	11.5392	NA	874.8	NA	1	1	11.4498	11.8455
P1984-00-BS9133-U133Plus-2.cel	13-Dec-06	22750	13-Dec-06	TT_3b	2006-66	0	MIRT	0	A_BeforeTreatment	A-BeforeTreatment	0	0	0	1	1	1	0	0	0	0	0	0	0	3749001	77888	U133Plus	0	RNBX-Random Biopsy	None	2006-66	Baseline	CD-1	0.9072	2.2044	11.6853	11.1751	6.6629	10.4894	10.2708	0.8626	3.4928	12.2514	NA	1143.9	NA	1	1	10.8724	11.5798
P2018-04-BS9745-U133Plus-2.cel	19-Mar-07	22969	16-Mar-07	TT_3b	2006-66	0	MIRT	0	B_PostTreatmentPreTransplant	B-PostInduction	0	3	0	1	1	0	1	0	0	0	0	0	0	4003208	80855	U133Plus	0	RNBX-Random Biopsy	None	2006-66	C1 48Hr Vel	MF	1.2253	2.9111	10.931	9.2577	6.633	10.1991	10.3855	2.1147	3.5596	9.7375	NA	1073.8	NA	1	1	12.0215	13.4108
P1983-00-BS9310-U133Plus-2.cel	11-Jan-07	22791	11-Jan-07	TT_3b	2006-66	0	MIRT	0	A_BeforeTreatment	A-BeforeTreatment	0	0	0	1	1	1	0	0	0	0	0	0	0	3768397	78624	U133Plus	0	RNBX-Random Biopsy	None	2006-66	Baseline	CD-1	1.0327	2.4318	11.4498	10.3802	7.5027	9.9213	10.2803	-0.3058	3.3169	12.3014	NA	2177.2	NA	1	1	11.3468	12.1001
P1978-03-BS9505-U133Plus-2.cel	8-Feb-07	22807	8-Feb-07	TT_3b	2006-66	0	MIRT	0	A_BeforeTreatment	A-BeforeTreatment	0	0	0	1	1	1	0	0	0	0	0	0	0	3620526	79648	U133Plus	0	RNBX-Random Biopsy	None	2006-66	Baseline	MS	0.919	2.5264	15.7809	9.9331	8.996	10.1802	10.3125	0.7007	3.786	11.6814	NA	1259.1	NA	1	1	11.5114	11.9535
P1969-07-BC0940-U133Plus-2.cel	10-Aug-07	22859	10-Aug-07	TT_3b	2006-66	0	MIRT	0	A_BeforeTreatment	A-BeforeTreatment	0	0	0	1	1	1	0	0	0	0	0	0	0	4063701	84675	U133Plus	0	RNBX-Random Biopsy	None	2006-66	Baseline	MF	0.908	3.0224	12.1206	9.0729	9.5222	10.7565	10.3547	1.1554	3.1579	10.6407	0.201	850.8	NA	1	1	11.9891	12.6932
P2061-04-BS9874-U133Plus-2.cel	9-Apr-07	22987	23-Mar-07	TT_3b	2006-66	0	MIRT	0	B_PostTreatmentPreTransplant	B-PostInduction	0	17	0	1	1	0	1	0	0	0	0	0	0	3903643	81001	U133Plus	0	RNBX-Random Biopsy	None	2006-66	C1 48Hr Vel	PR	1.4917	2.7849	11.2784	9.6356	9.5742	10.0998	10.5414	0.4084	3.4129	12.8117	NA	1388.1	NA	1	1	11.3299	12.3464
P2013-03-BS9451-U133Plus-2.cel	31-Jan-07	22880	31-Jan-07	TT_3b	2006-66	0	MIRT	0	A_BeforeTreatment	A-BeforeTreatment	0	0	0	1	1	1	0	0	0	0	0	0	0	3749037	78784	U133Plus	0	RNBX-Random Biopsy	None	2006-66	Baseline	PR	1.0283	2.5476	14.5158	9.7362	8.1053	10.1536	10.2862	0.6039	3.2838	11.61	0.142	1082.6	NA	1	1	11.5582	12.0582
BI12-000848.CEL	13-Apr-07	16628	18-Mar-04	TT_3a	2003-33	2	Signal Genetics	0	H_PostStartMaintenance	H-PostMaintenance	0	1121	0	1	1	0	0	0	0	0	0	0	1	5162735	81042	U133Plus	1	RNBX-Random Biopsy	None	2003-33	Off-Study, Relapse / Progression	MF	0.6676	2.7773	14.2923	9.9345	10.2907	11.5759	10.3243	0.0014	3.7759	10.6614	NA	310.52	426.45	1	1	11.5835	12.4561
P2135-00-BS9558-U133Plus-2.cel	16-Feb-07	22884	16-Feb-07	TT_3b	2006-66	0	MIRT	0	A_BeforeTreatment	A-BeforeTreatment	0	0	0	1	1	1	0	0	0	0	0	0	0	3911190	79713	U133Plus	0	RNBX-Random Biopsy	None	2006-66	Baseline	MF	0.7535	2.443	15.4109	9.7849	9.5257	9.9546	10.3467	0.7898	3.5835	10.0253	NA	1659.7	NA	1	1	11.5339	12.0546
RE12-000487.CEL	16-Apr-07	23018	4-Apr-07	TT_3b	2006-66	2	Signal Genetics	0	B_PostTreatmentPreTransplant	B-PostInduction	0	12	0	1	1	0	1	0	0	0	0	0	0	5111878	81059	U133Plus	1	RNBX-Random Biopsy	None	2006-66	C1 48Hr VDTPACE	MF	0.7226	2.7682	15.5374	9.4334	8.0376	10.9228	10.3045	0.5585	3.4093	10.1051	0.202	275.66	355.07	1	1	11.2096	11.9968
BI14-000146.CEL	17-Apr-07	22538	13-Oct-06	TT_3b	2006-66	2	Signal Genetics	0	C_PostTransplantPreConsolidation	CDE-PostTransplant	0	186	0	1	1	0	0	1	0	0	0	0	0	5453210	81090	U133Plus	1	RNBX-Random Biopsy	None	2006-66	Pre Transplant 2	PR	1.4193	3.2199	17.9499	9.3229	10.255	9.7896	10.1381	0.6927	4.2311	10.696	NA	256	316.86	1	1	11.855	12.2188
P2382-01-BC9602-U133Plus-2.cel	23-Feb-07	22917	23-Feb-07	TT_3b	2006-66	0	MIRT	0	A_BeforeTreatment	A-BeforeTreatment	0	0	0	1	1	1	0	0	0	0	0	0	0	4063700	80137	U133Plus	0	RNBX-Random Biopsy	None	2006-66	Baseline	MF	0.469	2.9566	9.5002	10.3635	7.7186	10.5628	10.3837	0.3139	2.9256	11.8669	NA	760.9	NA	1	1	11.434	12.0613
P1383-09-BC0122-U133Plus-2.cel	9-May-07	17703	2-Feb-05	TT_3a	2003-33	0	MIRT	0	H_PostStartMaintenance	H-PostMaintenance	0	826	0	1	1	0	0	0	0	0	0	0	1	3768467	82464	U133Plus	0	RNBX-Random Biopsy	None	2003-33	Maintenance Year 2	MF	0.9969	3.2089	16.2532	9.9169	9.4239	11.0891	10.3471	0.2402	3.8085	10.1701	0.635	1571	NA	1	1	11.7523	12.3276
P1986-03-BC0428-U133Plus-2.cel	13-Jun-07	22958	13-Jun-07	TT_3b	2006-66	0	MIRT	0	A_BeforeTreatment	A-BeforeTreatment	0	0	0	1	1	1	0	0	0	0	0	0	0	3768370	83421	U133Plus	0	RNBX-Random Biopsy	None	2006-66	Baseline	PR	1.0222	2.7015	14.8939	9.8952	9.1567	11.4882	10.2648	-0.0044	3.4287	12.2156	NA	1181.3	NA	1	1	11.3624	11.7785
P2018-03-BS9735-U133Plus-2.cel	16-Mar-07	22969	16-Mar-07	TT_3b	2006-66	0	MIRT	0	A_BeforeTreatment	A-BeforeTreatment	0	0	0	1	1	1	0	0	0	0	0	0	0	3903713	80845	U133Plus	0	RNBX-Random Biopsy	None	2006-66	Baseline	CD-2	0.0967	1.9506	7.472	11.1398	10.4752	10.4053	10.2644	0.9994	3.0146	12.7977	NA	1509.1	NA	1	1	10.65	11.4164
P2022-03-BC0215-U133Plus-2.cel	18-May-07	23012	11-Apr-07	TT_3b	2006-66	0	MIRT	0	B_PostTreatmentPreTransplant	B-PostInduction	0	37	0	1	1	0	1	0	0	0	0	0	0	3912246	82571	U133Plus	0	RNBX-Random Biopsy	None	2006-66	C1 48Hr Vel	MS	0.9205	3.04	12.1321	10.5176	8.1171	11.1115	10.2564	-0.2785	3.6693	11.7501	0.194	978.1	NA	1	1	11.6489	12.4824
P2120-03-BC0228-U133Plus-2.cel	21-May-07	23163	11-May-07	TT_3b	2006-66	0	MIRT	0	B_PostTreatmentPreTransplant	B-PostInduction	0	10	1	0	1	0	1	0	0	0	0	0	0	3912199	82584	U133Plus	0	RNBX-Random Biopsy	None	2006-66	C1 48Hr Vel	MF	0.81	1.9232	8.8282	12.0124	6.569	11.6284	10.198	0.3458	2.9205	12.8353	0.134	952.6	NA	1	1	10.5896	11.3981
P2146-02-Bc0268-U133Plus-2.cel	25-May-07	23103	26-Apr-07	TT_3b	2006-66	0	MIRT	0	B_PostTreatmentPreTransplant	B-PostInduction	0	29	0	1	1	0	1	0	0	0	0	0	0	3902568	82640	U133Plus	0	RNBX-Random Biopsy	None	2006-66	C1 48Hr Vel	PR	0.5593	3.1594	16.04	9.8628	9.9491	9.9496	10.3441	-0.3193	3.9169	10.6822	NA	1107.6	NA	1	1	11.7523	12.304
P2121-03-BC0266-U133Plus-2.cel	25-May-07	23135	4-May-07	TT_3b	2006-66	0	MIRT	0	B_PostTreatmentPreTransplant	B-PostInduction	0	21	0	1	1	0	1	0	0	0	0	0	0	3917837	82639	U133Plus	0	RNBX-Random Biopsy	None	2006-66	C1 48Hr Vel	MS	0.5263	1.9018	9.6259	9.6665	9.2462	10.3063	10.2338	-0.1642	2.7245	12.5513	NA	1353.2	NA	1	1	10.6139	11.7407
P1984-05-BC0270-U133Plus-2.cel	25-May-07	22750	13-Dec-06	TT_3b	2006-66	0	MIRT	0	C_PostTransplantPreConsolidation	CDE-PostTransplant	0	163	0	1	1	0	0	1	0	0	0	0	0	4088933	82643	U133Plus	0	RNBX-Random Biopsy	None	2006-66	Pre consolidation 1	MF	0.6604	2.9143	10.2731	9.255	7.2148	10.7871	9.9837	-0.2583	3.2452	9.3308	NA	1065.9	NA	1	1	11.393	12.6149
P2061-03-BS9774-U133Plus-2.cel	23-Mar-07	22987	23-Mar-07	TT_3b	2006-66	0	MIRT	0	A_BeforeTreatment	A-BeforeTreatment	0	0	0	1	1	1	0	0	0	0	0	0	0	3903644	80891	U133Plus	0	RNBX-Random Biopsy	None	2006-66	Baseline	MS	0.5462	2.6734	12.048	9.4076	8.8759	11.0936	10.2251	-0.3607	3.1517	10.8671	NA	991.6	NA	1	1	11.3759	12.1533
P2022-02-BS9891-U133Plus-2.cel	11-Apr-07	23012	11-Apr-07	TT_3b	2006-66	0	MIRT	0	A_BeforeTreatment	A-BeforeTreatment	0	0	0	1	1	1	0	0	0	0	0	0	0	3912239	81023	U133Plus	0	RNBX-Random Biopsy	None	2006-66	Baseline	MS	0.9379	2.4636	14.0989	10.2428	8.6016	10.05	10.2611	0.7458	3.6376	12.5171	NA	831.7	NA	1	1	11.4821	12.0015
P2015-03-BS9845-U133Plus-2.cel	4-Apr-07	23018	4-Apr-07	TT_3b	2006-66	0	MIRT	0	A_BeforeTreatment	A-BeforeTreatment	0	0	0	1	1	1	0	0	0	0	0	0	0	3917911	84560	U133Plus	0	RNBX-Random Biopsy	None	2006-66	Baseline	CD-1	-0.0716	2.3329	12.3603	10.2791	9.3516	9.5611	10.0485	-0.1414	2.6225	12.142	NA	775.2	NA	1	1	10.9463	11.6397
P2066-06-BC0329-U133Plus-2.cel	4-Jun-07	23170	18-May-07	TT_3b	2006-66	0	MIRT	0	B_PostTreatmentPreTransplant	B-PostInduction	0	17	1	0	1	0	1	0	0	0	0	0	0	4020147	82702	U133Plus	0	RNBX-Random Biopsy	None	2006-66	C1 48Hr VDTPACE	PR	0.4386	2.9084	8.9554	9.3989	6.9594	10.8859	10.1459	0.5757	3.0165	12.1028	NA	869.9	NA	1	1	11.2209	11.9662
P2100-03-BC0333-U133Plus-2.cel	4-Jun-07	23408	29-May-07	TT_3b	2006-66	0	MIRT	0	B_PostTreatmentPreTransplant	B-PostInduction	0	6	1	0	1	0	1	0	0	0	0	0	0	3903645	82695	U133Plus	0	RNBX-Random Biopsy	None	2006-66	C1 48Hr Vel	PR	0.5481	2.2883	15.1323	10.0583	9.2396	9.8035	10.3176	1.1792	3.1839	11.4933	NA	1351.4	NA	1	1	11.3499	11.6861
P2039-04-BS9929-U133Plus-2.cel	16-Apr-07	23045	16-Apr-07	TT_3b	2006-66	0	MIRT	0	A_BeforeTreatment	A-BeforeTreatment	0	0	0	1	1	1	0	0	0	0	0	0	0	3917926	81058	U133Plus	0	RNBX-Random Biopsy	None	2006-66	Baseline	PR	0.8061	2.5995	14.708	9.9588	8.4684	10.1974	10.4185	0.0994	3.4625	12.5265	NA	1591.8	NA	1	1	11.2685	11.8
BI14-000394.CEL	26-Oct-09	23102	26-Oct-09	TT_4	2008-01	3	Signal Genetics	1	A_BeforeTreatment	A-BeforeTreatment	0	0	0	1	1	1	0	0	0	0	0	0	0	5468576	183362	U133Plus	1	RNBX-Random Biopsy	None	2008-01	Baseline	PR	1.3093	3.1057	17.9151	9.2273	9.5879	11.9464	10.1281	1.2235	4.1216	9.8836	NA	210	233.63	1	1	11.8798	12.2909
P2146-01-BS9995-U133Plus-2.cel	26-Apr-07	23103	26-Apr-07	TT_3b	2006-66	0	MIRT	0	A_BeforeTreatment	A-BeforeTreatment	0	0	0	1	1	1	0	0	0	0	0	0	0	3902569	81167	U133Plus	0	RNBX-Random Biopsy	None	2006-66	Baseline	MF	0.9079	2.9431	16.4492	9.6934	9.8137	9.9335	10.3754	0.9403	3.8658	10.1333	0.533	1765.7	NA	1	1	11.7671	12.2447
P2121-02-BC0077-U133Plus-2.cel	4-May-07	23135	4-May-07	TT_3b	2006-66	0	MIRT	0	A_BeforeTreatment	A-BeforeTreatment	0	0	0	1	1	1	0	0	0	0	0	0	0	3912274	81252	U133Plus	0	RNBX-Random Biopsy	None	2006-66	Baseline	MS	0.3781	1.8203	8.7516	9.8457	9.4258	10.3659	10.2121	0.0966	2.6573	12.5828	NA	1316.2	NA	1	1	10.5497	11.7173
P2097-06-BC0471-U133Plus-2.cel	18-Jun-07	23428	6-Jun-07	TT_3b	2006-66	0	MIRT	0	B_PostTreatmentPreTransplant	B-PostInduction	0	12	1	0	1	0	1	0	0	0	0	0	0	4057811	83450	U133Plus	0	RNBX-Random Biopsy	None	2006-66	C1 48Hr VDTPACE	PR	1.2886	3.4335	9.4192	9.9506	7.6778	10.9332	10.6074	0.7924	3.1788	12.0034	NA	657.5	NA	1	1	12.0657	12.8911
P2106-02-BC0151-U133Plus-2.cel	11-May-07	23168	11-May-07	TT_3b	2006-66	0	MIRT	0	A_BeforeTreatment	A-BeforeTreatment	0	0	0	1	1	1	0	0	0	0	0	0	0	3912221	82502	U133Plus	0	RNBX-Random Biopsy	None	2006-66	Baseline	PR	0.5116	2.5241	15.3891	10.1019	8.3392	10.5574	10.2593	0.2323	3.3408	11.3632	NA	997.7	NA	1	1	11.4041	11.7933
P2134-02-BC0520-U133Plus-2.cel	22-Jun-07	23422	5-Jun-07	TT_3b	2006-66	0	MIRT	0	B_PostTreatmentPreTransplant	B-PostInduction	0	17	0	1	1	0	1	0	0	0	0	0	0	3848531	83506	U133Plus	0	RNBX-Random Biopsy	None	2006-66	C1 48Hr Vel	PR	0.4958	2.1674	12.3061	10.3509	10.2494	11.4537	10.274	0.7585	2.6288	12.3545	NA	1028.6	NA	1	1	11.1606	11.988
P2240-03-BC0538-U133Plus-2.cel	25-Jun-07	23457	22-Jun-07	TT_3b	2006-66	0	MIRT	0	B_PostTreatmentPreTransplant	B-PostInduction	0	3	1	0	1	0	1	0	0	0	0	0	0	4002378	83539	U133Plus	0	RNBX-Random Biopsy	None	2006-66	C1 48Hr Vel	MS	0.2585	2.2859	0.8276	11.3501	8.2195	10.5861	10.0821	0.433	2.4346	12.8802	NA	1267.1	NA	1	1	10.8234	11.6342
P2068-06-BC0578-U133Plus-2.cel	29-Jun-07	23492	15-Jun-07	TT_3b	2006-66	0	MIRT	0	B_PostTreatmentPreTransplant	B-PostInduction	0	14	1	0	1	0	1	0	0	0	0	0	0	4063728	84167	U133Plus	0	RNBX-Random Biopsy	None	2006-66	C1 48Hr VDTPACE	MF	0.5234	3.0811	8.7542	9.7328	8.2271	11.1137	10.2659	0.8561	3.0093	10.827	NA	740.2	NA	1	1	11.1737	12.7623
P2079-00-BC0357-U133Plus-2.cel	6-Jun-07	23409	16-Oct-07	TT_3b	2006-66	0	MIRT	0	A_BeforeTreatment	A-BeforeTreatment	0	-132	0	1	1	1	0	0	0	0	0	0	0	4002391	83329	U133Plus	0	RNBX-Random Biopsy	None	2006-66	Baseline	MS	0.748	3.0363	12.6333	11.1191	7.2569	9.9608	10.3709	0.4339	3.6876	12.6226	NA	1210.1	NA	1	0	11.149	11.8098
P2134-01-BC0342-U133Plus-2.cel	5-Jun-07	23422	5-Jun-07	TT_3b	2006-66	0	MIRT	0	A_BeforeTreatment	A-BeforeTreatment	0	0	0	1	1	1	0	0	0	0	0	0	0	3848532	83320	U133Plus	0	RNBX-Random Biopsy	None	2006-66	Baseline	MS	0.6328	1.9924	9.6213	10.3676	9.2731	11.558	10.2555	0.6633	2.6409	12.6775	NA	879.4	NA	1	1	10.9792	11.7458
RE12-000322.CEL	12-Jul-07	21862	24-Mar-06	TT_3a	2003-33	2	Signal Genetics	0	F_PostConsolidationPreMaintenance	FG-PostConsolidation	0	475	0	1	1	0	0	0	0	0	1	0	0	5065905	84276	U133Plus	1	RNBX-Random Biopsy	None	2003-33	Pre Maintenance 1	MF	0.6398	2.6572	14.5132	9.7443	7.6093	10.586	10.1902	0.4208	3.4645	10.625	0.166	429.05	701.29	1	1	11.3917	11.8026
P2011-07-BC0892-U133Plus-2.cel	7-Aug-07	22898	8-Feb-07	TT_3b	2006-66	0	MIRT	0	C_PostTransplantPreConsolidation	CDE-PostTransplant	0	180	1	0	1	0	0	1	0	0	0	0	0	4063727	84579	U133Plus	0	RNBX-Random Biopsy	None	2006-66	Pre consolidation 1	MF	1.0217	3.2057	16.3828	9.9429	9.4598	11.3003	10.4335	0.7148	3.7556	9.6012	NA	966.7	NA	1	1	11.8754	12.4179
P2086-00-BC0443-U133Plus-2.cel	14-Jun-07	23476	14-Jun-07	TT_3b	2006-66	0	MIRT	0	A_BeforeTreatment	A-BeforeTreatment	0	0	0	1	1	1	0	0	0	0	0	0	0	4002383	83433	U133Plus	0	RNBX-Random Biopsy	None	2006-66	Baseline	CD-2	0.6055	2.5051	11.237	10.4629	8.5416	11.8885	10.3765	0.8686	3.6179	12.6896	0.1	907.9	NA	1	1	10.8688	11.6101
P2231-02-BC1141-U133Plus-2.cel	5-Sep-07	23448	27-Jun-07	TT_3b	2006-66	0	MIRT	0	B_PostTreatmentPreTransplant	B-PostInduction	0	70	1	0	1	0	1	0	0	0	0	0	0	4039427	86052	U133Plus	0	RNBX-Random Biopsy	None	2006-66	Pre Transplant 1	PR	1.1836	3.3297	17.832	9.4278	9.3795	9.7911	10.4405	1.1082	4.3587	10.1602	NA	1353.6	NA	1	1	11.8424	12.2178
P2199-02-BC0609-U133Plus-2.cel	6-Jul-07	23554	6-Jul-07	TT_3b	2006-66	0	MIRT	0	A_BeforeTreatment	A-BeforeTreatment	0	0	0	1	1	1	0	0	0	0	0	0	0	4103794	84204	U133Plus	0	RNBX-Random Biopsy	None	2006-66	Baseline	PR	0.6422	2.8204	11.427	9.9153	7.334	12.4146	10.3366	-0.0216	3.2599	12.5483	NA	1114.8	NA	1	1	10.9825	11.7491
P2129-02-BC0667-U133Plus-2.cel	12-Jul-07	23570	12-Jul-07	TT_3b	2006-66	0	MIRT	0	A_BeforeTreatment	A-BeforeTreatment	0	0	0	1	1	1	0	0	0	0	0	0	0	4057812	84259	U133Plus	0	RNBX-Random Biopsy	None	2006-66	Baseline	MS	0.6645	2.6542	5.5671	10.7334	8.2725	9.6639	10.2068	0.2497	3.0181	12.6243	NA	891.7	NA	1	1	11.1073	11.6477
P2166-05-BC1335-U133Plus-2.cel	1-Oct-07	23782	6-Sep-07	TT_3b	2006-66	0	MIRT	0	B_PostTreatmentPreTransplant	B-PostInduction	0	25	0	1	1	0	1	0	0	0	0	0	0	3941807	86291	U133Plus	0	RNBX-Random Biopsy	None	2006-66	C1 48Hr Vel	MF	0.304	2.1786	5.3902	9.9258	7.9076	11.0836	10.3579	1.1979	3.0371	9.5459	NA	492.2	NA	1	1	10.6459	11.9263
P2154-03-BC0802-U133Plus-2.cel	27-Jul-07	23651	27-Jul-07	TT_3b	2006-66	0	MIRT	0	A_BeforeTreatment	A-BeforeTreatment	0	0	0	1	1	1	0	0	0	0	0	0	0	4088972	84448	U133Plus	0	RNBX-Random Biopsy	None	2006-66	Baseline	PR	0.6712	2.4512	8.9316	9.3158	8.0829	11.697	10.02	-0.2199	2.7699	12.4018	NA	696.5	NA	1	1	10.7546	11.5233
P1969-06-BC1369-U133Plus-2_2.cel	4-Oct-07	22859	10-Aug-07	TT_3b	2006-66	0	MIRT	0	B_PostTreatmentPreTransplant	B-PostInduction	0	55	0	1	1	0	1	0	0	0	0	0	0	3945859	86350	U133Plus	0	RNBX-Random Biopsy	None	2006-66	Pre Transplant 1	MF	0.7138	2.6204	16.0592	9.5568	8.9597	9.781	10.1683	-0.6401	3.7982	9.4535	0.609	630.9	NA	1	1	11.7058	12.5885
P2152-02-BC1040-U133Plus-2.cel	23-Aug-07	23739	23-Aug-07	TT_3b	2006-66	0	MIRT	0	A_BeforeTreatment	A-BeforeTreatment	0	0	0	1	1	1	0	0	0	0	0	0	0	4151672	84803	U133Plus	0	RNBX-Random Biopsy	None	2006-66	Baseline	MS	0.9137	2.81	12.8355	9.7209	8.0146	10.2924	10.3684	0.3319	3.6301	12.6415	NA	954.2	NA	1	1	11.2683	11.9496
P1100-04-BC1456-U133Plus-2.cel	11-Oct-07	16920	10-Jun-04	TT_3a	2003-33	0	MIRT	0	H_PostStartMaintenance	H-PostMaintenance	0	1218	0	1	1	0	0	0	0	0	0	0	1	3945836	86438	U133Plus	0	RNBX-Random Biopsy	None	2003-33	Off-Study, Other Than Relapse	MF	0.8873	2.9261	17.0614	9.7589	9.3789	10.1966	10.3562	0.6798	3.5917	9.5821	0.552	1643.1	NA	1	1	11.7245	12.2983
P2181-04-BC1500-U133Plus-2.cel	12-Oct-07	23985	8-Oct-07	TT_3b	2006-66	0	MIRT	0	B_PostTreatmentPreTransplant	B-PostInduction	0	4	0	1	1	0	1	0	0	0	0	0	0	4002389	86466	U133Plus	0	RNBX-Random Biopsy	None	2006-66	C1 48Hr Vel	PR	1.047	2.9236	17.6718	9.9087	10.6473	9.7331	10.3357	0.7333	3.9367	9.3993	NA	1178.9	NA	1	1	11.6446	12.0584
P2176-06-BC1520-U133Plus-2.cel	15-Oct-07	23921	20-Sep-07	TT_3b	2006-66	0	MIRT	0	B_PostTreatmentPreTransplant	B-PostInduction	0	25	0	1	1	0	1	0	0	0	0	0	0	4002390	86493	U133Plus	0	RNBX-Random Biopsy	None	2006-66	C1 48Hr Vel	CD-1	0.8067	2.8443	13.8175	9.6614	8.4899	10.6648	10.3475	0.184	3.5562	11.4884	NA	1407.1	NA	1	1	11.3362	12.1387
P2177-05-BC1515-U133Plus-2.cel	15-Oct-07	23952	27-Sep-07	TT_3b	2006-66	0	MIRT	0	B_PostTreatmentPreTransplant	B-PostInduction	0	18	0	1	1	0	1	0	0	0	0	0	0	4002372	86488	U133Plus	0	RNBX-Random Biopsy	None	2006-66	C1 48Hr Vel	MS	1.0229	2.4776	13.4446	9.7209	8.2137	9.9959	10.5248	-0.0773	3.4988	12.193	NA	1337.2	NA	1	1	11.3784	11.9855
P2166-00-BC1157-U133Plus-2.cel	6-Sep-07	23782	6-Sep-07	TT_3b	2006-66	0	MIRT	0	A_BeforeTreatment	A-BeforeTreatment	0	0	0	1	1	1	0	0	0	0	0	0	0	4002397	86070	U133Plus	0	RNBX-Random Biopsy	None	2006-66	Baseline	CD-1	0.5508	2.6894	11.4363	10.5012	7.7042	9.7564	10.3112	-0.1158	3.146	12.4382	NA	1554	NA	1	1	11.0001	12.0286
P2238-02-BC1155-U133Plus-2.cel	6-Sep-07	23816	6-Sep-07	TT_3b	2006-66	0	MIRT	0	A_BeforeTreatment	A-BeforeTreatment	0	0	0	1	1	1	0	0	0	0	0	0	0	4002382	86068	U133Plus	0	RNBX-Random Biopsy	None	2006-66	Baseline	PR	0.8475	2.9795	13.9932	9.3982	8.1991	10.2845	10.3583	0.6488	3.7597	12.2418	NA	1336.5	NA	1	1	11.5901	12.474
P2068-02-BC1557-U133Plus-2.cel	17-Oct-07	23492	15-Jun-07	TT_3b	2006-66	0	MIRT	0	E_PostTransplantNoMaintenance	CDE-PostTransplant	0	124	1	0	1	0	0	0	0	1	0	0	0	3931363	88297	U133Plus	0	RNBX-Random Biopsy	None	2006-66	Pre Transplant 2	MF	0.966	2.9781	15.5704	9.5095	7.0102	11.5325	10.3377	-0.3316	3.5456	9.3615	NA	903.6	NA	1	1	11.5911	12.4691
P2191-02-BC1243-U133Plus-2.cel	18-Sep-07	23822	18-Sep-07	TT_3b	2006-66	0	MIRT	0	A_BeforeTreatment	A-BeforeTreatment	0	0	0	1	1	1	0	0	0	0	0	0	0	3928511	86169	U133Plus	0	RNBX-Random Biopsy	None	2006-66	Baseline	CD-2	0.2429	1.7299	4.9388	9.9937	7.9688	11.62	10.2842	0.1429	2.4901	12.8441	NA	1305.3	NA	1	1	10.0737	11.1101
P2197-02-BC1278-U133Plus-2.cel	21-Sep-07	23897	21-Sep-07	TT_3b	2006-66	0	MIRT	0	A_BeforeTreatment	A-BeforeTreatment	0	0	0	1	1	1	0	0	0	0	0	0	0	3928513	86209	U133Plus	0	RNBX-Random Biopsy	None	2006-66	Baseline	PR	0.8721	2.4714	15.5301	9.7644	8.2452	12.3241	10.3549	0.5634	3.5782	11.6323	NA	936.8	NA	1	1	11.6031	12.2606
P2238-03-BC1692-U133Plus-2.cel	26-Oct-07	23816	6-Sep-07	TT_3b	2006-66	0	MIRT	0	B_PostTreatmentPreTransplant	B-PostInduction	0	50	0	1	1	0	1	0	0	0	0	0	0	3998965	88348	U133Plus	0	RNBX-Random Biopsy	None	2006-66	C1 48Hr Vel	PR	1.1581	3.1236	16.1645	9.5265	8.7669	9.9932	10.4259	-0.0645	3.7833	11.1848	NA	1465.5	NA	1	1	11.862	12.6778
P2224-06-BC1707-U133Plus-2.cel	29-Oct-07	24033	17-Oct-07	TT_3b	2006-66	0	MIRT	0	B_PostTreatmentPreTransplant	B-PostInduction	0	12	0	1	1	0	1	0	0	0	0	0	0	4002381	88354	U133Plus	0	RNBX-Random Biopsy	None	2006-66	C1 48Hr Vel	PR	0.7922	3.3062	15.4125	10.4195	8.5472	10.0984	10.3444	0.5053	4.2236	12.2455	NA	1557.6	NA	1	1	11.6459	12.2825
P2229-07-BC1715-U133Plus-2.cel	29-Oct-07	24057	19-Oct-07	TT_3b	2006-66	0	MIRT	0	B_PostTreatmentPreTransplant	B-PostInduction	0	10	0	1	1	0	1	0	0	0	0	0	0	4002384	88365	U133Plus	0	RNBX-Random Biopsy	None	2006-66	C1 48Hr Vel	PR	1.2589	3.172	10.5425	9.4926	6.8996	11.0696	10.3141	0.7371	3.2394	12.4788	NA	1577	NA	1	1	11.0418	11.6517
P2176-02-BC1276-U133Plus-2.cel	20-Sep-07	23921	20-Sep-07	TT_3b	2006-66	0	MIRT	0	A_BeforeTreatment	A-BeforeTreatment	0	0	0	1	1	1	0	0	0	0	0	0	0	3928504	86198	U133Plus	0	RNBX-Random Biopsy	None	2006-66	Baseline	CD-1	0.6687	2.7364	14.2935	9.7448	8.2293	10.8833	10.3987	0.2086	3.4828	11.9118	NA	1151.8	NA	1	1	11.1654	12.1062
P2177-00-BC1314-U133Plus-2.cel	27-Sep-07	23952	27-Sep-07	TT_3b	2006-66	0	MIRT	0	A_BeforeTreatment	A-BeforeTreatment	0	0	0	1	1	1	0	0	0	0	0	0	0	4002363	86255	U133Plus	0	RNBX-Random Biopsy	None	2006-66	Baseline	MS	0.8668	2.9949	12.8923	9.6263	7.6938	10.0412	10.28	-0.3504	3.8617	12.3079	NA	1375.8	NA	1	1	11.4357	12.1073
P2232-05-BC1770-U133Plus-2.cel	5-Nov-07	24085	22-Oct-07	TT_3b	2006-66	0	MIRT	0	B_PostTreatmentPreTransplant	B-PostInduction	0	14	1	0	1	0	1	0	0	0	0	0	0	4002374	88458	U133Plus	0	RNBX-Random Biopsy	None	2006-66	C1 48Hr Vel	PR	0.9519	3.0678	16.3033	9.5606	8.2736	10.8577	10.4113	0.3272	4.2192	11.3468	NA	1430.2	NA	1	1	11.5412	11.9239
P2296-06-BC1833-U133Plus-2.CEL	9-Nov-07	24097	1-Nov-07	TT_3b	2006-66	0	MIRT	0	B_PostTreatmentPreTransplant	B-PostInduction	0	8	0	1	1	0	1	0	0	0	0	0	0	4294645	89108	U133Plus	0	RNBX-Random Biopsy	None	2006-66	C1 48Hr Vel	MS	0.5054	2.4775	11.652	9.7385	7.2835	10.3716	10.2309	0.1379	3.3728	11.2122	NA	928.6	NA	1	1	11.3553	12.451
P2181-02-BC1404-U133Plus-2.cel	8-Oct-07	23985	8-Oct-07	TT_3b	2006-66	0	MIRT	0	A_BeforeTreatment	A-BeforeTreatment	0	0	0	1	1	1	0	0	0	0	0	0	0	3941877	86388	U133Plus	0	RNBX-Random Biopsy	None	2006-66	Baseline	MF	0.7362	2.6798	16.004	9.8484	10.148	10.5629	10.2735	0.2033	3.412	10.0287	NA	1108.5	NA	1	1	11.4876	12.1028
P2213-01-BC1553-U133Plus-2.cel	17-Oct-07	23991	17-Oct-07	TT_3b	2006-66	0	MIRT	0	A_BeforeTreatment	A-BeforeTreatment	0	0	0	1	1	1	0	0	0	0	0	0	0	3931574	88292	U133Plus	0	RNBX-Random Biopsy	None	2006-66	Baseline	MF	0.4291	2.0688	5.3433	10.8013	8.0723	12.0153	10.2334	0.6722	2.9127	12.7089	NA	537.1	NA	1	1	10.2864	11.0907
P2382-02-BC1927-U133Plus-2.cel	19-Nov-07	22917	23-Feb-07	TT_3b	2006-66	0	MIRT	0	C_PostTransplantPreConsolidation	CDE-PostTransplant	0	269	0	1	1	0	0	1	0	0	0	0	0	4088974	89848	U133Plus	0	RNBX-Random Biopsy	None	2006-66	Pre consolidation 1	MF	0.962	3.3196	15.9227	9.5118	7.628	11.2388	10.4696	-0.2505	3.9969	9.3619	NA	1285.2	NA	1	1	11.8666	12.45
P2224-05-BC1556-U133Plus-2.cel	17-Oct-07	24033	17-Oct-07	TT_3b	2006-66	0	MIRT	0	A_BeforeTreatment	A-BeforeTreatment	0	0	0	1	1	1	0	0	0	0	0	0	0	4003233	88296	U133Plus	0	RNBX-Random Biopsy	None	2006-66	Baseline	PR	0.5505	2.6291	13.8703	10.8332	9.0341	10.1644	10.2626	0.7602	3.7708	12.7449	NA	1394.2	NA	1	1	11.1198	11.935
P2079-06-BC1940-U133Plus-2.cel	20-Nov-07	23409	16-Oct-07	TT_3b	2006-66	0	MIRT	0	B_PostTreatmentPreTransplant	B-PostInduction	0	35	0	1	1	0	1	0	0	0	0	0	0	4088938	89843	U133Plus	0	RNBX-Random Biopsy	None	2006-66	Pre C2 VDTPACE	MF	0.4688	3.0933	9.4061	9.2538	6.999	10.0291	9.9694	-0.6311	3.1517	9.2547	NA	714.4	NA	1	1	11.237	12.2911
P2229-01-BC1600-U133Plus-2.cel	19-Oct-07	24057	19-Oct-07	TT_3b	2006-66	0	MIRT	0	A_BeforeTreatment	A-BeforeTreatment	0	0	0	1	1	1	0	0	0	0	0	0	0	3945960	88226	U133Plus	0	RNBX-Random Biopsy	None	2006-66	Baseline	PR	0.6802	2.2643	10.6884	9.5226	6.9623	10.8206	10.2251	0.1543	3.1756	12.2086	NA	1371.8	NA	1	1	10.7329	11.3437
RE12-000575.CEL	26-Nov-07	16766	29-Apr-04	TT_3a	2003-33	2	Signal Genetics	0	H_PostStartMaintenance	H-PostMaintenance	0	1306	0	1	1	0	0	0	0	0	0	0	1	5115723	89869	U133Plus	1	RNBX-Random Biopsy	None	2003-33	Extra Sample	PR	1.0048	2.8947	16.8951	9.8272	9.8879	10.487	10.3075	0.019	3.5765	10.7204	NA	197.45	212.49	1	1	11.3914	11.9542
P2149-05-BC2042-U133Plus-2.cel	30-Nov-07	23820	4-Sep-07	TT_3b	2006-66	0	MIRT	0	B_PostTreatmentPreTransplant	B-PostInduction	0	87	1	0	1	0	1	0	0	0	0	0	0	4020153	90309	U133Plus	0	RNBX-Random Biopsy	None	2006-66	Pre Transplant 1	MF	0.63	2.8299	13.8308	9.5876	7.2225	10.0159	10.3109	-0.1386	3.2674	9.3903	NA	1008.6	NA	1	1	11.6639	12.237
P1093-07-BC2053-U133Plus-2.cel	30-Nov-07	16898	28-May-04	TT_3a	2003-33	0	MIRT	0	G_PostConsolidationNoMaintenance	FG-PostConsolidation	1	1281	0	1	1	0	0	0	0	0	0	1	0	4039516	90324	U133Plus	0	RNBX-Random Biopsy	None	2012-12	Physician Request (Comment)	MF	0.7693	2.9215	5.3728	9.9585	6.6697	11.1304	10.3362	0.9379	2.9362	12.1278	NA	1080.3	NA	1	0	11.4098	12.3158
RE12-000544.CEL	30-Nov-07	21956	3-May-06	TT_3a	2003-33	2	Signal Genetics	0	H_PostStartMaintenance	H-PostMaintenance	0	576	0	1	1	0	0	0	0	0	0	0	1	5115707	90322	U133Plus	1	RNBX-Random Biopsy	None	2003-33	Maintenance Year 1, 6 months follow up	MF	0.7252	2.4907	13.9269	9.9575	9.353	11.2722	10.3126	-0.066	2.7954	10.4054	NA	541.99	1004.67	1	1	11.3272	12.1662
P2243-04-BC1690-U133Plus-2.cel	26-Oct-07	24081	26-Oct-07	TT_3b	2006-66	0	MIRT	0	A_BeforeTreatment	A-BeforeTreatment	0	0	0	1	1	1	0	0	0	0	0	0	0	4013966	88346	U133Plus	0	RNBX-Random Biopsy	None	2006-66	Baseline	CD-1	0.4657	2.9832	12.4076	10.7021	6.5868	10.8785	10.3856	1.0112	3.9191	12.6379	NA	1775.8	NA	1	1	11.0671	12.0139
P2263-04-BC2063-U133Plus-2.cel	3-Dec-07	24157	16-Nov-07	TT_3b	2006-66	0	MIRT	0	B_PostTreatmentPreTransplant	B-PostInduction	0	17	1	0	1	0	1	0	0	0	0	0	0	4057796	90479	U133Plus	0	RNBX-Random Biopsy	None	2006-66	C1 48Hr Vel	MF	0.7831	3.1889	12.8862	9.777	9.4384	10.3447	10.2175	0.426	3.008	9.8012	NA	1160.2	NA	1	1	11.5358	12.6276
RE12-000256.CEL	3-Dec-07	16868	21-May-04	TT_3a	2003-33	2	Signal Genetics	0	H_PostStartMaintenance	H-PostMaintenance	0	1291	0	1	1	0	0	0	0	0	0	0	1	5059487	90488	U133Plus	1	RNBX-Random Biopsy	None	2003-33	Maintenance Year 3, 6 months follow up	MF	0.6047	2.9277	15.0735	9.8003	7.2764	10.5352	10.4305	0.7793	3.4595	10.2167	0.29	223.22	256.63	1	1	11.4987	12.0954
P2296-00-BC1755-U133Plus-2.cel	1-Nov-07	24097	1-Nov-07	TT_3b	2006-66	0	MIRT	0	A_BeforeTreatment	A-BeforeTreatment	0	0	0	1	1	1	0	0	0	0	0	0	0	4002387	88432	U133Plus	0	RNBX-Random Biopsy	None	2006-66	Baseline	CD-1	0.8972	3.4245	16.406	9.7157	7.4429	10.2931	10.3851	-0.1081	3.9406	11.7211	NA	1155.5	NA	1	1	11.3258	12.2479
P2259-04-BC2111-U133Plus-2.cel	7-Dec-07	24145	14-Nov-07	TT_3b	2006-66	0	MIRT	0	B_PostTreatmentPreTransplant	B-PostInduction	0	23	1	0	1	0	1	0	0	0	0	0	0	4018749	91958	U133Plus	0	RNBX-Random Biopsy	None	2006-66	C1 48Hr Vel	CD-1	0.8756	3.3058	16.4656	10.883	7.4569	11.7869	10.3605	0.7264	4.5261	11.2387	NA	1969.6	NA	1	1	11.251	11.7453
P2204-06-BC2124-U133Plus-2.cel	10-Dec-07	23998	11-Oct-07	TT_3b	2006-66	0	MIRT	0	B_PostTreatmentPreTransplant	B-PostInduction	0	60	1	0	1	0	1	0	0	0	0	0	0	4037797	91974	U133Plus	0	RNBX-Random Biopsy	None	2006-66	Pre C2 VDTPACE	MS	0.1681	2.7316	9.49	10.3304	7.8432	11.1895	10.2542	0.8282	3.0116	11.1857	NA	771.8	NA	1	1	10.9426	11.9728
RE12-000243.CEL	12-Dec-07	22615	9-Nov-06	TT_3b	2006-66	2	Signal Genetics	0	F_PostConsolidationPreMaintenance	FG-PostConsolidation	0	398	0	1	1	0	0	0	0	0	1	0	0	5059464	92008	U133Plus	1	RNBX-Random Biopsy	None	2006-66	Pre Maintenance 1	MF	0.9068	3.0691	14.8061	9.6564	8.1659	10.2576	10.4853	0.0269	3.5903	10.3555	0.188	272.84	349.48	1	1	11.1931	11.9333
P2243-05-BC2162-U133Plus-2.cel	13-Dec-07	24081	26-Oct-07	TT_3b	2006-66	0	MIRT	0	B_PostTreatmentPreTransplant	B-PostInduction	0	48	0	1	1	0	1	0	0	0	0	0	0	4037791	92024	U133Plus	0	RNBX-Random Biopsy	None	2006-66	Pre C2 VDTPACE	CD-1	0.9438	3.2734	14.6191	10.0395	8.0098	11.1375	10.2532	0.6249	3.3677	10.9062	NA	1221	NA	1	1	11.5649	12.2868
P2191-03-BC2188-U133Plus-2.cel	17-Dec-07	23822	18-Sep-07	TT_3b	2006-66	0	MIRT	0	B_PostTreatmentPreTransplant	B-PostInduction	0	90	0	1	1	0	1	0	0	0	0	0	0	4018763	92118	U133Plus	0	RNBX-Random Biopsy	None	2006-66	Pre Transplant 1	CD-1	0.7274	2.9406	14.1582	9.6228	7.0869	12.8705	10.2564	-0.0622	3.7457	11.834	NA	1829.7	NA	1	1	11.4709	12.6996
BI12-000004.CEL	18-Dec-07	22037	10-May-06	TT_3a	2003-33	2	Signal Genetics	0	F_PostConsolidationPreMaintenance	FG-PostConsolidation	0	587	0	1	1	0	0	0	0	0	1	0	0	5104077	92133	U133Plus	1	RNBX-Random Biopsy	None	2003-33	Pre Maintenance 1	MF	0.5555	2.8337	13.6023	9.5957	7.7058	10.5619	10.2403	0.6503	3.4936	9.935	0.101	193.79	206.47	1	1	11.1821	11.9518
P2278-04-BC2224-U133Plus-2.cel	21-Dec-07	24274	6-Dec-07	TT_3b	2006-66	0	MIRT	0	B_PostTreatmentPreTransplant	B-PostInduction	0	15	1	0	1	0	1	0	0	0	0	0	0	4020155	92888	U133Plus	0	RNBX-Random Biopsy	None	2006-66	C1 48Hr Vel	MF	0.5154	2.4387	11.5763	9.4697	8.2695	12.8701	9.9862	0.3036	2.8281	9.9533	NA	1044.3	NA	1	1	11.221	11.6017
P2317-06-BC2256-U133Plus-2.cel	31-Dec-07	24332	27-Dec-07	TT_3b	2006-66	0	MIRT	0	B_PostTreatmentPreTransplant	B-PostInduction	0	4	0	1	1	0	1	0	0	0	0	0	0	4063705	92933	U133Plus	0	RNBX-Random Biopsy	None	2006-66	C1 48Hr Vel	CD-2	0.7584	2.4884	7.638	10.3906	8.3664	11.1035	10.0908	1.1255	2.2057	11.7659	NA	1077.6	NA	1	1	11.0094	12.4145
P2283-03-BC2264-U133Plus-2.cel	2-Jan-08	21694	7-Dec-07	TT_3b	2006-66	0	MIRT	0	B_PostTreatmentPreTransplant	B-PostInduction	0	26	0	1	1	0	1	0	0	0	0	0	0	4020152	92941	U133Plus	0	RNBX-Random Biopsy	None	2006-66	Pre C2 VDTPACE	PR	0.7475	3.0018	15.3259	9.3842	7.3424	10.3903	10.1914	-0.0134	3.2954	9.2162	NA	1055.3	NA	1	1	11.7669	12.2661
P2106-04-BC2339-U133Plus-2.cel	8-Jan-08	23168	11-May-07	TT_3b	2006-66	0	MIRT	0	C_PostTransplantPreConsolidation	CDE-PostTransplant	0	242	0	1	1	0	0	1	0	0	0	0	0	4068720	148598	U133Plus	0	RNBX-Random Biopsy	None	2006-66	Pre consolidation 1	PR	0.9442	3.4815	15.4331	9.0915	6.9246	9.9212	10.2074	-0.0133	3.7052	9.1481	NA	1008.5	NA	1	1	12.1163	12.8036
P1978-06-BC2336-U133Plus-2.cel	8-Jan-08	22807	8-Feb-07	TT_3b	2006-66	0	MIRT	0	F_PostConsolidationPreMaintenance	FG-PostConsolidation	0	334	0	1	1	0	0	0	0	0	1	0	0	4088940	148591	U133Plus	0	RNBX-Random Biopsy	None	2006-66	Pre Maintenance 1	MF	1.0623	3.8292	16.59	9.2601	7.6532	11.3537	10.3734	0.1992	4.5457	9.267	NA	1256.5	NA	1	1	12.0565	12.7728
BI12-000006.CEL	9-Jan-08	16914	16-Jun-04	TT_3a	2003-33	2	Signal Genetics	0	H_PostStartMaintenance	H-PostMaintenance	0	1302	0	1	1	0	0	0	0	0	0	0	1	5104120	93782	U133Plus	1	RNBX-Random Biopsy	None	2003-33	Extra Sample	PR	0.7691	2.9446	15.661	9.5446	7.9718	9.9573	10.1176	0.4208	3.274	9.9701	0.26	303.69	412.1	1	1	11.5001	12.0018
RE12-000239.CEL	9-Jan-08	21408	19-Oct-05	TT_3a	2003-33	2	Signal Genetics	0	H_PostStartMaintenance	H-PostMaintenance	0	812	0	1	1	0	0	0	0	0	0	0	1	5059441	93786	U133Plus	1	RNBX-Random Biopsy	None	2003-33	Maintenance Year 2	MF	0.8434	2.9681	15.5856	9.8393	10.1283	10.408	10.3605	0.1841	3.6076	10.8294	0.341	311.67	428.88	1	1	11.4727	11.9218
P2304-04-BC2388-U133Plus-2.cel	11-Jan-08	24138	8-Nov-07	TT_3b	2006-66	0	MIRT	0	B_PostTreatmentPreTransplant	B-PostInduction	0	64	0	1	1	0	1	0	0	0	0	0	0	4020151	93820	U133Plus	0	RNBX-Random Biopsy	None	2006-66	Pre Transplant 1	PR	0.9958	2.9762	16.7934	9.607	7.7023	12.091	10.3168	-0.2723	3.9148	9.2959	NA	1112.4	NA	1	1	11.7617	12.2808
RE12-000411.CEL	16-Jan-08	17878	5-Apr-05	TT_3a	2003-33	2	Signal Genetics	0	H_PostStartMaintenance	H-PostMaintenance	0	1016	0	1	1	0	0	0	0	0	0	0	1	5079695	93855	U133Plus	1	RNBX-Random Biopsy	None	2003-33	Extra Sample	PR	0.9665	3.1657	16.0264	9.7062	9.8823	10.7791	10.4535	0.5357	3.6507	10.8433	0.321	267.19	338.41	1	0	11.6228	12.1964
P2032-03-BC2452-U133Plus-2.cel	18-Jan-08	17110	23-Mar-07	TT_3b	2006-66	0	MIRT	0	C_PostTransplantPreConsolidation	CDE-PostTransplant	0	301	1	0	1	0	0	1	0	0	0	0	0	4020133	93877	U133Plus	0	RNBX-Random Biopsy	None	2006-66	Pre consolidation 1	MF	0.7439	3.1488	15.7773	9.433	8.508	10.3063	10.3735	0.0273	3.7045	9.8257	NA	1232.9	NA	1	1	11.7704	12.7061
RE12-000321.CEL	22-Jan-08	17663	2-Feb-05	TT_3a	2003-33	2	Signal Genetics	0	H_PostStartMaintenance	H-PostMaintenance	0	1084	1	0	1	0	0	0	0	0	0	0	1	5065904	93917	U133Plus	1	RNBX-Random Biopsy	None	2003-33	Maintenance Year 3	MF	0.5212	2.8452	14.4136	10.06	9.5033	10.6201	10.2138	0.8375	3.3434	10.3339	0.192	280.6	364.9	1	1	11.4602	12.2358
P2155-05-BC2515-U133Plus-2.cel	24-Jan-08	23799	28-Aug-07	TT_3b	2006-66	0	MIRT	0	C_PostTransplantPreConsolidation	CDE-PostTransplant	0	149	1	0	1	0	0	1	0	0	0	0	0	4063747	93953	U133Plus	0	RNBX-Random Biopsy	None	2006-66	Pre consolidation 1	MF	0.456	3.2868	12.2053	9.2953	8.0494	10.0273	10.0394	0.4729	3.1182	9.6953	NA	893.8	NA	1	1	11.1662	12.5351
P2304-00-BC1817-U133Plus-2.cel	8-Nov-07	24138	8-Nov-07	TT_3b	2006-66	0	MIRT	0	A_BeforeTreatment	A-BeforeTreatment	0	0	0	1	1	1	0	0	0	0	0	0	0	4002385	88499	U133Plus	0	RNBX-Random Biopsy	None	2006-66	Baseline	PR	1.2967	3.1665	16.2188	10.0262	8.8749	12.3019	10.3091	0.2234	4.0186	11.226	NA	1427.9	NA	1	1	11.8232	12.4126
P2229-09-BC2591-U133Plus-2.cel	31-Jan-08	24057	19-Oct-07	TT_3b	2006-66	0	MIRT	0	C_PostTransplantPreConsolidation	CDE-PostTransplant	0	104	0	1	1	0	0	1	0	0	0	0	0	4068715	146956	U133Plus	0	RNBX-Random Biopsy	None	2006-66	Pre Transplant 2	MF	0.617	3.0544	11.3402	9.0381	7.4848	10.5593	10.053	0.1085	3.5503	9.6838	NA	893.3	NA	1	1	11.5072	12.4535
RE12-000407.CEL	1-Feb-08	21079	15-Aug-05	TT_3a	2003-33	2	Signal Genetics	0	H_PostStartMaintenance	H-PostMaintenance	0	900	1	0	1	0	0	0	0	0	0	0	1	5079691	146970	U133Plus	1	RNBX-Random Biopsy	None	2003-33	Maintenance Year 2, 6 months follow up	PR	0.6819	2.7092	16.4103	9.6019	8.4781	10.4654	10.3367	0.6382	3.3872	10.2167	0.291	249.8	305.14	1	1	11.4937	12.1566
RE12-000350.CEL	4-Feb-08	17684	14-Jan-05	TT_3a	2003-33	2	Signal Genetics	0	H_PostStartMaintenance	H-PostMaintenance	0	1116	0	1	1	0	0	0	0	0	0	0	1	5076426	147007	U133Plus	1	RNBX-Random Biopsy	None	2003-33	Maintenance Year 3	MF	0.7747	2.9993	14.5776	9.6429	8.2235	10.9678	10.2927	0.2882	3.6332	10.0053	0.186	204.94	225.02	1	1	11.5868	12.402
RE12-000606.CEL	4-Feb-08	21083	7-Jul-05	TT_3a	2003-33	2	Signal Genetics	0	H_PostStartMaintenance	H-PostMaintenance	0	942	0	1	1	0	0	0	0	0	0	0	1	5105266	147009	U133Plus	1	RNBX-Random Biopsy	None	2003-33	Maintenance Year 2	PR	0.834	3.0809	17.5019	9.3095	8.9156	10.2561	10.3812	0.221	3.3118	10.2197	0.284	173.31	173.88	1	1	11.5478	12.1486
P2197-07-BC2682-U133Plus-2.cel	7-Feb-08	23897	21-Sep-07	TT_3b	2006-66	0	MIRT	0	C_PostTransplantPreConsolidation	CDE-PostTransplant	0	139	0	1	1	0	0	1	0	0	0	0	0	4187763	147090	U133Plus	0	RNBX-Random Biopsy	None	2006-66	Pre Transplant 2	MF	0.8158	2.8866	16.2702	9.8447	8.8257	10.8964	10.2058	0.1645	4.0072	10.1416	NA	1952.6	NA	1	1	11.5296	11.8344
P2289-00-BC1939-U133Plus-2.cel	20-Nov-07	24198	20-Nov-07	TT_3b	2006-66	0	MIRT	0	A_BeforeTreatment	A-BeforeTreatment	0	0	0	1	1	1	0	0	0	0	0	0	0	4002373	89844	U133Plus	0	RNBX-Random Biopsy	None	2006-66	Baseline	PR	1.1721	3.3057	16.1913	9.5291	8.0857	10.2371	10.3484	1.0252	3.7103	10.9487	NA	1141.6	NA	1	1	11.7978	12.5167
P2258-05-BC2697-U133Plus-2.cel	8-Feb-08	24101	15-Nov-07	TT_3b	2006-66	0	MIRT	0	B_PostTreatmentPreTransplant	B-PostInduction	0	85	1	0	1	0	1	0	0	0	0	0	0	4188782	147106	U133Plus	0	RNBX-Random Biopsy	None	2006-66	Pre Transplant 1	PR	0.7874	2.9583	16.7929	9.5786	7.3628	11.1276	10.1753	-0.1316	3.6951	8.5798	NA	1879.4	NA	1	1	11.6389	12.1125
P2346-05-BC2692-U133Plus-2.cel	8-Feb-08	24434	25-Jan-08	TT_3b	2006-66	0	MIRT	0	B_PostTreatmentPreTransplant	B-PostInduction	0	14	0	1	1	0	1	0	0	0	0	0	0	4188773	147098	U133Plus	0	RNBX-Random Biopsy	None	2006-66	C1 48Hr Vel	CD-2	0.7256	2.2604	12.0344	10.5893	7.877	10.6096	10.296	0.171	3.2352	12.5024	NA	1652.4	NA	1	1	10.9485	11.2667
RE12-000613.CEL	11-Feb-08	17864	6-Apr-05	TT_3a	2003-33	2	Signal Genetics	0	H_PostStartMaintenance	H-PostMaintenance	0	1041	1	0	1	0	0	0	0	0	0	0	1	5104867	147122	U133Plus	1	RNBX-Random Biopsy	None	2003-33	Maintenance Year 2, 6 months follow up	MF	0.9483	2.903	15.8691	9.7761	9.2958	10.9002	10.2583	1.0555	3.3881	10.4015	0.226	256.89	318.56	1	1	11.2604	12.2687
P2289-05-BC2727-U133Plus-2.cel	12-Feb-08	24198	20-Nov-07	TT_3b	2006-66	0	MIRT	0	B_PostTreatmentPreTransplant	B-PostInduction	0	84	0	1	1	0	1	0	0	0	0	0	0	4188793	147143	U133Plus	0	RNBX-Random Biopsy	None	2006-66	Pre Transplant 1	MF	0.9133	3.335	16.0229	10.2322	8.7622	11.7473	10.4231	-0.1511	4.0262	9.1173	NA	2174	NA	1	1	11.8137	12.5279
P1969-08-BC2723-U133Plus-2.cel	12-Feb-08	22859	10-Aug-07	TT_3b	2006-66	0	MIRT	0	C_PostTransplantPreConsolidation	CDE-PostTransplant	0	186	0	1	1	0	0	1	0	0	0	0	0	4068769	147137	U133Plus	0	RNBX-Random Biopsy	None	2006-66	Pre consolidation 1	MF	1.0505	2.8406	15.5409	9.808	11.2613	10.3872	10.2375	-0.0452	3.5539	10.0974	NA	1863.8	NA	1	1	11.5819	12.3732
RE12-000267.CEL	13-Feb-08	21484	10-Nov-05	TT_3a	2003-33	2	Signal Genetics	0	H_PostStartMaintenance	H-PostMaintenance	0	825	0	1	1	0	0	0	0	0	0	0	1	5059542	147160	U133Plus	1	RNBX-Random Biopsy	None	2003-33	Extra Sample	PR	0.7953	2.9306	16.2276	9.7972	7.9136	10.8719	10.3746	0.7817	3.5145	10.4443	0.455	275.91	355.56	1	1	11.4682	12.1379
P2366-02-BC2842-U133Plus-2.cel	25-Feb-08	24503	8-Feb-08	TT_3b	2006-66	0	MIRT	0	B_PostTreatmentPreTransplant	B-PostInduction	0	17	0	1	1	0	1	0	0	0	0	0	0	4063735	148380	U133Plus	0	RNBX-Random Biopsy	None	2006-66	C1 48Hr Vel	PR	0.6924	2.9853	17.3216	9.7632	8.4214	11.0543	10.0275	1.1627	3.4975	10.8751	NA	1572.8	NA	1	1	11.3679	11.8731
P2079-05-BC2845-U133Plus-2.cel	25-Feb-08	23409	16-Oct-07	TT_3b	2006-66	0	MIRT	0	C_PostTransplantPreConsolidation	CDE-PostTransplant	0	132	0	1	1	0	0	1	0	0	0	0	0	4063740	148370	U133Plus	0	RNBX-Random Biopsy	None	2006-66	Pre Transplant 2	MF	0.8487	3.0503	17.2443	9.4316	7.6655	10.2576	10.327	0.1224	3.8819	8.9694	NA	1866.1	NA	1	1	11.672	12.112
P2275-03-BC2068-U133Plus-2.cel	3-Dec-07	24229	3-Dec-07	TT_3b	2006-66	0	MIRT	0	A_BeforeTreatment	A-BeforeTreatment	0	0	0	1	1	1	0	0	0	0	0	0	0	4039275	90485	U133Plus	0	RNBX-Random Biopsy	None	2006-66	Baseline	PR	0.5019	2.7268	10.7073	9.2801	8.3474	11.1236	10.4661	1.0725	3.0828	12.5495	NA	1086.6	NA	1	1	10.8131	11.6117
P1483-05-BC2919-U133Plus-2.cel	3-Mar-08	21077	11-Jul-05	TT_3a	2003-33	0	MIRT	0	H_PostStartMaintenance	H-PostMaintenance	0	966	0	1	1	0	0	0	0	0	0	0	1	4207910	148660	U133Plus	0	RNBX-Random Biopsy	None	2003-33	Extra Sample	MF	0.7563	2.6378	16.2286	9.7596	10.1517	11.5872	10.3605	0.2151	3.5095	9.226	0.452	1441.1	NA	1	1	11.6429	12.1641
RE12-000612.CEL	10-Mar-08	21135	28-Jul-05	TT_3a	2003-33	2	Signal Genetics	0	H_PostStartMaintenance	H-PostMaintenance	0	956	0	1	1	0	0	0	0	0	0	0	1	5104868	148753	U133Plus	1	RNBX-Random Biopsy	None	2003-33	Extra Sample	PR	0.6212	2.9175	16.3147	9.8431	8.3754	10.2248	10.3289	0.9917	3.3722	10.1441	0.216	205.66	226.24	1	1	11.498	12.1262
BI13-000383.CEL	13-Mar-08	24554	28-Feb-08	TT_3b	2006-66	2	Signal Genetics	0	B_PostTreatmentPreTransplant	B-PostInduction	0	14	0	1	1	0	1	0	0	0	0	0	0	5241442	148836	U133Plus	1	RNBX-Random Biopsy	None	2006-66	C1 48Hr VDTPACE	PR	0.5751	2.6232	14.6969	10.0385	8.3032	10.855	10.2873	0.8481	3.275	11.4542	NA	328.61	465.25	1	1	11.0561	11.9985
RE12-000272.CEL	17-Mar-08	21482	18-Nov-05	TT_3a	2003-33	2	Signal Genetics	0	H_PostStartMaintenance	H-PostMaintenance	0	850	0	1	1	0	0	0	0	0	0	0	1	5059548	148879	U133Plus	1	RNBX-Random Biopsy	None	2003-33	Maintenance Year 2, 6 months follow up	PR	0.9562	2.4846	17.3054	9.5996	8.3258	10.222	10.2174	0.4058	3.8114	10.3991	0.45	392.26	610.94	1	1	11.1331	11.223
RE12-000330.CEL	18-Mar-08	16966	23-Jun-04	TT_3a	2003-33	2	Signal Genetics	0	H_PostStartMaintenance	H-PostMaintenance	0	1364	0	1	1	0	0	0	0	0	0	0	1	5065987	148902	U133Plus	1	RNBX-Random Biopsy	None	2003-33	Maintenance Year 3, 6 months follow up	PR	0.7052	2.9812	16.0059	9.8805	8.9846	11.1309	10.4697	1.0575	3.5194	10.3849	0.45	408.97	651.43	1	1	11.5427	12.3184
P2317-07-BC2251-U133Plus-2.cel	27-Dec-07	24332	27-Dec-07	TT_3b	2006-66	0	MIRT	0	A_BeforeTreatment	A-BeforeTreatment	0	0	0	1	1	1	0	0	0	0	0	0	0	4063748	92923	U133Plus	0	RNBX-Random Biopsy	None	2006-66	Baseline	CD-2	0.7468	2.6932	14.5472	10.822	8.9893	11.3614	10.3048	1.0034	3.7005	12.1147	NA	1594	NA	1	1	11.2726	11.9411
P2061-06-BC3289-U133Plus-2.cel	1-Apr-08	22987	23-Mar-07	TT_3b	2006-66	0	MIRT	0	G_PostConsolidationNoMaintenance	FG-PostConsolidation	1	375	0	1	1	0	0	0	0	0	0	1	0	4188760	149097	U133Plus	0	RNBX-Random Biopsy	None	2006-66	Off-Study, Relapse / Progression	PR	1.0747	3.2789	10.4316	9.4024	7.3786	10.8638	10.1159	-0.6206	2.7517	11.307	NA	990.9	NA	1	1	12.1093	12.6061
P1979-07-BC3304-U133Plus-2.cel	2-Apr-08	22281	21-Feb-07	TT_3b	2006-66	0	MIRT	0	F_PostConsolidationPreMaintenance	FG-PostConsolidation	0	406	0	1	1	0	0	0	0	0	1	0	0	4068737	149123	U133Plus	0	RNBX-Random Biopsy	None	2006-66	Pre Maintenance 1	MF	1.2367	3.0497	17.1545	9.7496	9.7357	10.632	10.3537	-0.6907	3.8745	9.241	NA	1829.8	NA	1	1	11.5873	12.0437
BI13-000385.CEL	4-Apr-08	24618	20-Mar-08	TT_3b	2006-66	2	Signal Genetics	0	B_PostTreatmentPreTransplant	B-PostInduction	0	15	0	1	1	0	1	0	0	0	0	0	0	5241444	149178	U133Plus	1	RNBX-Random Biopsy	None	2006-66	C1 48Hr VDTPACE	MF	0.5354	2.6897	10.3612	10.9456	7.6958	11.0923	10.2747	0.5946	2.9143	11.6026	NA	379.58	580.83	1	1	11.0601	12.027
BI12-000046.CEL	7-Apr-08	17625	7-Jan-05	TT_3a	2003-33	2	Signal Genetics	0	H_PostStartMaintenance	H-PostMaintenance	0	1186	0	1	1	0	0	0	0	0	0	0	1	5108781	151484	U133Plus	1	RNBX-Random Biopsy	None	2003-33	Extra Sample	MF	1.0002	2.9582	15.7678	10.0246	10.9452	12.1867	10.2948	0.666	3.5731	10.8762	0.287	294.89	393.88	1	0	11.6199	12.1599
RE12-000614.CEL	11-Apr-08	21786	17-Mar-06	TT_3a	2003-33	2	Signal Genetics	0	H_PostStartMaintenance	H-PostMaintenance	0	756	0	1	1	0	0	0	0	0	0	0	1	5104866	151537	U133Plus	1	RNBX-Random Biopsy	None	2003-33	Extra Sample	MF	0.8215	2.9928	16.8445	9.8859	9.7909	10.7485	10.361	0.3229	3.4933	10.5836	0.239	232.9	273.96	1	0	11.685	12.3652
P2346-00-BC2524-U133Plus-2.cel	25-Jan-08	24434	25-Jan-08	TT_3b	2006-66	0	MIRT	0	A_BeforeTreatment	A-BeforeTreatment	0	0	0	1	1	1	0	0	0	0	0	0	0	4020138	93960	U133Plus	0	RNBX-Random Biopsy	None	2006-66	Baseline	CD-1	-0.0098	2.2244	8.7033	9.8626	7.609	9.8384	9.944	0.2517	2.1523	12.0575	NA	905.4	NA	1	1	10.8317	11.2857
BI13-000354.CEL	23-Apr-08	23732	9-Aug-07	TT_3b	2006-66	2	Signal Genetics	0	F_PostConsolidationPreMaintenance	FG-PostConsolidation	0	258	1	0	1	0	0	0	0	0	1	0	0	5240764	153338	U133Plus	1	RNBX-Random Biopsy	None	2006-66	Pre Maintenance 1	MF	0.6024	2.0048	13.1821	10.054	7.6248	10.5063	9.999	0.3201	2.8228	10.2359	NA	569.63	1084.55	1	1	10.9083	11.0289
BI13-000362.CEL	24-Apr-08	24107	30-Oct-07	TT_3b	2006-66	2	Signal Genetics	0	C_PostTransplantPreConsolidation	CDE-PostTransplant	0	177	1	0	1	0	0	1	0	0	0	0	0	5240776	153350	U133Plus	1	RNBX-Random Biopsy	None	2006-66	Pre consolidation 1	MF	0.8418	2.7579	14.7365	9.8698	8.2043	11.3406	10.2888	0.5493	3.4494	10.4756	NA	248.83	303.31	1	1	11.5079	12.2371
BI13-000345.CEL	24-Apr-08	24101	15-Nov-07	TT_3b	2006-66	2	Signal Genetics	0	E_PostTransplantNoMaintenance	CDE-PostTransplant	0	161	1	0	1	0	0	0	0	1	0	0	0	5209650	153352	U133Plus	1	RNBX-Random Biopsy	None	2006-66	Pre Transplant 2	PR	0.584	2.4871	16.0092	9.6797	7.111	12.0994	10.1223	-0.4194	2.8481	9.9941	NA	851.79	2014.11	1	1	11.3469	11.7949
BI13-000355.CEL	2-May-08	23425	1-Jun-07	TT_3b	2006-66	2	Signal Genetics	0	F_PostConsolidationPreMaintenance	FG-PostConsolidation	0	336	1	0	1	0	0	0	0	0	1	0	0	5240765	154446	U133Plus	1	RNBX-Random Biopsy	None	2006-66	Pre Maintenance 1	MF	0.8123	2.2387	15.6313	10.1136	7.6213	11.0333	10.215	0.1403	3.3803	11.2021	NA	402.72	636.17	1	1	11.2533	11.4157
P2471-09-BC3723-U133Plus-2.CEL	5-May-08	24702	17-Apr-08	TT_3b	2006-66	0	MIRT	0	B_PostTreatmentPreTransplant	B-PostInduction	0	18	0	1	1	0	1	0	0	0	0	0	0	4287379	154906	U133Plus	0	RNBX-Random Biopsy	None	2006-66	C1 48Hr Vel	CD-2	0.5184	1.8482	12.4448	10.2676	8.7907	10.3713	10.1301	-0.2026	3.0223	11.4855	NA	1068	NA	1	1	11.1078	11.7712
P2361-02-BC2612-U133Plus-2.cel	1-Feb-08	24492	1-Feb-08	TT_3b	2006-66	0	MIRT	0	A_BeforeTreatment	A-BeforeTreatment	0	0	0	1	1	1	0	0	0	0	0	0	0	4063768	146975	U133Plus	0	RNBX-Random Biopsy	None	2006-66	Baseline	PR	0.0555	2.3128	12.4987	10.9549	7.7546	10.7719	10.0608	0.5374	3.2201	12.8976	NA	1565.4	NA	1	1	10.66	11.4008
BI13-000346.CEL	6-May-08	24229	3-Dec-07	TT_3b	2006-66	2	Signal Genetics	0	C_PostTransplantPreConsolidation	CDE-PostTransplant	0	155	0	1	1	0	0	1	0	0	0	0	0	5209664	154914	U133Plus	1	RNBX-Random Biopsy	None	2006-66	Pre Transplant 2	MF	0.5698	2.6768	14.7543	9.9964	7.7315	10.6378	10.2625	0.2592	3.3097	10.2179	NA	456.29	770.94	1	1	11.1542	11.7768
BI13-000007.CEL	6-May-08	17226	10-Sep-04	TT_3a	2003-33	2	Signal Genetics	0	H_PostStartMaintenance	H-PostMaintenance	0	1334	0	1	1	0	0	0	0	0	0	0	1	5164417	154925	U133Plus	1	RNBX-Random Biopsy	None	2003-33	Maintenance Year 3	PR	0.892	2.6703	16.9006	10.1664	10.3495	10.5455	10.3761	0.174	3.3047	10.6443	NA	372.95	565.29	1	1	11.5598	12.0022
BI13-000358.CEL	6-May-08	22726	13-Dec-06	TT_3b	2006-66	2	Signal Genetics	0	H_PostStartMaintenance	H-PostMaintenance	0	510	0	1	1	0	0	0	0	0	0	0	1	5240769	154915	U133Plus	1	RNBX-Random Biopsy	None	2006-66	Extra Sample	PR	0.6968	2.6267	16.894	9.684	7.6442	10.1151	10.211	-0.0047	3.2729	9.9707	NA	265.76	335.62	1	0	11.3902	11.7297
P2106-06-BC3767-U133Plus-2.cel	7-May-08	23168	11-May-07	TT_3b	2006-66	0	MIRT	0	F_PostConsolidationPreMaintenance	FG-PostConsolidation	0	362	0	1	1	0	0	0	0	0	1	0	0	4232089	154935	U133Plus	0	RNBX-Random Biopsy	None	2006-66	Pre Maintenance 1	PR	0.7633	2.5253	17.3031	9.7006	9.6676	10.1828	10.4064	1.0972	3.5183	9.1327	NA	1215.4	NA	1	1	11.6587	11.9162
RE12-000412.CEL	7-May-08	21867	23-Mar-06	TT_3a	2003-33	2	Signal Genetics	0	H_PostStartMaintenance	H-PostMaintenance	0	776	0	1	1	0	0	0	0	0	0	0	1	5079696	154933	U133Plus	1	RNBX-Random Biopsy	None	2003-33	Maintenance Year 2	PR	0.7866	2.7134	16.3886	9.5068	7.3085	10.4892	10.4183	0.7015	3.8223	10.0054	0.174	264.22	332.65	1	1	11.4425	11.8833
P2366-08-BC2696-U133Plus-2.cel	8-Feb-08	24503	8-Feb-08	TT_3b	2006-66	0	MIRT	0	A_BeforeTreatment	A-BeforeTreatment	0	0	0	1	1	1	0	0	0	0	0	0	0	4112689	147104	U133Plus	0	RNBX-Random Biopsy	None	2006-66	Baseline	PR	0.5018	2.4256	14.6852	10.36	9.7747	11.7001	10.3704	0.4299	2.9765	11.2143	NA	1152.2	NA	1	1	11.2934	12.0834
P2413-09-BC2881-U133Plus-2.cel	28-Feb-08	24554	28-Feb-08	TT_3b	2006-66	0	MIRT	0	A_BeforeTreatment	A-BeforeTreatment	0	0	0	1	1	1	0	0	0	0	0	0	0	4188809	148620	U133Plus	0	RNBX-Random Biopsy	None	2006-66	Baseline	PR	0.6831	2.446	14.8667	9.6317	9.4822	10.3326	10.2765	0.3485	3.0639	12.0739	NA	1447.9	NA	1	1	10.9095	11.5188
P2407-01-BC3154-U133Plus-2.cel	20-Mar-08	24618	20-Mar-08	TT_3b	2006-66	0	MIRT	0	A_BeforeTreatment	A-BeforeTreatment	0	0	0	1	1	1	0	0	0	0	0	0	0	4068745	148940	U133Plus	0	RNBX-Random Biopsy	None	2006-66	Baseline	CD-2	0.6677	2.1994	13.1054	11.0421	7.8051	10.4969	10.2594	0.6553	3.1668	12.4275	NA	1747.6	NA	1	1	11.0067	11.8484
P2372-03-BC3794-U133Plus-2.cel	8-May-08	24456	29-Feb-08	TT_3b	2006-66	0	MIRT	0	B_PostTreatmentPreTransplant	B-PostInduction	0	69	1	0	1	0	1	0	0	0	0	0	0	4232096	154948	U133Plus	0	RNBX-Random Biopsy	None	2006-66	Off-Study, Other Than Relapse	MF	0.8846	2.4105	16.6998	9.9044	8.8028	10.6323	10.2979	0.2111	3.6161	9.2318	NA	1281.9	NA	1	1	11.7165	12.2636
P2696-02-BC3881-U133Plus-2.cel	9-May-08	24692	6-May-08	TT_3b	2006-66	0	MIRT	0	B_PostTreatmentPreTransplant	B-PostInduction	0	3	0	1	1	0	1	0	0	0	0	0	0	4214705	154969	U133Plus	0	RNBX-Random Biopsy	None	2006-66	C1 48Hr Vel	MS	0.4591	2.3558	6.3567	10.8446	6.2383	10.7403	10.2109	-0.2885	3.1024	12.2639	NA	823	NA	1	1	10.7042	11.4699
BI13-000022.CEL	12-May-08	17940	13-Apr-05	TT_3a	2003-33	2	Signal Genetics	0	H_PostStartMaintenance	H-PostMaintenance	0	1125	0	1	1	0	0	0	0	0	0	0	1	5164433	154983	U133Plus	1	RNBX-Random Biopsy	None	2003-33	Maintenance Year 3	MF	0.5986	2.261	15.9516	9.6351	8.7955	10.4078	10.3015	0.6423	3.3465	10.2343	NA	627.45	1258.48	1	1	11.4185	12.0093
P1978-07-BC3956-U133Plus-2.cel	14-May-08	22807	8-Feb-07	TT_3b	2006-66	0	MIRT	0	H_PostStartMaintenance	H-PostMaintenance	0	461	0	1	1	0	0	0	0	0	0	0	1	4207911	155007	U133Plus	0	RNBX-Random Biopsy	None	2006-66	Extra Sample	PR	1.1255	2.5592	16.931	9.928	9.7057	10.0458	10.2935	0.2197	3.547	9.3495	NA	1368.1	NA	1	1	11.599	11.5676
P2469-07-BC4013-U133Plus-2.cel	19-May-08	24749	2-May-08	TT_3b	2006-66	0	MIRT	0	B_PostTreatmentPreTransplant	B-PostInduction	0	17	1	0	1	0	1	0	0	0	0	0	0	4219205	155193	U133Plus	0	RNBX-Random Biopsy	None	2006-66	C1 48Hr VDTPACE	CD-2	0.5101	2.4772	12.3228	10.9408	8.8341	11.1518	10.3508	0.6634	3.0454	12.0096	NA	956.1	NA	1	1	10.7287	11.4676
RE12-000338.CEL	19-May-08	16690	7-Apr-04	TT_3a	2003-33	2	Signal Genetics	0	H_PostStartMaintenance	H-PostMaintenance	0	1503	0	1	1	0	0	0	0	0	0	0	1	5067336	155188	U133Plus	1	RNBX-Random Biopsy	None	2003-33	Extra Sample	MF	0.7148	3.1659	16.2779	9.9836	10.4579	10.2881	10.5421	0.411	3.6985	10.8076	0.387	450.26	755.31	1	1	11.689	12.2227
BI12-000028.CEL	19-May-08	21497	30-Nov-05	TT_3a	2003-33	2	Signal Genetics	0	H_PostStartMaintenance	H-PostMaintenance	0	901	0	1	1	0	0	0	0	0	0	0	1	5104795	155192	U133Plus	1	RNBX-Random Biopsy	None	2003-33	Off-Study, Other Than Relapse	PR	0.7438	2.7569	16.6712	9.6398	7.4436	10.4558	10.2679	0.0506	3.7301	10.1566	0.319	252.6	310.4	1	1	11.6241	12.0004
RE12-000397.CEL	21-May-08	21955	19-Apr-06	TT_3a	2003-33	2	Signal Genetics	0	H_PostStartMaintenance	H-PostMaintenance	0	763	0	1	1	0	0	0	0	0	0	0	1	5079482	155206	U133Plus	1	RNBX-Random Biopsy	None	2003-33	Maintenance Year 2	MF	0.9616	3.0313	16.8712	9.4161	7.5267	10.511	10.3754	0.6848	3.8653	9.9823	0.412	244.48	295.19	1	1	11.5309	11.9054
P2696-03-BC3742-U133Plus-2.CEL	6-May-08	24692	6-May-08	TT_3b	2006-66	0	MIRT	0	A_BeforeTreatment	A-BeforeTreatment	0	0	0	1	1	1	0	0	0	0	0	0	0	4287330	154916	U133Plus	0	RNBX-Random Biopsy	None	2006-66	Baseline	MS	0.2958	2.2279	4.8017	11.2449	6.252	10.6766	10.3038	0.8595	2.8432	12.6839	NA	863.3	NA	1	1	10.7507	11.4917
P2100-05-BC4105-U133Plus-2.CEL	29-May-08	23408	29-May-07	TT_3b	2006-66	0	MIRT	0	F_PostConsolidationPreMaintenance	FG-PostConsolidation	0	366	1	0	1	0	0	0	0	0	1	0	0	4287374	155707	U133Plus	0	RNBX-Random Biopsy	None	2006-66	Pre Maintenance 1	MF	1.1158	2.6346	16.5705	10.0113	10.1731	9.7057	10.3874	0.234	3.5605	9.7802	0.704	1397.4	NA	1	1	11.5061	12.0191
BI12-000026.CEL	29-May-08	17934	13-Apr-05	TT_3a	2003-33	2	Signal Genetics	0	H_PostStartMaintenance	H-PostMaintenance	0	1142	1	0	1	0	0	0	0	0	0	0	1	5104791	155702	U133Plus	1	RNBX-Random Biopsy	None	2003-33	Extra Sample	MF	0.9026	2.6501	15.0795	9.8281	9.0199	10.5525	10.2947	0.4754	3.0446	10.3739	0.118	383.57	590.23	1	1	11.417	12.061
P2480-05-BC4118-U133Plus-2.CEL	30-May-08	24777	8-May-08	TT_3b	2006-66	0	MIRT	0	B_PostTreatmentPreTransplant	B-PostInduction	0	22	1	0	1	0	1	0	0	0	0	0	0	4287378	156223	U133Plus	0	RNBX-Random Biopsy	None	2006-66	C1 48Hr VDTPACE	CD-2	0.4527	2.0503	14.3513	10.1852	7.4272	10.4101	10.4057	1.0371	3.3062	11.7648	NA	1045.7	NA	1	1	10.8096	11.5009
P1969-09-BC4122-U133Plus-2.CEL	30-May-08	22859	10-Aug-07	TT_3b	2006-66	0	MIRT	0	F_PostConsolidationPreMaintenance	FG-PostConsolidation	0	294	0	1	1	0	0	0	0	0	1	0	0	4250049	156228	U133Plus	0	RNBX-Random Biopsy	None	2006-66	Pre Maintenance 1	MF	1.1337	2.4473	16.6307	10.0972	8.7682	10.4612	10.4706	0.7791	3.6003	8.938	0.355	1784.5	NA	1	1	11.4773	11.9533
P2537-06-BC4142-U133Plus-2.cel	2-Jun-08	24799	15-May-08	TT_3b	2006-66	0	MIRT	0	B_PostTreatmentPreTransplant	B-PostInduction	0	18	1	0	1	0	1	0	0	0	0	0	0	4242427	156238	U133Plus	0	RNBX-Random Biopsy	None	2006-66	C1 48Hr VDTPACE	MF	0.4205	2.4661	7.8582	10.3214	6.7608	10.0645	10.3638	0.5213	2.641	10.7153	NA	1401	NA	1	1	11.011	12.1449
P2361-06-BC4172-U133Plus-2.cel	4-Jun-08	24492	1-Feb-08	TT_3b	2006-66	0	MIRT	0	C_PostTransplantPreConsolidation	CDE-PostTransplant	0	124	0	1	1	0	0	1	0	0	0	0	0	4242421	156274	U133Plus	0	RNBX-Random Biopsy	None	2006-66	Pre Transplant 2	MF	0.6068	2.3201	14.6653	10.3941	10.1051	11.5498	10.2385	-0.5325	2.5487	9.6444	NA	1229.8	NA	1	1	11.3093	12.2833
P2471-08-BC3503-U133Plus-2.CEL	17-Apr-08	24702	17-Apr-08	TT_3b	2006-66	0	MIRT	0	A_BeforeTreatment	A-BeforeTreatment	0	0	0	1	1	1	0	0	0	0	0	0	0	4287324	151618	U133Plus	0	RNBX-Random Biopsy	None	2006-66	Baseline	CD-2	0.6195	1.5529	11.9562	10.6809	8.6147	10.4828	10.224	0.1317	3.2317	12.1752	NA	984.4	NA	1	1	10.7111	11.4633
P2513-12-BC4192-U133Plus-2.cel	7-Jun-08	24852	5-Jun-08	TT_3b	2006-66	0	MIRT	0	B_PostTreatmentPreTransplant	B-PostInduction	0	2	1	0	1	0	1	0	0	0	0	0	0	4239448	156422	U133Plus	0	RNBX-Random Biopsy	None	2006-66	C1 48Hr Vel	MF	2.1986	3.6004	17.5596	11.0121	7.0729	8.6426	10.7808	1.57	4.066	12.5048	NA	246.9	NA	1	1	12.7131	13.4585
P2609-02-BC4205-U133Plus-2.cel	9-Jun-08	24733	8-May-08	TT_3b	2006-66	0	MIRT	0	B_PostTreatmentPreTransplant	B-PostInduction	0	32	1	0	1	0	1	0	0	0	0	0	0	4207921	156291	U133Plus	0	RNBX-Random Biopsy	None	2006-66	C1 48Hr Vel	PR	1.0079	2.7446	16.2901	9.6826	10.3434	10.5158	10.3176	0.1557	3.3373	10.6674	NA	1445.6	NA	1	1	11.5177	12.0583
P2751-02-BC4367-U133Plus-2.cel	23-Jun-08	24845	29-May-08	TT_3b	2006-66	0	MIRT	0	B_PostTreatmentPreTransplant	B-PostInduction	0	25	1	0	1	0	1	0	0	0	0	0	0	4250056	156810	U133Plus	0	RNBX-Random Biopsy	None	2006-66	C1 48Hr VDTPACE	LB	0.2689	2.6014	1.1769	10.7966	6.0022	9.6145	10.1321	0.3119	2.5671	12.0686	NA	1018.8	NA	1	1	10.1661	11.5071
P2576-04-BC4362-U133Plus-2.cel	23-Jun-08	24918	13-Jun-08	TT_3b	2006-66	0	MIRT	0	B_PostTreatmentPreTransplant	B-PostInduction	0	10	0	1	1	0	1	0	0	0	0	0	0	4214709	156803	U133Plus	0	RNBX-Random Biopsy	None	2006-66	C1 48Hr Vel	MS	0.9554	2.4816	13.0193	10.3941	9.3016	10.5691	10.2551	0.5359	3.2961	12.0079	NA	902.7	NA	1	1	11.0857	11.7388
BI12-000005.CEL	23-Jun-08	17683	14-Jan-05	TT_3a	2003-33	2	Signal Genetics	0	H_PostStartMaintenance	H-PostMaintenance	0	1256	0	1	1	0	0	0	0	0	0	0	1	5104084	156816	U133Plus	1	RNBX-Random Biopsy	None	2003-33	Maintenance Year 3	MS	0.5075	2.0735	12.6746	10.0826	8.0275	10.4618	10.1031	0.225	2.5713	10.4357	0.131	659.96	1360.18	1	1	10.9951	11.7079
RE12-000406.CEL	24-Jun-08	21862	24-Mar-06	TT_3a	2003-33	2	Signal Genetics	0	H_PostStartMaintenance	H-PostMaintenance	0	823	0	1	1	0	0	0	0	0	0	0	1	5079690	156815	U133Plus	1	RNBX-Random Biopsy	None	2003-33	Maintenance Year 2	MS	0.55	2.8667	13.0192	9.4033	7.2374	10.6814	10.0246	0.6766	3.3899	10.4531	0.099	264.68	333.53	1	1	11.4272	11.9619
P2516-04-BC3989-U133Plus-2.cel	16-May-08	24819	16-May-08	TT_3b	2006-66	0	MIRT	0	A_BeforeTreatment	A-BeforeTreatment	0	0	0	1	1	1	0	0	0	0	0	0	0	4232101	155021	U133Plus	0	RNBX-Random Biopsy	None	2006-66	Baseline	MS	0.947	2.5365	15.1612	9.7981	8.6054	10.2883	10.2867	0.6847	3.4202	11.6423	NA	1414.6	NA	1	1	11.2184	11.7698
BI13-000334.CEL	7-Jul-08	24995	27-Jun-08	TT_3b	2006-66	2	Signal Genetics	0	B_PostTreatmentPreTransplant	B-PostInduction	0	10	0	1	1	0	1	0	0	0	0	0	0	5196624	157211	U133Plus	1	RNBX-Random Biopsy	None	2006-66	C1 48Hr VDTPACE	MS	-0.0728	1.7399	4.4691	10.0709	7.8285	10.243	9.9328	0.3991	1.7794	10.2571	0.049	914.29	2245.92	1	1	10.9696	12.8696
BI13-000418.CEL	7-Jul-08	24097	1-Nov-07	TT_3b	2006-66	2	Signal Genetics	0	C_PostTransplantPreConsolidation	CDE-PostTransplant	0	249	0	1	1	0	0	1	0	0	0	0	0	5249274	157042	U133Plus	1	RNBX-Random Biopsy	None	2006-66	Pre consolidation 1	PR	1.0364	3.0791	18.3166	10.0777	7.6342	10.7504	10.4126	0.3362	3.9561	10.8645	NA	353.17	519.83	1	1	11.502	12.0162
P2191-06-BC4480-U133Plus-2.cel	8-Jul-08	23822	18-Sep-07	TT_3b	2006-66	0	MIRT	0	C_PostTransplantPreConsolidation	CDE-PostTransplant	0	294	0	1	1	0	0	1	0	0	0	0	0	4214794	157292	U133Plus	0	RNBX-Random Biopsy	None	2006-66	Pre consolidation 1	PR	0.7375	2.5166	17.4917	9.7722	8.7992	11.0827	10.2712	0.1759	3.4196	10.9926	NA	1301.6	NA	1	1	11.4667	11.9938
BI13-000389.CEL	14-Jul-08	24889	18-Jun-08	TT_3b	2006-66	2	Signal Genetics	0	B_PostTreatmentPreTransplant	B-PostInduction	0	26	0	1	1	0	1	0	0	0	0	0	0	5241448	157275	U133Plus	1	RNBX-Random Biopsy	None	2006-66	Pre C2 VDTPACE	PR	0.397	2.5916	13.6652	10.2374	7.3053	10.7935	9.9941	0.5887	2.7294	10.6254	NA	806.97	1853.41	1	1	11.2551	11.6363
BI13-000417.CEL	14-Jul-08	24979	27-Jun-08	TT_3b	2006-66	2	Signal Genetics	0	B_PostTreatmentPreTransplant	B-PostInduction	0	17	1	0	1	0	1	0	0	0	0	0	0	5249272	157243	U133Plus	1	RNBX-Random Biopsy	None	2006-66	C1 48Hr VDTPACE	MF	0.7146	2.6632	11.962	9.7251	6.8217	11.081	10.2957	0.3038	2.9804	11.6452	NA	451.04	757.33	1	1	11.1898	12.0884
BI12-000162.CEL	14-Jul-08	18945	11-May-05	TT_3a	2003-33	2	Signal Genetics	0	H_PostStartMaintenance	H-PostMaintenance	0	1160	0	1	1	0	0	0	0	0	0	0	1	5152746	157277	U133Plus	1	RNBX-Random Biopsy	None	2003-33	Off-Study, Relapse / Progression	PR	0.7147	2.6678	13.6671	9.8832	7.9893	11.6757	10.5161	-0.0822	3.184	12.2978	NA	267.78	339.57	1	1	11.2423	12.0832
BI12-000018.CEL	22-Jul-08	17578	15-Dec-04	TT_3a	2003-33	2	Signal Genetics	0	H_PostStartMaintenance	H-PostMaintenance	0	1315	0	1	1	0	0	0	0	0	0	0	1	5104419	157458	U133Plus	1	RNBX-Random Biopsy	None	2003-33	Extra Sample	MF	0.6043	2.402	12.7721	10.0976	8.8952	10.7392	10.1823	0.3485	2.625	10.0511	0.137	533.65	980.98	1	0	11.3376	12.0632
BI12-000330.CEL	23-Jul-08	23604	13-Jul-07	TT_3b	2006-66	2	Signal Genetics	0	C_PostTransplantPreConsolidation	CDE-PostTransplant	0	376	1	0	1	0	0	1	0	0	0	0	0	5155894	157583	U133Plus	1	RNBX-Random Biopsy	None	2006-66	Pre consolidation 1	MF	0.4436	2.4282	10.1747	9.8088	7.6801	10.327	10.2029	0.1708	3.0625	10.0239	NA	177.81	180.86	1	1	10.6838	11.23
BI12-000025.CEL	24-Jul-08	21234	29-Aug-05	TT_3a	2003-33	2	Signal Genetics	0	H_PostStartMaintenance	H-PostMaintenance	0	1060	0	1	1	0	0	0	0	0	0	0	1	5104773	157601	U133Plus	1	RNBX-Random Biopsy	None	2003-33	Off-Study, Other Than Relapse	PR	1.0076	3.1162	17.9628	9.6768	7.6895	10.3148	10.2636	0.6285	3.791	10.347	0.244	287.87	379.55	1	1	11.7581	12.2203
BI12-000323.CEL	29-Jul-08	24870	16-Jun-08	TT_3b	2006-66	2	Signal Genetics	0	B_PostTreatmentPreTransplant	B-PostInduction	0	43	0	1	1	0	1	0	0	0	0	0	0	5156282	159211	U133Plus	1	RNBX-Random Biopsy	None	2006-66	Pre C2 VDTPACE	MF	0.9363	2.8517	14.06	10.0109	8.3587	10.8116	10.3816	-0.1127	3.5458	10.4948	NA	92.99	66.72	1	1	11.3782	12.204
BI12-000327.CEL	29-Jul-08	24157	16-Nov-07	TT_3b	2006-66	2	Signal Genetics	0	C_PostTransplantPreConsolidation	CDE-PostTransplant	0	256	1	0	1	0	0	1	0	0	0	0	0	5155896	159217	U133Plus	1	RNBX-Random Biopsy	None	2006-66	Pre consolidation 1	MF	0.9398	2.8935	14.9687	9.7622	9.8009	10.5047	10.4488	0.0126	3.4122	10.5004	NA	316.38	438.88	1	1	11.73	12.5297
BI12-000169.CEL	5-Aug-08	16895	10-Jun-04	TT_3a	2003-33	2	Signal Genetics	0	H_PostStartMaintenance	H-PostMaintenance	0	1517	0	1	1	0	0	0	0	0	0	0	1	5152754	159287	U133Plus	1	RNBX-Random Biopsy	None	2012-12	Physician Request (Comment)	MF	1.0053	2.7468	15.1157	9.9004	8.4078	10.9425	10.3589	0.2652	3.444	10.4221	NA	389.68	604.76	1	1	11.6897	12.255
RE12-000415.CEL	5-Aug-08	21926	5-Apr-06	TT_3a	2003-33	2	Signal Genetics	0	H_PostStartMaintenance	H-PostMaintenance	0	853	0	1	1	0	0	0	0	0	0	0	1	5079699	159279	U133Plus	1	RNBX-Random Biopsy	None	2003-33	Maintenance Year 2, 6 months follow up	MF	0.8761	3.118	16.1932	9.7705	8.598	10.6419	10.3863	0.0094	3.8566	10.3344	0.384	319.32	445.18	1	1	11.6713	12.3524
P2494-09-BC4847-U133Plus-2.cel	8-Aug-08	24628	1-Apr-08	TT_3b	2006-66	0	MIRT	0	E_PostTransplantNoMaintenance	CDE-PostTransplant	0	129	1	0	1	0	0	0	0	1	0	0	0	4237300	159430	U133Plus	0	RNBX-Random Biopsy	None	2012-12	C1 48Hr Mel	PR	0.5291	1.788	13.7979	11.4264	9.1645	10.5845	10.208	0.6778	2.8561	12.2498	NA	1417.2	NA	1	1	11	11.3556
RE12-000400.CEL	12-Aug-08	21251	30-Aug-05	TT_3a	2003-33	2	Signal Genetics	0	H_PostStartMaintenance	H-PostMaintenance	0	1078	0	1	1	0	0	0	0	0	0	0	1	5079684	159993	U133Plus	1	RNBX-Random Biopsy	None	2003-33	Extra Sample	MS	0.5254	2.7598	14.3483	9.6452	7.3424	11.2598	10.2293	1.0535	3.8663	10.2036	0.113	204.86	224.89	1	1	11.2529	11.6332
BI12-000178.CEL	14-Aug-08	25134	24-Jul-08	TT_3b	2006-66	2	Signal Genetics	0	B_PostTreatmentPreTransplant	B-PostInduction	0	21	1	0	1	0	1	0	0	0	0	0	0	5153074	160037	U133Plus	1	RNBX-Random Biopsy	None	2006-66	C1 48Hr VDTPACE	PR	0.9021	2.6426	13.0441	10.0697	7.4618	10.3566	10.2624	0.9569	3.1379	11.2686	NA	444.08	739.44	1	1	11.2493	12.3288
RE12-000263.CEL	19-Aug-08	21737	14-Feb-06	TT_3a	2003-33	2	Signal Genetics	0	H_PostStartMaintenance	H-PostMaintenance	0	917	0	1	1	0	0	0	0	0	0	0	1	5059536	160201	U133Plus	1	RNBX-Random Biopsy	None	2003-33	Maintenance Year 2	MF	0.8174	2.7782	15.1699	9.6001	7.9189	10.4242	10.3565	1.2102	3.4356	10.2583	0.169	234.64	277.11	1	1	11.2379	11.9564
BI13-000416.CEL	20-Aug-08	24198	20-Nov-07	TT_3b	2006-66	2	Signal Genetics	0	C_PostTransplantPreConsolidation	CDE-PostTransplant	0	274	0	1	1	0	0	1	0	0	0	0	0	5249270	160221	U133Plus	1	RNBX-Random Biopsy	None	2006-66	Pre consolidation 1	MF	0.6038	2.3416	11.6688	9.8647	8.0452	12.1731	10.0716	-0.0264	2.1984	10.1205	NA	727.03	1578.59	1	1	10.9737	11.9344
BI12-000024.CEL	9-Sep-08	22076	5-May-06	TT_3a	2003-33	2	Signal Genetics	0	H_PostStartMaintenance	H-PostMaintenance	0	858	0	1	1	0	0	0	0	0	0	0	1	5104425	160919	U133Plus	1	RNBX-Random Biopsy	None	2003-33	Maintenance Year 2	PR	0.6657	2.5584	15.9753	9.8843	7.5186	10.7837	10.2878	0.8502	3.0802	9.9527	0.201	528.98	967.8	1	1	11.4945	11.9703
RE12-000399.CEL	15-Sep-08	16565	8-Mar-04	TT_3a	2003-33	2	Signal Genetics	0	H_PostStartMaintenance	H-PostMaintenance	0	1652	0	1	1	0	0	0	0	0	0	0	1	5079683	161911	U133Plus	1	RNBX-Random Biopsy	None	2003-33	Extra Sample	PR	0.8136	2.7138	16.6912	10.0086	9.4863	10.7248	10.4036	0.6867	3.6926	10.5715	0.467	168.69	166.78	1	1	11.5228	12.0629
BI13-000402.CEL	16-Sep-08	24749	2-May-08	TT_3b	2006-66	2	Signal Genetics	0	E_PostTransplantNoMaintenance	CDE-PostTransplant	0	137	1	0	1	0	0	0	0	1	0	0	0	5249426	161922	U133Plus	1	RNBX-Random Biopsy	None	2006-66	Pre Transplant 2	MF	0.4909	2.2483	8.9643	10.6542	8.4897	10.9049	10.0696	0.4085	2.3263	11.0851	NA	388.96	603.05	1	1	11.0813	12.2656
BI13-000816.CEL	23-Sep-08	24554	28-Feb-08	TT_3b	2006-66	2	Signal Genetics	0	C_PostTransplantPreConsolidation	CDE-PostTransplant	0	208	0	1	1	0	0	1	0	0	0	0	0	5295909	162007	U133Plus	1	RNBX-Random Biopsy	None	2006-66	Pre Transplant 2	PR	1.0323	2.8861	16.3589	9.8571	9.7561	12.1	10.4086	0.8473	4.1483	11.0264	NA	246.12	298.24	1	1	11.7001	12.3575
BI13-000408.CEL	24-Sep-08	23103	26-Apr-07	TT_3b	2006-66	2	Signal Genetics	0	F_PostConsolidationPreMaintenance	FG-PostConsolidation	0	517	0	1	1	0	0	0	0	0	1	0	0	5249180	162124	U133Plus	1	RNBX-Random Biopsy	None	2006-66	Pre Maintenance 1	MS	0.6814	1.6982	13.606	10.0167	8.1068	9.5293	9.9342	-0.0097	2.0638	9.9175	NA	790.68	1796.15	1	1	10.6163	11.4455
RE12-000385.CEL	24-Sep-08	21016	17-Jun-05	TT_3a	2003-33	2	Signal Genetics	0	H_PostStartMaintenance	H-PostMaintenance	0	1195	0	1	1	0	0	0	0	0	0	0	1	5079466	162122	U133Plus	1	RNBX-Random Biopsy	None	2003-33	Off-Study, Other Than Relapse	MF	0.8102	2.9109	13.9386	9.3407	6.3277	10.9194	10.3945	0.3633	3.758	9.723	0.209	174.56	175.8	1	0	11.4477	12.0495
BI13-000351.CEL	1-Oct-08	23998	11-Oct-07	TT_3b	2006-66	2	Signal Genetics	0	F_PostConsolidationPreMaintenance	FG-PostConsolidation	0	356	1	0	1	0	0	0	0	0	1	0	0	5209671	162351	U133Plus	1	RNBX-Random Biopsy	None	2006-66	Pre Maintenance 1	MS	0.2509	2.1812	7.857	11.3652	7.2561	12.0502	10.1175	0.5633	2.47	11.8773	NA	316.96	440.13	1	1	10.5995	11.358
BI13-000689.CEL	2-Oct-08	23135	4-May-07	TT_3b	2006-66	2	Signal Genetics	0	F_PostConsolidationPreMaintenance	FG-PostConsolidation	0	517	0	1	1	0	0	0	0	0	1	0	0	5269573	162373	U133Plus	1	RNBX-Random Biopsy	None	2006-66	Pre Maintenance 1	MS	-0.3446	2.3257	-6.2524	9.3674	6.1851	9.9659	10.1385	1.4675	2.9323	9.8185	NA	402.59	635.86	1	1	10.1201	11.5265
P2548-04-BC4287-U133Plus-2.cel	16-Jun-08	24870	16-Jun-08	TT_3b	2006-66	0	MIRT	0	A_BeforeTreatment	A-BeforeTreatment	0	0	0	1	1	1	0	0	0	0	0	0	0	4269140	156524	U133Plus	0	RNBX-Random Biopsy	None	2006-66	Baseline	MS	0.8544	2.8684	8.2512	11.2974	7.1174	11.0574	10.4794	0.4739	2.9818	12.0285	NA	1679.8	NA	1	1	11.4666	12.7354
P2551-04-BC4180-U133Plus-2.cel	5-Jun-08	24874	5-Jun-08	TT_3b	2006-66	0	MIRT	0	A_BeforeTreatment	A-BeforeTreatment	0	0	0	1	1	1	0	0	0	0	0	0	0	4214750	156268	U133Plus	0	RNBX-Random Biopsy	None	2006-66	Baseline	MF	1.2762	2.312	13.6392	9.9732	10.1545	9.9637	10.3117	0.6175	3.5294	12.1079	NA	1420.4	NA	1	1	11.2824	11.9268
BI12-000029.CEL	16-Oct-08	22037	10-May-06	TT_3a	2003-33	2	Signal Genetics	0	H_PostStartMaintenance	H-PostMaintenance	0	890	0	1	1	0	0	0	0	0	0	0	1	5104796	162798	U133Plus	1	RNBX-Random Biopsy	None	2003-33	Extra Sample	MF	0.879	2.8582	15.9099	9.773	8.6429	10.4367	10.3026	0.1603	3.1224	10.1455	0.191	429.55	702.55	1	0	11.494	12.191
BI13-000352.CEL	20-Oct-08	24434	25-Jan-08	TT_3b	2006-66	2	Signal Genetics	0	C_PostTransplantPreConsolidation	CDE-PostTransplant	0	269	0	1	1	0	0	1	0	0	0	0	0	5240762	162842	U133Plus	1	RNBX-Random Biopsy	None	2006-66	Pre consolidation 1	MF	0.9013	2.764	14.776	9.9561	8.2239	10.8725	10.2388	0.2587	3.1918	10.419	NA	409.43	652.55	1	1	11.4076	12.2118
P2658-02-BC4308-U133Plus-2.cel	18-Jun-08	24889	18-Jun-08	TT_3b	2006-66	0	MIRT	0	A_BeforeTreatment	A-BeforeTreatment	0	0	0	1	1	1	0	0	0	0	0	0	0	4214714	156644	U133Plus	0	RNBX-Random Biopsy	None	2006-66	Baseline	MF	0.415	1.5029	6.3259	11.5573	7.8495	12.2858	10.2249	0.2751	2.7513	12.5748	NA	816.1	NA	1	1	9.8824	10.4072
P2576-03-BC4262-U133Plus-2.cel	13-Jun-08	24918	13-Jun-08	TT_3b	2006-66	0	MIRT	0	A_BeforeTreatment	A-BeforeTreatment	0	0	0	1	1	1	0	0	0	0	0	0	0	4214753	156511	U133Plus	0	RNBX-Random Biopsy	None	2006-66	Baseline	MS	0.8011	2.4327	13.913	10.7485	9.1278	10.762	10.2526	0.7663	3.4427	12.3278	NA	1329.5	NA	1	1	11.0627	11.5991
RE12-000413.CEL	22-Oct-08	16333	8-Jan-04	TT_3a	2003-33	2	Signal Genetics	0	H_PostStartMaintenance	H-PostMaintenance	0	1749	0	1	1	0	0	0	0	0	0	0	1	5079697	163943	U133Plus	1	RNBX-Random Biopsy	None	2003-33	Extra Sample	MF	0.9758	2.9727	15.8494	9.5484	8.8928	11.1042	10.3606	0.5809	3.6997	10.3394	0.258	248.87	303.38	1	1	11.699	12.2864
BI13-000340.CEL	24-Oct-08	24692	6-May-08	TT_3b	2006-66	2	Signal Genetics	0	C_PostTransplantPreConsolidation	CDE-PostTransplant	0	171	0	1	1	0	0	1	0	0	0	0	0	5196645	163960	U133Plus	1	RNBX-Random Biopsy	None	2006-66	Pre Transplant 2	MS	0.046	1.8602	2.3945	10.3446	7.6768	10.7849	9.9917	0.5152	1.7355	11.8659	NA	388.07	600.92	1	1	10.315	11.2846
BI12-000019.CEL	27-Oct-08	17801	14-Mar-05	TT_3a	2003-33	2	Signal Genetics	0	H_PostStartMaintenance	H-PostMaintenance	0	1323	0	1	1	0	0	0	0	0	0	0	1	5104420	163987	U133Plus	1	RNBX-Random Biopsy	None	2003-33	Maintenance Year 3	PR	0.9417	3.0746	17.3672	9.8325	9.4724	10.1232	10.2595	0.5814	3.5717	10.4773	0.48	301.64	407.84	1	1	11.5241	11.9848
BI14-000281.CEL	29-Oct-08	24979	27-Jun-08	TT_3b	2006-66	2	Signal Genetics	0	C_PostTransplantPreConsolidation	CDE-PostTransplant	0	124	1	0	1	0	0	1	0	0	0	0	0	5465689	164165	U133Plus	1	RNBX-Random Biopsy	None	2006-66	Pre Transplant 2	PR	1.3265	3.2716	18.7586	8.7811	8.7495	9.7957	10.1166	0.0817	4.4586	9.5087	NA	341	492.52	1	1	11.7054	11.7185
BI12-000052.CEL	30-Oct-08	17528	22-Nov-04	TT_3a	2003-33	2	Signal Genetics	0	H_PostStartMaintenance	H-PostMaintenance	0	1438	1	0	1	0	0	0	0	0	0	0	1	5108788	164404	U133Plus	1	RNBX-Random Biopsy	None	2003-33	Maintenance Year 4	PR	0.7351	2.217	14.9069	9.8392	8.2677	9.9223	10.0267	0.2537	2.6416	10.176	0.218	561.68	1061.37	1	1	11.1385	11.8565
P2594-06-BC7498-U133Plus-2.CEL	16-Mar-09	24944	16-Mar-09	TT_4	2008-01	0	MIRT	0	A_BeforeTreatment	A-BeforeTreatment	0	0	0	1	1	1	0	0	0	0	0	0	0	4396367	172168	U133Plus	0	RNBX-Random Biopsy	None	2008-01	Baseline	CD-2	0.283	2.1227	12.5396	10.4687	8.1365	10.9096	10.3822	-0.0319	2.861	12.7069	NA	922.2	NA	1	1	10.6502	11.2992
BI14-000018.CEL	4-Nov-08	24733	8-May-08	TT_3b	2006-66	2	Signal Genetics	0	C_PostTransplantPreConsolidation	CDE-PostTransplant	0	180	1	0	1	0	0	1	0	0	0	0	0	5427029	164551	U133Plus	1	RNBX-Random Biopsy	None	2006-66	Pre Transplant 2	MF	0.8556	3.223	17.6556	9.5854	6.6009	10.4177	10.4186	0.7057	3.7523	8.4606	NA	256.21	317.25	1	1	11.9127	12.4991
RE12-000144.CEL	5-Nov-08	24274	6-Dec-07	TT_3b	2006-66	2	Signal Genetics	0	F_PostConsolidationPreMaintenance	FG-PostConsolidation	0	335	1	0	1	0	0	0	0	0	1	0	0	5015398	164578	U133Plus	1	RNBX-Random Biopsy	None	2006-66	Pre Maintenance 1	MF	0.8723	2.9467	14.6788	10.2459	8.4478	11.4251	10.3645	0.1453	3.6181	10.5886	0.473	439.64	728.09	1	1	11.502	12.2543
BI14-000011.CEL	12-Nov-08	23651	27-Jul-07	TT_3b	2006-66	2	Signal Genetics	0	F_PostConsolidationPreMaintenance	FG-PostConsolidation	0	474	0	1	1	0	0	0	0	0	1	0	0	5427020	164703	U133Plus	1	RNBX-Random Biopsy	None	2006-66	Pre Maintenance 1	MF	0.8902	3.1585	18.6478	9.3913	8.2245	10.8062	10.4115	0.0692	3.6684	9.2422	NA	385.04	593.71	1	1	11.7576	12.1872
BI13-000015.CEL	18-Nov-08	9995	3-Apr-05	TT_3a	2003-33	2	Signal Genetics	0	H_PostStartMaintenance	H-PostMaintenance	0	1325	0	1	1	0	0	0	0	0	0	0	1	5164426	164810	U133Plus	1	RNBX-Random Biopsy	None	2003-33	Extra Sample	PR	0.567	2.6391	14.3213	10.2202	9.759	11.3564	10.2189	0.6874	3.0607	10.7497	NA	530.9	973.22	1	0	11.5884	12.4129
BI14-000878.CEL	19-Nov-08	25972	31-Oct-08	TT_5	2008-02	2	Signal Genetics	0	B_PostTreatmentPreTransplant	B-PostInduction	0	19	0	1	1	0	1	0	0	0	0	0	0	5526539	164827	U133Plus	1	RNBX-Random Biopsy	None	2008-02	C1 48Hr Vel	MF	0.9057	3.0085	15.9251	9.579	9.0745	10.1335	10.3582	0.2284	3.5121	9.2163	NA	211	235.34	1	1	11.7608	12.5128
BI14-000017.CEL	19-Nov-08	24492	1-Feb-08	TT_3b	2006-66	2	Signal Genetics	0	F_PostConsolidationPreMaintenance	FG-PostConsolidation	0	292	0	1	1	0	0	0	0	0	1	0	0	5427028	164824	U133Plus	1	RNBX-Random Biopsy	None	2006-66	Pre Maintenance 1	MF	0.668	2.6577	13.1023	9.7162	7.8727	11.3336	10.4294	-0.1883	2.6466	9.2247	NA	314.36	434.58	1	1	11.6933	12.7424
BI14-000322.CEL	1-Dec-08	24918	13-Jun-08	TT_3b	2006-66	2	Signal Genetics	0	C_PostTransplantPreConsolidation	CDE-PostTransplant	0	171	0	1	1	0	0	1	0	0	0	0	0	5470940	165135	U133Plus	1	RNBX-Random Biopsy	None	2006-66	Pre consolidation 1	MF	0.4931	2.6352	13.4747	9.7951	8.3864	10.2127	10.2374	0.1925	2.9937	9.6163	NA	287	377.78	1	1	11.5993	12.409
P2587-03-BC4411-U133Plus-2.CEL	27-Jun-08	24995	27-Jun-08	TT_3b	2006-66	0	MIRT	0	A_BeforeTreatment	A-BeforeTreatment	0	0	0	1	1	1	0	0	0	0	0	0	0	4338241	156850	U133Plus	0	RNBX-Random Biopsy	None	2006-66	Baseline	MS	0.7829	1.9751	12.0031	9.7756	8.5101	11.1045	10.3588	0.3629	2.3402	12.4211	0.12	863.5	NA	1	1	11.2714	11.8875
BI14-000013.CEL	17-Dec-08	24870	16-Jun-08	TT_3b	2006-66	2	Signal Genetics	0	C_PostTransplantPreConsolidation	CDE-PostTransplant	0	184	0	1	1	0	0	1	0	0	0	0	0	5427024	165612	U133Plus	1	RNBX-Random Biopsy	None	2006-66	Pre consolidation 1	MF	0.0521	1.8904	3.0542	10.1453	7.4208	10.6746	10.2091	0.885	2.0163	8.755	NA	392.96	612.62	1	1	11.1799	12.5218
P2642-04-BC4853-U133Plus-2.CEL	11-Aug-08	25281	11-Aug-08	TT_4	2008-01	0	MIRT	0	A_BeforeTreatment	A-BeforeTreatment	0	0	0	1	1	1	0	0	0	0	0	0	0	4338233	159768	U133Plus	0	RNBX-Random Biopsy	None	2008-01	Baseline	PR	0.5238	1.5723	12.7268	11.0526	8.7835	11.6806	10.3438	0.9951	3.0542	12.313	NA	1223.9	NA	1	1	11.0039	12.0198
BI12-000369.CEL	7-Jan-09	21355	7-Oct-05	TT_3a	2003-33	2	Signal Genetics	0	G_PostConsolidationNoMaintenance	FG-PostConsolidation	1	1188	0	1	1	0	0	0	0	0	0	1	0	5156288	167261	U133Plus	1	RNBX-Random Biopsy	None	2003-33	Off-Study, Other Than Relapse	MF	1.2102	3.1464	16.9245	10.2358	10.6566	10.6433	10.436	0.2409	4.0833	10.88	NA	272.09	348.01	1	1	11.6222	12.0359
P2652-04-BC4898-U133Plus-2.CEL	14-Aug-08	25289	14-Aug-08	TT_4	2008-01	0	MIRT	0	A_BeforeTreatment	A-BeforeTreatment	0	0	0	1	1	1	0	0	0	0	0	0	0	4562271	160026	U133Plus	0	RNBX-Random Biopsy	None	2008-01	Baseline	PR	0.7646	1.884	14.4416	10.3009	8.156	9.8574	10.2835	0.8135	2.9696	11.4728	NA	944.8	NA	1	1	11.1189	12.0069
BI12-000379.CEL	12-Jan-09	24777	8-May-08	TT_3b	2006-66	2	Signal Genetics	0	D_PostTransplantPreMaintenance	CDE-PostTransplant	0	249	1	0	1	0	0	0	1	0	0	0	0	5149968	167338	U133Plus	1	RNBX-Random Biopsy	None	2006-66	Pre consolidation 1	MF	0.9346	3.2595	15.3918	9.9981	7.696	10.9127	10.4721	0.0522	3.833	11.4045	NA	274.25	352.26	1	1	11.6212	12.3912
BI14-000380.CEL	14-Sep-09	25819	14-Sep-09	TT_4	2008-01	3	Signal Genetics	1	A_BeforeTreatment	A-BeforeTreatment	0	0	0	1	1	1	0	0	0	0	0	0	0	5470958	182080	U133Plus	1	RNBX-Random Biopsy	None	2008-01	Baseline	PR	0.8225	2.5206	15.7176	10.2848	8.6842	10.3594	10.3226	0.3096	3.0504	10.9436	NA	270	343.91	1	1	11.556	12.211
BI12-000273.CEL	14-Jan-09	24874	5-Jun-08	TT_3b	2006-66	2	Signal Genetics	0	C_PostTransplantPreConsolidation	CDE-PostTransplant	0	223	0	1	1	0	0	1	0	0	0	0	0	5155694	167401	U133Plus	1	RNBX-Random Biopsy	None	2006-66	Pre consolidation 1	MF	0.612	2.1435	14.0339	9.9168	8.2381	10.3863	10.1477	0.0612	2.4725	10.0718	NA	925.87	2289.82	1	1	11.2218	11.9357
BI12-000272.CEL	16-Jan-09	26179	16-Dec-08	TT_4	2008-01	2	Signal Genetics	0	B_PostTreatmentPreTransplant	B-PostInduction	0	31	0	1	1	0	1	0	0	0	0	0	0	5155693	167554	U133Plus	1	RNBX-Random Biopsy	None	2008-01	Extra Sample	PR	0.8453	2.9468	14.6463	9.9836	6.8307	13.3402	10.334	0.1512	3.3642	10.7367	NA	282.93	369.56	1	1	11.5526	12.4338
BI12-000258.CEL	16-Jan-09	24085	22-Oct-07	TT_3b	2006-66	2	Signal Genetics	0	H_PostStartMaintenance	H-PostMaintenance	0	452	1	0	1	0	0	0	0	0	0	0	1	5155681	167562	U133Plus	1	RNBX-Random Biopsy	None	2006-66	Extra Sample	MS	0.3111	1.7491	8.1179	10.0347	10.4111	10.6708	9.9422	-0.6023	2.1161	10.7566	NA	662.61	1368.6	1	1	10.7613	11.8974
BI12-000259.CEL	20-Jan-09	22729	3-Jan-07	TT_3b	2006-66	2	Signal Genetics	0	H_PostStartMaintenance	H-PostMaintenance	0	748	1	0	1	0	0	0	0	0	0	0	1	5155682	168132	U133Plus	1	RNBX-Random Biopsy	None	2006-66	Maintenance Year 2	MF	0.6252	2.4055	14.319	10.2931	10.565	11.315	10.4087	-0.0064	3.3812	10.7748	NA	267.27	338.56	1	1	11.3078	12.1385
P2726-04-BC6063-U133Plus-2.CEL	31-Oct-08	25972	31-Oct-08	TT_5	2008-02	0	MIRT	0	A_BeforeTreatment	A-BeforeTreatment	0	0	0	1	1	1	0	0	0	0	0	0	0	4287332	164411	U133Plus	0	RNBX-Random Biopsy	None	2008-02	Baseline	MF	0.3248	1.7266	8.7938	10.0173	8.0495	11.7087	10.1058	0.154	2.4684	12.2847	NA	1043.2	NA	1	1	10.4965	11.3451
RE12-000246.CEL	27-Jan-09	24889	18-Jun-08	TT_3b	2006-66	2	Signal Genetics	0	C_PostTransplantPreConsolidation	CDE-PostTransplant	0	223	0	1	1	0	0	1	0	0	0	0	0	5059467	168371	U133Plus	1	RNBX-Random Biopsy	None	2006-66	Pre consolidation 1	MF	0.9709	2.8122	16.0017	9.626	6.9888	10.6415	10.4095	0.6034	3.4781	10.1147	0.386	225.51	260.69	1	1	11.4926	12.2272
BI12-000531.CEL	28-Jan-09	26219	17-Dec-08	TT_5	2008-02	2	Signal Genetics	0	B_PostTreatmentPreTransplant	B-PostInduction	0	42	1	0	1	0	1	0	0	0	0	0	0	5161827	168397	U133Plus	1	RNBX-Random Biopsy	None	2008-02	Pre Transplant 1	MF	0.7434	2.4279	13.0974	10.0316	7.5803	10.763	10.3888	0.4841	3.541	10.1201	NA	304.56	413.93	1	1	11.4717	12.4696
P2525-06-BC7008-U133Plus-2.CEL	2-Feb-09	24621	26-Jan-09	TT_4	2008-01	0	MIRT	0	B_PostTreatmentPreTransplant	B-PostInduction	0	7	1	0	1	0	1	0	0	0	0	0	0	4399458	168562	U133Plus	0	RNBX-Random Biopsy	None	2008-01	C1 48Hr Vel	MS	0.7874	2.4963	14.2693	9.7749	7.765	11.0536	10.265	0.5353	3.2529	11.2074	NA	1191	NA	1	1	11.2959	12.052
P2796-02-BC6478-U133Plus-2.CEL	16-Dec-08	26179	16-Dec-08	TT_4	2008-01	0	MIRT	0	A_BeforeTreatment	A-BeforeTreatment	0	0	0	1	1	1	0	0	0	0	0	0	0	4287321	165593	U133Plus	0	RNBX-Random Biopsy	None	2008-01	Baseline	CD-1	0.3864	2.3319	14.1863	9.8703	7.7185	10.1407	10.4056	0.2509	3.3239	12.1052	NA	1014.2	NA	1	1	11.2396	11.9417
P2814-05-BC7054-U133Plus-2.CEL	4-Feb-09	26312	14-Jan-09	TT_4	2008-01	0	MIRT	0	B_PostTreatmentPreTransplant	B-PostInduction	0	21	1	0	1	0	1	0	0	0	0	0	0	4562323	168694	U133Plus	0	RNBX-Random Biopsy	None	2008-01	C1 48Hr Vel	MS	0.6398	2.1199	11.7125	11.307	7.7944	10.0411	10.2672	-0.5599	3.0709	12.4984	NA	1213.7	NA	1	1	10.6729	11.3187
P2823-07-BC7111-U133Plus-2.CEL	9-Feb-09	26402	21-Jan-09	TT_4	2008-01	0	MIRT	0	B_PostTreatmentPreTransplant	B-PostInduction	0	19	1	0	1	0	1	0	0	0	0	0	0	4568076	168754	U133Plus	0	RNBX-Random Biopsy	None	2008-01	C1 48Hr Vel	CD-2	0.5873	2.3126	12.4059	10.5488	8.4837	10.987	10.2948	0.1221	3.204	12.5455	NA	726.8	NA	1	1	10.8424	11.4778
BI12-000051.CEL	11-Feb-09	16496	11-Feb-04	TT_3a	2003-33	2	Signal Genetics	0	H_PostStartMaintenance	H-PostMaintenance	0	1827	0	1	1	0	0	0	0	0	0	0	1	5108787	168826	U133Plus	1	RNBX-Random Biopsy	None	2003-33	Extra Sample	MS	0.4574	2.2438	12.4826	10.2124	8.9462	10.6564	10.1186	0.456	2.5511	10.3669	0.113	508.48	910.72	1	0	11.1536	12.0016
P2840-08-BC7222-U133Plus-2.CEL	18-Feb-09	26444	2-Feb-09	TT_4	2008-01	0	MIRT	0	B_PostTreatmentPreTransplant	B-PostInduction	0	16	0	1	1	0	1	0	0	0	0	0	0	4568063	169708	U133Plus	0	RNBX-Random Biopsy	None	2008-01	C1 48Hr Vel	PR	0.8778	2.4316	15.1778	10.1191	9.544	10.1255	10.3799	-0.4401	3.4186	11.4756	NA	1647.5	NA	1	1	11.5184	12.3624
BI12-000263.CEL	19-Feb-09	17140	3-Aug-04	TT_3a	2003-33	2	Signal Genetics	0	H_PostStartMaintenance	H-PostMaintenance	0	1661	0	1	1	0	0	0	0	0	0	0	1	5155685	169861	U133Plus	1	RNBX-Random Biopsy	None	2012-12	Physician Request (Comment)	PR	1.237	2.7419	10.4516	11.1396	7.8722	11.454	10.6307	0.7746	3.333	12.7008	NA	356.42	527.2	1	1	11.5522	12.7052
BI12-000601.CEL	23-Feb-09	26078	24-Nov-08	TT_4	2008-01	2	Signal Genetics	0	B_PostTreatmentPreTransplant	B-PostInduction	0	91	1	0	1	0	1	0	0	0	0	0	0	5156709	169885	U133Plus	1	RNBX-Random Biopsy	None	2008-01	Pre Transplant 1	MF	0.8318	2.595	14.1045	9.6638	8.5254	10.6054	10.465	0.1348	3.4713	10.7034	NA	230.12	268.95	1	1	11.4021	12.184
P2867-05-BC7267-U133Plus-2.CEL	23-Feb-09	26568	13-Feb-09	TT_4	2008-01	0	MIRT	0	B_PostTreatmentPreTransplant	B-PostInduction	0	10	1	0	1	0	1	0	0	0	0	0	0	4399512	169886	U133Plus	0	RNBX-Random Biopsy	None	2008-01	C1 48Hr Vel	PR	0.9203	2.8205	15.4963	9.6464	10.2442	10.8998	10.4288	0.4286	3.6811	12.4053	NA	1518.2	NA	1	1	11.5895	11.8809
BI12-000534.CEL	24-Feb-09	26231	29-Dec-08	TT_4	2008-01	2	Signal Genetics	0	B_PostTreatmentPreTransplant	B-PostInduction	0	57	0	1	1	0	1	0	0	0	0	0	0	5156551	169917	U133Plus	1	RNBX-Random Biopsy	None	2008-01	Extra Sample	MF	0.8969	2.5994	14.609	10.0563	9.1256	10.5269	10.2809	0.4652	3.2658	10.2994	NA	465.15	794.1	1	1	11.3973	12.2333
BI12-000536.CEL	24-Feb-09	26317	13-Jan-09	TT_4	2008-01	2	Signal Genetics	0	B_PostTreatmentPreTransplant	B-PostInduction	0	42	0	1	1	0	1	0	0	0	0	0	0	5156554	169912	U133Plus	1	RNBX-Random Biopsy	None	2008-01	Pre Transplant 1	MS	0.5234	2.6681	11.2378	11.0377	7.6695	10.6489	10.3795	0.3095	3.0847	12.3225	NA	245.5	297.09	1	1	11.0281	11.8044
BI12-000582.CEL	3-Mar-09	24441	31-Jan-08	TT_3b	2006-66	2	Signal Genetics	0	F_PostConsolidationPreMaintenance	FG-PostConsolidation	0	397	1	0	1	0	0	0	0	0	1	0	0	5156662	172097	U133Plus	1	RNBX-Random Biopsy	None	2006-66	Extra Sample	MS	0.3066	2.5444	7.5327	9.9051	7.9784	11.4082	9.9654	-0.3496	2.9488	10.4261	NA	443.97	739.16	1	1	11.0744	12.0184
BI12-000609.CEL	6-Mar-09	26287	9-Jan-09	TT_4	2008-01	2	Signal Genetics	0	B_PostTreatmentPreTransplant	B-PostInduction	0	56	1	0	1	0	1	0	0	0	0	0	0	5156719	172122	U133Plus	1	RNBX-Random Biopsy	None	2008-01	Extra Sample	MF	1.1358	2.8621	15.6946	10.2347	8.3396	12.5859	10.3677	0.5404	4.0181	10.7784	NA	407.58	648.03	1	1	11.5751	12.0084
RE12-000328.CEL	9-Mar-09	21441	20-Oct-05	TT_3a	2003-33	2	Signal Genetics	0	H_PostStartMaintenance	H-PostMaintenance	0	1236	1	0	1	0	0	0	0	0	0	0	1	5065961	172131	U133Plus	1	RNBX-Random Biopsy	None	2003-33	Extra Sample	PR	0.7939	2.9326	16.4003	9.8886	9.8033	10.3404	10.3835	0.2815	3.5758	10.7822	0.54	356.05	526.36	1	1	11.4796	12.135
P2788-04-BC6577-U133Plus-2.CEL	29-Dec-08	26231	29-Dec-08	TT_4	2008-01	0	MIRT	0	A_BeforeTreatment	A-BeforeTreatment	0	0	0	1	1	1	0	0	0	0	0	0	0	4399508	166890	U133Plus	0	RNBX-Random Biopsy	None	2008-01	Baseline	MF	1.0452	2.8194	12.9501	11.5264	8.399	10.9412	10.5887	0.6358	3.3391	9.9082	NA	2442.5	NA	1	1	11.9148	13.0029
BI12-000044.CEL	10-Mar-09	17113	30-Jul-04	TT_3a	2003-33	2	Signal Genetics	0	H_PostStartMaintenance	H-PostMaintenance	0	1684	0	1	1	0	0	0	0	0	0	0	1	5108779	172142	U133Plus	1	RNBX-Random Biopsy	None	2003-33	Off-Study, Other Than Relapse	MF	0.8928	2.9261	15.869	9.7714	9.7771	10.7046	10.2881	-0.018	3.1526	10.5327	0.282	409.44	652.59	1	1	11.418	12.1742
BI12-000611.CEL	13-Mar-09	21184	8-Aug-05	TT_3a	2003-33	2	Signal Genetics	0	H_PostStartMaintenance	H-PostMaintenance	0	1313	0	1	1	0	0	0	0	0	0	0	1	5156721	172160	U133Plus	1	RNBX-Random Biopsy	None	2012-12	Relapse / Progression	MF	0.7683	2.3989	14.687	10.4703	9.3396	10.9073	10.3626	0.4457	3.8183	11.5139	NA	263.78	331.79	1	1	11.8098	12.5063
RE12-000333.CEL	16-Mar-09	16730	23-Apr-04	TT_3a	2003-33	2	Signal Genetics	0	H_PostStartMaintenance	H-PostMaintenance	0	1788	1	0	1	0	0	0	0	0	0	0	1	5065995	172169	U133Plus	1	RNBX-Random Biopsy	None	2003-33	Extra Sample	MF	0.8464	2.868	15.8072	10.0338	10.5236	10.2145	10.3889	-0.0489	3.386	10.9644	0.389	269.99	343.88	1	1	11.3457	11.9538
P2804-04-BC6749-U133Plus-2.CEL	13-Jan-09	26317	13-Jan-09	TT_4	2008-01	0	MIRT	0	A_BeforeTreatment	A-BeforeTreatment	0	0	0	1	1	1	0	0	0	0	0	0	0	4562322	167377	U133Plus	0	RNBX-Random Biopsy	None	2008-01	Baseline	PR	0.5024	2.4002	16.1812	10.7843	8.7426	10.0457	10.3649	0.1561	3.2954	12.1446	NA	1231.6	NA	1	1	11.5099	11.9581
BI14-000021.CEL	23-Mar-09	23921	20-Sep-07	TT_3b	2006-66	2	Signal Genetics	0	H_PostStartMaintenance	H-PostMaintenance	0	550	0	1	1	0	0	0	0	0	0	0	1	5427033	172223	U133Plus	1	RNBX-Random Biopsy	None	2006-66	Extra Sample	PR	1.0404	2.8211	18.2837	9.5887	8.7265	9.7863	10.1934	-0.1298	3.6717	9.4478	NA	348.84	510.06	1	1	11.4002	11.1803
RE12-000261.CEL	24-Mar-09	16988	30-Jun-04	TT_3a	2003-33	2	Signal Genetics	0	E_PostTransplantNoMaintenance	CDE-PostTransplant	1	1728	0	1	1	0	0	0	0	1	0	0	0	5059530	172227	U133Plus	1	RNBX-Random Biopsy	None	2003-33	Extra Sample	PR	0.7981	2.9364	16.9279	9.6978	10.0957	10.4556	10.312	1.2029	3.597	10.6105	0.33	369.09	556.3	1	1	11.5289	11.8979
BI14-000884.CEL	6-Apr-09	26680	24-Mar-09	TT_4	2008-01	2	Signal Genetics	0	B_PostTreatmentPreTransplant	B-PostInduction	0	13	0	1	1	0	1	0	0	0	0	0	0	5526533	172308	U133Plus	1	RNBX-Random Biopsy	None	2008-01	C1 48Hr Vel	MF	0.9566	2.9693	16.8034	9.5677	10.2272	10.4095	10.5661	0.631	3.5226	9.5494	NA	263	330.29	1	1	11.8352	12.3646
P2840-07-BC7003-U133Plus-2.CEL	2-Feb-09	26444	2-Feb-09	TT_4	2008-01	0	MIRT	0	A_BeforeTreatment	A-BeforeTreatment	0	0	0	1	1	1	0	0	0	0	0	0	0	4399509	168551	U133Plus	0	RNBX-Random Biopsy	None	2008-01	Baseline	MF	0.9066	2.2979	15.3407	9.9937	10.4073	10.5724	10.4461	0.3998	3.1877	11.1996	NA	1807.5	NA	1	1	11.5314	12.3651
RE12-000242.CEL	14-Apr-09	24918	13-Jun-08	TT_3b	2006-66	2	Signal Genetics	0	F_PostConsolidationPreMaintenance	FG-PostConsolidation	0	305	0	1	1	0	0	0	0	0	1	0	0	5059461	172609	U133Plus	1	RNBX-Random Biopsy	None	2006-66	Pre Maintenance 1	MF	0.7423	2.6416	12.3681	10.1074	7.9384	10.7693	10.3236	0.2174	3.4922	10.4996	0.308	206.54	227.73	1	1	11.2993	11.9702
BI12-000266.CEL	15-Apr-09	24870	16-Jun-08	TT_3b	2006-66	2	Signal Genetics	0	F_PostConsolidationPreMaintenance	FG-PostConsolidation	0	303	0	1	1	0	0	0	0	0	1	0	0	5155688	172617	U133Plus	1	RNBX-Random Biopsy	None	2006-66	Pre Maintenance 1	MF	0.0818	2.8086	5.4383	9.8118	7.3334	10.8044	10.3583	0.3003	2.7733	10.3236	NA	556.77	1047.13	1	1	11.3216	12.7108
P2841-05-BC7027-U133Plus-2.CEL	3-Feb-09	26458	3-Feb-09	TT_4	2008-01	0	MIRT	0	A_BeforeTreatment	A-BeforeTreatment	0	0	0	1	1	1	0	0	0	0	0	0	0	4562324	168581	U133Plus	0	RNBX-Random Biopsy	None	2008-01	Baseline	MS	0.478	1.9442	12.1255	11.2837	8.6187	10.0235	10.2654	-0.3888	3.1164	12.4228	NA	1433.7	NA	1	1	10.6565	11.3534
BI14-000015.CEL	22-Apr-09	23816	6-Sep-07	TT_3b	2006-66	3	Signal Genetics	1	F_PostConsolidationPreMaintenance	FG-PostConsolidation	0	594	0	1	1	0	0	0	0	0	1	0	0	5427026	172858	U133Plus	1	RNBX-Random Biopsy	None	2006-66	Pre Maintenance 1	MF	0.9151	2.4906	16.9572	9.9845	9.862	9.7306	10.1458	-0.0797	3.5109	10.1861	NA	199.35	215.65	1	1	11.5954	11.9089
BI14-000282.CEL	23-Apr-09	24503	8-Feb-08	TT_3b	2006-66	3	Signal Genetics	1	C_PostTransplantPreConsolidation	CDE-PostTransplant	0	440	0	1	1	0	0	1	0	0	0	0	0	5466107	172874	U133Plus	1	RNBX-Random Biopsy	None	2006-66	Pre consolidation 1	MF	0.5433	2.6002	13.8545	9.6059	9.5382	10.7461	9.9567	0.1761	3.6513	10.595	NA	338	485.87	1	1	11.3559	12.0315
BI14-000888.CEL	29-Apr-09	26880	9-Apr-09	TT_4	2008-01	3	Signal Genetics	1	B_PostTreatmentPreTransplant	B-PostInduction	0	20	1	0	1	0	1	0	0	0	0	0	0	5526529	173060	U133Plus	1	RNBX-Random Biopsy	None	2008-01	C1 48Hr Vel	MF	0.6252	2.7902	14.8768	9.6926	9.5975	10.404	10.2643	0.5734	3.2062	9.3789	NA	249	303.63	1	1	11.6363	12.5087
BI12-000058.CEL	4-May-09	18012	6-May-05	TT_3a	2003-33	3	Signal Genetics	1	E_PostTransplantNoMaintenance	CDE-PostTransplant	1	1459	0	1	1	0	0	0	0	1	0	0	0	5111815	173177	U133Plus	1	RNBX-Random Biopsy	None	2003-33	Extra Sample	PR	1.067	2.8959	16.4212	9.8592	9.7741	10.5629	10.3104	0.7476	3.2926	10.866	0.282	348.71	509.75	1	1	11.4599	12.0612
RE12-000136.CEL	5-May-09	24618	20-Mar-08	TT_3b	2006-66	3	Signal Genetics	1	H_PostStartMaintenance	H-PostMaintenance	0	411	0	1	1	0	0	0	0	0	0	0	1	5015371	174139	U133Plus	1	RNBX-Random Biopsy	None	2006-66	Extra Sample	MF	0.7552	3.0956	16.3027	9.7787	8.7585	10.9589	10.338	0.2086	3.6511	10.2809	0.402	420.92	680.95	1	1	11.4916	12.0525
BI14-000882.CEL	6-May-09	26934	21-Apr-09	TT_4	2008-01	3	Signal Genetics	1	B_PostTreatmentPreTransplant	B-PostInduction	0	15	0	1	1	0	1	0	0	0	0	0	0	5526535	174150	U133Plus	1	RNBX-Random Biopsy	None	2008-01	C1 48Hr Vel	MF	0.851	2.9898	16.212	9.9186	7.6371	11.3498	10.397	0.6361	3.3719	8.9463	NA	266	336.1	1	1	11.7627	12.0797
RE12-000332.CEL	7-May-09	16438	6-Feb-04	TT_3a	2003-33	3	Signal Genetics	1	H_PostStartMaintenance	H-PostMaintenance	0	1917	0	1	1	0	0	0	0	0	0	0	1	5065994	174194	U133Plus	1	RNBX-Random Biopsy	None	2003-33	Off-Study, Other Than Relapse	MF	1.0023	2.9868	15.8161	9.8188	10.2321	10.5568	10.3946	0.3507	3.5355	10.771	0.365	225.31	260.33	1	1	11.4655	12.2662
RE12-000398.CEL	13-May-09	17631	6-Jan-05	TT_3a	2003-33	3	Signal Genetics	1	H_PostStartMaintenance	H-PostMaintenance	0	1588	0	1	1	0	0	0	0	0	0	0	1	5079682	174398	U133Plus	1	RNBX-Random Biopsy	None	2003-33	Maintenance Year 4	PR	0.9799	2.9251	16.4237	9.8258	8.0292	10.5121	10.2827	0.969	3.7433	10.3902	0.329	225.41	260.51	1	1	11.4864	12.0746
BI12-000210.CEL	10-Mar-09	26648	10-Mar-09	TT_5	2008-02	2	Signal Genetics	0	A_BeforeTreatment	A-BeforeTreatment	0	0	0	1	1	1	0	0	0	0	0	0	0	5154155	172137	U133Plus	1	RNBX-Random Biopsy	None	2008-02	Baseline	MF	1.0059	2.4887	14.817	9.9855	10.0871	10.9519	10.1838	0.6847	2.5616	10.4418	NA	570.99	1088.54	1	1	11.2619	11.9937
BI13-000807.CEL	2-Jun-09	22917	23-Feb-07	TT_3b	2006-66	3	Signal Genetics	1	H_PostStartMaintenance	H-PostMaintenance	0	830	0	1	1	0	0	0	0	0	0	0	1	5295923	175315	U133Plus	1	RNBX-Random Biopsy	None	2006-66	Extra Sample	PR	0.7352	3.1926	16.6849	9.5941	7.6692	10.9957	10.4343	-0.0494	3.8973	10.1752	NA	217.79	247.1	1	1	11.857	12.4023
BI13-000810.CEL	4-Jun-09	22958	13-Jun-07	TT_3b	2006-66	3	Signal Genetics	1	G_PostConsolidationNoMaintenance	FG-PostConsolidation	1	722	0	1	1	0	0	0	0	0	0	1	0	5295921	175344	U133Plus	1	RNBX-Random Biopsy	None	2012-12	Physician Request (Comment)	MS	0.3517	1.8909	7.2521	9.5073	8.9769	10.2662	10.0926	-0.2474	2.3209	10.4408	NA	197.16	212.02	1	0	10.8926	11.7402
BI12-000203.CEL	10-Mar-09	26671	10-Mar-09	TT_4	2008-01	2	Signal Genetics	0	A_BeforeTreatment	A-BeforeTreatment	0	0	0	1	1	1	0	0	0	0	0	0	0	5154129	172136	U133Plus	1	RNBX-Random Biopsy	None	2008-01	Baseline	PR	1.122	3.039	16.0457	10.4759	9.7965	10.2589	10.5002	0.312	3.5573	11.5647	NA	235.46	278.61	1	1	11.861	12.6195
BI14-000879.CEL	8-Jun-09	27259	20-May-09	TT_5	2008-02	3	Signal Genetics	1	B_PostTreatmentPreTransplant	B-PostInduction	0	19	1	0	1	0	1	0	0	0	0	0	0	5526538	175520	U133Plus	1	RNBX-Random Biopsy	None	2008-02	C1 48Hr Vel	PR	1.0427	3.3076	17.9839	9.4939	8.3121	10.5199	10.4325	0.2381	3.5173	8.8689	NA	120	98.77	1	1	11.7645	12.2213
BI13-000809.CEL	10-Jun-09	22538	13-Oct-06	TT_3b	2006-66	3	Signal Genetics	1	H_PostStartMaintenance	H-PostMaintenance	0	971	0	1	1	0	0	0	0	0	0	0	1	5295922	175649	U133Plus	1	RNBX-Random Biopsy	None	2006-66	Maintenance Year 2	PR	0.7698	2.829	17.4163	9.4087	8.489	10.3132	10.204	0.7358	3.7834	10.4888	NA	248.68	303.03	1	1	11.5641	11.7528
RE12-000229.CEL	24-Mar-09	26680	24-Mar-09	TT_4	2008-01	2	Signal Genetics	0	A_BeforeTreatment	A-BeforeTreatment	0	0	0	1	1	1	0	0	0	0	0	0	0	5059420	172233	U133Plus	1	RNBX-Random Biopsy	None	2008-01	Baseline	MF	0.9159	2.7895	15.3692	10.3654	9.7958	10.5994	10.4447	0.7154	3.4899	11.2047	0.271	286.79	377.35	1	1	11.5527	12.2487
BI14-000890.CEL	11-Jun-09	27176	2-Jun-09	TT_4	2008-01	3	Signal Genetics	1	B_PostTreatmentPreTransplant	B-PostInduction	0	9	0	1	1	0	1	0	0	0	0	0	0	5526526	176195	U133Plus	1	RNBX-Random Biopsy	None	2008-01	C1 48Hr Vel	MF	1.0074	2.8308	16.5306	10.481	11.4417	10.7357	10.5759	-0.3613	3.626	10.1987	NA	250	305.51	1	1	11.6775	12.2475
P2898-04-BC7504B-U133Plus-2.CEL	17-Mar-09	26738	17-Mar-09	TT_4	2008-01	0	MIRT	0	A_BeforeTreatment	A-BeforeTreatment	0	0	0	1	1	1	0	0	0	0	0	0	0	4389001	172182	U133Plus	0	RNBX-Random Biopsy	None	2008-01	Baseline	CD-2	-0.0018	2.1283	8.0258	11.7046	6.4739	11.6076	10.179	0.5435	3.084	12.6464	NA	706.1	NA	1	1	9.6474	10.1324
RE12-000327.CEL	22-Jun-09	17576	4-Jan-05	TT_3a	2003-33	3	Signal Genetics	1	H_PostStartMaintenance	H-PostMaintenance	0	1630	0	1	1	0	0	0	0	0	0	0	1	5065960	176446	U133Plus	1	RNBX-Random Biopsy	None	2003-33	Off-Study, Other Than Relapse	MF	0.7572	2.902	16.0402	9.6883	8.8747	11.9199	10.4277	0.1504	3.5278	10.37	0.457	269.11	342.15	1	1	11.5128	12.0774
BC10935_(HG-U133_Plus_2).CEL	3-Dec-09	26896	3-Dec-09	TT_4	2008-01	1	MIRT	1	A_BeforeTreatment	A-BeforeTreatment	0	0	0	1	1	1	0	0	0	0	0	0	0	5511855	184000	U133Plus	1	RNBX-Random Biopsy	None	2008-01	Baseline	CD-2	0.5298	2.4365	10.3735	10.7392	7.7848	11.2252	10.4509	-0.4504	3.8096	12.7362	NA	782	1765.9	1	1	11.1958	12.2117
BI14-000886.CEL	29-Jun-09	27400	16-Jun-09	TT_4	2008-01	3	Signal Genetics	1	B_PostTreatmentPreTransplant	B-PostInduction	0	13	1	0	1	0	1	0	0	0	0	0	0	5526531	177115	U133Plus	1	RNBX-Random Biopsy	None	2008-01	C1 48Hr Vel	PR	1.1899	3.3027	17.8913	9.4839	8.6641	10.396	10.4887	1.1341	3.9134	9.0298	NA	234	275.95	1	1	11.9492	12.1926
BI12-000512.CEL	10-Apr-09	26923	10-Apr-09	TT_4	2008-01	2	Signal Genetics	0	A_BeforeTreatment	A-BeforeTreatment	0	0	0	1	1	1	0	0	0	0	0	0	0	5149798	172559	U133Plus	1	RNBX-Random Biopsy	None	2008-01	Baseline	CD-2	0.7628	2.1629	12.4001	10.56	8.3946	12.4084	10.4336	0.5854	3.4697	12.7154	NA	383.47	589.99	1	1	10.993	11.6356
BI12-000513.CEL	21-Apr-09	26934	21-Apr-09	TT_4	2008-01	3	Signal Genetics	1	A_BeforeTreatment	A-BeforeTreatment	0	0	0	1	1	1	0	0	0	0	0	0	0	5149804	172825	U133Plus	1	RNBX-Random Biopsy	None	2008-01	Baseline	MF	0.7788	2.6765	14.1679	10.4799	10.2946	10.9338	10.361	0.3193	3.1721	10.6834	NA	420.86	680.79	1	1	11.4838	12.3144
RE12-000153.CEL	27-Jul-09	24819	16-May-08	TT_3b	2006-66	3	Signal Genetics	1	H_PostStartMaintenance	H-PostMaintenance	0	437	0	1	1	0	0	0	0	0	0	0	1	5015422	178814	U133Plus	1	RNBX-Random Biopsy	None	2006-66	Maintenance Year 1, 6 months follow-up	PR	1.1706	3.1837	16.9052	9.3929	8.8154	11.184	10.3888	0.3976	4.1672	10.3876	0.405	319.18	444.88	1	1	11.6905	12.0341
RE12-000141.CEL	2-Jun-09	27176	2-Jun-09	TT_4	2008-01	3	Signal Genetics	1	A_BeforeTreatment	A-BeforeTreatment	0	0	0	1	1	1	0	0	0	0	0	0	0	5015386	175317	U133Plus	1	RNBX-Random Biopsy	None	2008-01	Baseline	PR	0.5784	2.787	14.527	10.2719	9.8815	11.3192	10.3674	0.4724	3.6748	12.0452	0.195	432.6	710.23	1	1	11.2854	11.6462
BI13-000747.CEL	12-Aug-09	22859	10-Aug-07	TT_3b	2006-66	3	Signal Genetics	1	H_PostStartMaintenance	H-PostMaintenance	0	733	0	1	1	0	0	0	0	0	0	0	1	5293114	180130	U133Plus	1	RNBX-Random Biopsy	None	2006-66	Extra Sample	PR	0.9652	3.1052	17.2389	9.4093	7.4011	10.3965	10.2536	0.179	3.9709	10.1017	NA	344.1	499.44	1	1	11.6333	11.9549
RE12-000240.CEL	11-Jun-09	27317	11-Jun-09	TT_4	2008-01	3	Signal Genetics	1	A_BeforeTreatment	A-BeforeTreatment	0	0	0	1	1	1	0	0	0	0	0	0	0	5059444	176190	U133Plus	1	RNBX-Random Biopsy	None	2008-01	Baseline	PR	0.9064	2.8742	15.8419	9.7994	9.8166	11.1118	10.2151	0.5221	3.5145	11.2556	0.348	240.34	287.54	1	1	11.1823	11.775
RE12-000142.CEL	20-Aug-09	24850	8-Oct-08	TT_4	2008-01	3	Signal Genetics	1	D_PostTransplantPreMaintenance	CDE-PostTransplant	0	316	1	0	1	0	0	0	1	0	0	0	0	5015394	180359	U133Plus	1	RNBX-Random Biopsy	None	2008-01	Pre Maintenance 1	MF	0.8034	2.7976	15.4059	9.7539	9.3088	10.6236	10.3463	0.6799	3.741	10.2899	0.538	400.04	629.67	1	1	11.6238	12.2319
RE12-000331.CEL	25-Aug-09	20938	16-Jun-05	TT_3a	2003-33	3	Signal Genetics	1	H_PostStartMaintenance	H-PostMaintenance	0	1531	0	1	1	0	0	0	0	0	0	0	1	5065993	180483	U133Plus	1	RNBX-Random Biopsy	None	2003-33	Off-Study, Other Than Relapse	PR	1.0128	2.973	16.3903	9.7067	9.2812	10.3637	10.4424	0.7884	3.7047	10.4218	0.519	286.74	377.26	1	1	11.5651	12.061
BC9676_(HG-U133_Plus_2).CEL	27-Aug-09	27546	10-Aug-09	TT_4	2008-01	1	MIRT	1	B_PostTreatmentPreTransplant	B-PostInduction	0	17	0	1	1	0	1	0	0	0	0	0	0	5495323	181380	U133Plus	1	RNBX-Random Biopsy	None	2008-01	C1 48Hr Vel	MS	0.5926	2.8085	14.6829	9.684	7.1102	10.3273	10.1089	0.8117	2.6956	11.4297	NA	420	678.65	1	1	11.3927	12.0189
BI13-000749.CEL	27-Aug-09	24503	8-Feb-08	TT_3b	2006-66	3	Signal Genetics	1	F_PostConsolidationPreMaintenance	FG-PostConsolidation	0	566	0	1	1	0	0	0	0	0	1	0	0	5293112	181382	U133Plus	1	RNBX-Random Biopsy	None	2006-66	Pre consolidation 2	PR	0.4269	2.2605	13.6848	9.7864	7.8389	10.5302	10.1763	-0.1136	2.7799	10.312	NA	821.3	1904.28	1	1	11.3123	11.9397
BC9742_(HG-U133_Plus_2).CEL	1-Sep-09	23998	11-Oct-07	TT_3b	2006-66	1	MIRT	1	H_PostStartMaintenance	H-PostMaintenance	0	691	1	0	1	0	0	0	0	0	0	0	1	5498728	181522	U133Plus	1	RNBX-Random Biopsy	None	2006-66	Maintenance Year 2	PR	0.8621	2.5877	16.6464	9.0686	7.7993	12.1371	9.8834	0.9796	2.9091	9.9923	NA	501	890.18	1	1	11.5156	11.8413
BI14-000318.CEL	8-Jun-09	27327	8-Jun-09	TT_4	2008-01	3	Signal Genetics	1	A_BeforeTreatment	A-BeforeTreatment	0	0	0	1	1	1	0	0	0	0	0	0	0	5470939	175505	U133Plus	1	RNBX-Random Biopsy	None	2008-01	Baseline	CD-1	0.5321	2.2844	14.172	9.8814	9.8575	10.7289	10.274	0.9434	3.1604	11.7926	NA	290	383.87	1	1	11.2471	11.6041
RE12-000154.CEL	15-Sep-09	24944	16-Mar-09	TT_4	2008-01	3	Signal Genetics	1	C_PostTransplantPreConsolidation	CDE-PostTransplant	0	183	0	1	1	0	0	1	0	0	0	0	0	5015424	182112	U133Plus	1	RNBX-Random Biopsy	None	2008-01	Pre Consolidation	MF	0.983	2.9321	16.4624	9.7464	9.9896	10.3969	10.4741	0.4697	3.926	11.0155	0.65	390.84	607.54	1	1	11.555	12.0331
RE12-000151.CEL	23-Jun-09	27435	23-Jun-09	TT_4	2008-01	3	Signal Genetics	1	A_BeforeTreatment	A-BeforeTreatment	0	0	0	1	1	1	0	0	0	0	0	0	0	5015420	176568	U133Plus	1	RNBX-Random Biopsy	None	2008-01	Baseline	MF	0.9973	2.6593	15.7404	10.5559	9.2866	11.2916	10.3335	0.5953	3.8598	11.7365	0.262	299.79	403.99	1	1	11.281	11.8778
RE12-000230.CEL	23-Sep-09	26680	24-Mar-09	TT_4	2008-01	3	Signal Genetics	1	C_PostTransplantPreConsolidation	CDE-PostTransplant	0	183	0	1	1	0	0	1	0	0	0	0	0	5059423	182634	U133Plus	1	RNBX-Random Biopsy	None	2008-01	Pre Consolidation	PR	1.0493	2.8495	16.0128	9.8369	9.5548	10.6468	10.4145	0.591	3.6365	10.6023	0.5	241.27	289.25	1	1	11.4341	12.1567
BI14-000899.CEL	5-Oct-09	27791	22-Sep-09	TT_4	2008-01	3	Signal Genetics	1	B_PostTreatmentPreTransplant	B-PostInduction	0	13	0	1	1	0	1	0	0	0	0	0	0	5526210	182941	U133Plus	1	RNBX-Random Biopsy	None	2008-01	C1 48Hr Vel	MF	0.9912	3.2052	17.5434	9.347	8.8747	10.1007	10.4429	0.7348	3.876	8.9442	NA	184	190.64	1	1	11.9289	12.2372
BI13-000744.CEL	7-Oct-09	23952	27-Sep-07	TT_3b	2006-66	3	Signal Genetics	1	H_PostStartMaintenance	H-PostMaintenance	0	741	0	1	1	0	0	0	0	0	0	0	1	5293117	183005	U133Plus	1	RNBX-Random Biopsy	None	2006-66	Maintenance Year 2	PR	1.11	2.9035	18.1637	9.3354	8.6395	10.2583	10.156	0.1983	3.9202	10.4583	NA	282.3	368.31	1	1	11.5706	11.443
BI12-000816.CEL	9-Oct-09	21092	19-Jul-05	TT_3a	2003-33	3	Signal Genetics	1	E_PostTransplantNoMaintenance	CDE-PostTransplant	1	1543	0	1	1	0	0	0	0	1	0	0	0	5161359	183030	U133Plus	1	RNBX-Random Biopsy	None	2003-33	Off-Study, Other Than Relapse	MF	0.9292	2.7683	14.937	9.8779	10.0012	10.44	10.4231	0.5117	3.6004	10.6774	NA	272.31	348.44	1	1	11.5615	12.2676
RE12-000495.CEL	20-Oct-09	21783	2-Mar-06	TT_3a	2003-33	3	Signal Genetics	1	H_PostStartMaintenance	H-PostMaintenance	0	1328	0	1	1	0	0	0	0	0	0	0	1	5111870	183235	U133Plus	1	RNBX-Random Biopsy	None	2003-33	Extra Sample	MF	0.8717	3.0982	16.15	9.9001	8.5033	10.4222	10.2468	0.5031	3.4876	10.8846	0.279	214.26	240.96	1	1	11.3484	12.1711
BI13-000805.CEL	21-Oct-09	23651	27-Jul-07	TT_3b	2006-66	3	Signal Genetics	1	H_PostStartMaintenance	H-PostMaintenance	0	817	0	1	1	0	0	0	0	0	0	0	1	5295925	183263	U133Plus	1	RNBX-Random Biopsy	None	2006-66	Extra Sample	PR	0.8545	2.9486	16.7937	9.7688	9.6619	11.6291	10.1526	0.5142	3.8187	10.7517	NA	335.16	479.6	1	1	11.6074	11.686
P4395-01-BC10419-U133Plus-2.CEL	22-Oct-09	27742	14-Sep-09	TT_4	2008-01	1	MIRT	1	B_PostTreatmentPreTransplant	B-PostInduction	0	38	0	1	1	0	1	0	0	0	0	0	0	5328784	183294	U133Plus	1	RNBX-Random Biopsy	None	2008-01	C1 48Hr Vel	CD-2	0.1392	2.2696	0.1476	10.0913	8.1539	11.662	10.3505	0.5987	3.5064	12.9141	NA	649.5	1327.16	1	1	10.5467	12.3973
RE12-000248.CEL	10-Aug-09	27546	10-Aug-09	TT_4	2008-01	3	Signal Genetics	1	A_BeforeTreatment	A-BeforeTreatment	0	0	0	1	1	1	0	0	0	0	0	0	0	5059476	179219	U133Plus	1	RNBX-Random Biopsy	None	2008-01	Baseline	PR	0.8006	2.5713	14.2474	10.3164	8.7181	10.5955	10.2724	0.2378	3.3278	11.9969	0.178	298.85	402.04	1	1	11.0771	11.6713
BI14-000903.CEL	26-Oct-09	27916	13-Oct-09	TT_5	2008-02	3	Signal Genetics	1	B_PostTreatmentPreTransplant	B-PostInduction	0	13	0	1	1	0	1	0	0	0	0	0	0	5525680	183359	U133Plus	1	RNBX-Random Biopsy	None	2008-02	C1 48Hr Vel	MF	0.878	2.7846	13.9619	9.5055	8.211	10.5131	10.3547	0.3453	3.294	9.0962	NA	153	143.53	1	1	11.5885	12.8725
BI14-000392.CEL	28-Jul-09	27569	28-Jul-09	TT_4	2008-01	3	Signal Genetics	1	A_BeforeTreatment	A-BeforeTreatment	0	0	0	1	1	1	0	0	0	0	0	0	0	5468567	178830	U133Plus	1	RNBX-Random Biopsy	None	2008-01	Baseline	PR	1.0646	3.1053	18.8481	8.6325	8.6316	9.6348	10.147	0.8762	4.2935	10.7283	NA	302	408.58	1	1	11.6986	11.7851
RE12-000254.CEL	18-Aug-09	27647	18-Aug-09	TT_4	2008-01	3	Signal Genetics	1	A_BeforeTreatment	A-BeforeTreatment	0	0	0	1	1	1	0	0	0	0	0	0	0	5059483	180298	U133Plus	1	RNBX-Random Biopsy	None	2008-01	Baseline	PR	0.8363	2.9859	16.2668	9.7975	10.1727	10.473	10.4174	0.8763	3.5331	10.7953	0.411	313.66	433.11	1	1	11.3281	11.902
P4422-01-BC9858-U133Plus-2.CEL	14-Sep-09	27742	14-Sep-09	TT_4	2008-01	1	MIRT	1	A_BeforeTreatment	A-BeforeTreatment	0	0	0	1	1	1	0	0	0	0	0	0	0	5330281	182091	U133Plus	1	RNBX-Random Biopsy	None	2008-01	Baseline	CD-2	0.0388	1.5773	1.2461	10.3085	8.6182	11.31	10.3154	0.4761	3.0741	12.875	NA	587.7	1137.94	1	1	10.478	12.1216
P4427-01-BC9958-U133Plus-2.CEL	22-Sep-09	27791	22-Sep-09	TT_4	2008-01	1	MIRT	1	A_BeforeTreatment	A-BeforeTreatment	0	0	0	1	1	1	0	0	0	0	0	0	0	5337664	182561	U133Plus	1	RNBX-Random Biopsy	None	2008-01	Baseline	MF	0.5304	2.6481	14.5727	11.1633	9.3606	10.2001	10.5266	0.7986	3.6823	12.3487	NA	515.2	929.29	1	1	11.2606	11.9842
BI14-000901.CEL	14-Nov-09	27892	6-Nov-09	TT_4	2008-01	3	Signal Genetics	1	B_PostTreatmentPreTransplant	B-PostInduction	0	8	0	1	1	0	1	0	0	0	0	0	0	5525682	183707	U133Plus	1	RNBX-Random Biopsy	None	2008-01	C1 48Hr Vel	MF	0.6898	2.5538	11.1003	9.7721	6.9875	11.4109	10.3332	0.859	2.693	8.7337	NA	220	250.96	1	1	11.5782	12.958
RE12-000231.CEL	30-Sep-09	27852	30-Sep-09	TT_4	2008-01	3	Signal Genetics	1	A_BeforeTreatment	A-BeforeTreatment	0	0	0	1	1	1	0	0	0	0	0	0	0	5059428	182855	U133Plus	1	RNBX-Random Biopsy	None	2008-01	Baseline	PR	0.7563	2.4304	10.8337	10.2743	8.2176	12.4591	10.4182	0.6182	3.2738	12.6919	0.046	255.23	315.39	1	1	10.8056	11.6666
RE12-000150.CEL	6-Nov-09	27892	6-Nov-09	TT_4	2008-01	3	Signal Genetics	1	A_BeforeTreatment	A-BeforeTreatment	0	0	0	1	1	1	0	0	0	0	0	0	0	5015417	183620	U133Plus	1	RNBX-Random Biopsy	None	2008-01	Baseline	PR	0.8076	2.6655	11.1416	10.2314	8.6662	10.9527	10.3691	0.6233	3.3315	12.3679	0.121	386.75	597.78	1	1	11.0989	11.9885
BI14-000677.CEL	13-Oct-09	27916	13-Oct-09	TT_5	2008-02	3	Signal Genetics	1	A_BeforeTreatment	A-BeforeTreatment	0	0	0	1	1	1	0	0	0	0	0	0	0	5500283	183109	U133Plus	1	RNBX-Random Biopsy	None	2008-02	Baseline	MF	1.0091	2.4766	14.7336	9.8672	7.254	10.1355	10.3278	-0.0854	3.4242	11.7596	NA	245	296.16	1	1	11.4465	12.2702
BI14-000939.CEL	2-Dec-09	28064	17-Nov-09	TT_4	2008-01	3	Signal Genetics	1	B_PostTreatmentPreTransplant	B-PostInduction	0	15	0	1	1	0	1	0	0	0	0	0	0	5531514	183972	U133Plus	1	RNBX-Random Biopsy	None	2008-01	C1 48Hr Vel	MF	1.0673	3.6292	17.4088	9.3514	8.9712	10.3034	10.4843	1.4505	3.6361	9.1924	NA	216	243.98	1	1	11.8415	12.5071
RE12-000236.CEL	27-Oct-09	27984	27-Oct-09	TT_4	2008-01	3	Signal Genetics	1	A_BeforeTreatment	A-BeforeTreatment	0	0	0	1	1	1	0	0	0	0	0	0	0	5059436	183384	U133Plus	1	RNBX-Random Biopsy	None	2008-01	Baseline	MF	0.8495	2.9173	16.3857	9.7472	8.5889	10.5305	10.3464	0.4871	3.5919	10.3637	0.474	223.92	257.88	1	1	11.2241	11.7796
P4420-01-BC10779-U133Plus-2.CEL	18-Nov-09	28049	18-Nov-09	TT_4	2008-01	1	MIRT	1	A_BeforeTreatment	A-BeforeTreatment	0	0	0	1	1	1	0	0	0	0	0	0	0	5330284	183770	U133Plus	1	RNBX-Random Biopsy	None	2008-01	Baseline	PR	0.8619	2.5235	14.6299	9.9681	8.9514	10.7088	10.3425	0.6419	3.2815	11.0651	NA	435.8	718.33	1	1	11.3789	12.3033
BI14-000383.CEL	13-Nov-09	28056	13-Nov-09	TT_4	2008-01	3	Signal Genetics	1	A_BeforeTreatment	A-BeforeTreatment	0	0	0	1	1	1	0	0	0	0	0	0	0	5470961	183697	U133Plus	1	RNBX-Random Biopsy	None	2008-01	Baseline	CD-2	0.6005	2.1585	14.245	10.0063	8.4961	10.2336	10.3384	0.7088	3.2904	12.2829	NA	310	425.35	1	1	11.0695	11.3997
RE12-000244.CEL	9-Dec-09	25883	21-Oct-08	TT_4	2008-01	3	Signal Genetics	1	F_PostConsolidationPreMaintenance	FG-PostConsolidation	0	414	1	0	1	0	0	0	0	0	1	0	0	5059465	184098	U133Plus	1	RNBX-Random Biopsy	None	2008-01	Pre Maintenance 1	PR	0.791	2.9785	16.11	10.0211	7.8722	12.0169	10.4126	0.4449	3.4637	10.3119	0.567	223.13	256.47	1	1	11.3678	12.1965
RE12-000250.CEL	11-Dec-09	27435	23-Jun-09	TT_4	2008-01	3	Signal Genetics	1	C_PostTransplantPreConsolidation	CDE-PostTransplant	0	171	0	1	1	0	0	1	0	0	0	0	0	5059478	184156	U133Plus	1	RNBX-Random Biopsy	None	2008-01	Pre Consolidation	MF	0.7112	3.0105	15.6675	10.352	9.2729	10.6013	10.3754	0.3826	3.5345	11.1921	0.512	306.18	417.32	1	1	11.1412	11.9062
BC11056_(HG-U133_Plus_2).CEL	14-Dec-09	26896	3-Dec-09	TT_4	2008-01	1	MIRT	1	B_PostTreatmentPreTransplant	B-PostInduction	0	11	0	1	1	0	1	0	0	0	0	0	0	5511852	184187	U133Plus	1	RNBX-Random Biopsy	None	2008-01	C1 48Hr Vel	PR	0.5493	2.7123	12.3724	10.8818	8.177	11.5402	10.4306	-0.9458	3.9	12.7065	NA	678	1417.81	1	1	11.282	11.9383
BI14-000940.CEL	19-Dec-09	28143	3-Dec-09	TT_4	2008-01	3	Signal Genetics	1	B_PostTreatmentPreTransplant	B-PostInduction	0	16	0	1	1	0	1	0	0	0	0	0	0	5531515	184282	U133Plus	1	RNBX-Random Biopsy	None	2008-01	C1 48Hr Vel	MF	0.4825	2.5044	12.9859	10.0664	8.909	10.592	10.3188	1.3225	2.9777	8.959	NA	267	338.04	1	1	11.7097	12.6897
P4430-01-BC10702-U133Plus-2.CEL	12-Nov-09	28057	12-Nov-09	TT_4	2008-01	1	MIRT	1	A_BeforeTreatment	A-BeforeTreatment	0	0	0	1	1	1	0	0	0	0	0	0	0	5337666	183677	U133Plus	1	RNBX-Random Biopsy	None	2008-01	Baseline	MS	0.4719	2.5564	12.5109	10.2233	7.4207	11.1553	10.0123	0.0663	3.169	11.7716	NA	462.9	788.19	1	1	10.6663	11.3934
RE12-000140.CEL	13-Jan-10	27176	2-Jun-09	TT_4	2008-01	3	Signal Genetics	1	C_PostTransplantPreConsolidation	CDE-PostTransplant	0	225	0	1	1	0	0	1	0	0	0	0	0	5015385	184845	U133Plus	1	RNBX-Random Biopsy	None	2008-01	Pre Consolidation	MF	0.7921	2.9404	16.0948	9.9429	8.8968	11.6157	10.3118	-0.2141	3.904	10.5021	0.493	385.18	594.06	1	1	11.531	12.1464
P4418-01-BC10761-U133Plus-2.CEL	17-Nov-09	28064	17-Nov-09	TT_4	2008-01	1	MIRT	1	A_BeforeTreatment	A-BeforeTreatment	0	0	0	1	1	1	0	0	0	0	0	0	0	5330287	183750	U133Plus	1	RNBX-Random Biopsy	None	2008-01	Baseline	MS	0.874	2.694	14.0475	10.2946	9.2404	11.115	10.478	0.1398	3.6668	12.8006	NA	456.5	771.48	1	1	11.2254	11.746
RE12-000143.CEL	19-Jan-10	23822	18-Sep-07	TT_3b	2006-66	3	Signal Genetics	1	H_PostStartMaintenance	H-PostMaintenance	0	854	0	1	1	0	0	0	0	0	0	0	1	5015397	185203	U133Plus	1	RNBX-Random Biopsy	None	2006-66	Extra Sample	PR	0.7599	3.0658	16.8742	9.5691	7.6212	10.3502	10.375	0.4927	3.9325	9.9264	0.374	446.01	744.38	1	1	11.5857	12.0557
P4417-01-BC10913-U133Plus-2.CEL	2-Dec-09	28094	2-Dec-09	TT_4	2008-01	1	MIRT	1	A_BeforeTreatment	A-BeforeTreatment	0	0	0	1	1	1	0	0	0	0	0	0	0	5330389	183970	U133Plus	1	RNBX-Random Biopsy	None	2008-01	Baseline	CD-2	0.5569	2.426	12.4607	10.3996	6.9711	11.0903	10.3741	0.4647	3.3773	12.736	NA	276.5	356.73	1	1	10.9069	11.4805
P4394-01-BC11491-U133Plus-2.CEL	21-Jan-10	28281	11-Jan-10	TT_4	2008-01	1	MIRT	1	B_PostTreatmentPreTransplant	B-PostInduction	0	10	0	1	1	0	1	0	0	0	0	0	0	5328783	185276	U133Plus	1	RNBX-Random Biopsy	None	2008-01	C1 48Hr Vel	CD-2	0.2351	2.1412	0.6006	10.324	8.5991	11.662	10.2035	0.3912	3.1837	12.8313	NA	749.4	1653.93	1	1	10.6351	12.3695
RE12-000135.CEL	21-Jan-10	26458	3-Feb-09	TT_4	2008-01	3	Signal Genetics	1	E_PostTransplantNoMaintenance	CDE-PostTransplant	0	352	0	1	1	0	0	0	0	1	0	0	0	5015365	185255	U133Plus	1	RNBX-Random Biopsy	None	2008-01	Pre Consolidation	MF	0.7759	2.78	13.0605	10.3544	6.1431	11.5698	10.3671	1.0459	3.4678	9.6384	0.292	389.14	603.47	1	1	11.3784	12.5783
P4438-01-BC10930-U133Plus-2.CEL	3-Dec-09	28143	3-Dec-09	TT_4	2008-01	1	MIRT	1	A_BeforeTreatment	A-BeforeTreatment	0	0	0	1	1	1	0	0	0	0	0	0	0	5337676	183989	U133Plus	1	RNBX-Random Biopsy	None	2008-01	Baseline	PR	0.5085	2.9311	15.1426	10.3158	7.7283	9.8715	10.0975	0.4135	3.7056	11.8457	NA	333.8	476.61	1	1	10.8802	11.3884
BI13-000670.CEL	26-Jan-10	24979	27-Jun-08	TT_3b	2006-66	3	Signal Genetics	1	H_PostStartMaintenance	H-PostMaintenance	0	578	1	0	1	0	0	0	0	0	0	0	1	5268027	185350	U133Plus	1	RNBX-Random Biopsy	None	2006-66	Extra Sample	PR	0.793	3.2836	18.4052	9.0502	7.9722	10.3089	10.3137	0.2327	3.8113	10.0043	NA	324.79	456.96	1	1	11.6181	11.7789
BI13-000701.CEL	27-Jan-10	22665	6-Dec-06	TT_3b	2006-66	3	Signal Genetics	1	H_PostStartMaintenance	H-PostMaintenance	0	1148	0	1	1	0	0	0	0	0	0	0	1	5293162	185392	U133Plus	1	RNBX-Random Biopsy	None	2006-66	Extra Sample	PR	0.866	2.805	15.9259	9.5148	7.9807	10.4258	10.3409	0.7359	3.6858	10.1402	NA	290.32	384.53	1	1	11.6112	12.0774
BI13-000671.CEL	1-Feb-10	23457	22-Jun-07	TT_3b	2006-66	3	Signal Genetics	1	H_PostStartMaintenance	H-PostMaintenance	0	955	1	0	1	0	0	0	0	0	0	0	1	5268028	185459	U133Plus	1	RNBX-Random Biopsy	None	2006-66	Maintenance Year 2	PR	0.7189	2.9696	17.8467	9.4981	7.5834	10.436	10.2208	-0.2802	3.4152	10.0876	NA	261.36	327.12	1	1	11.3493	11.7603
RE12-000241.CEL	4-Feb-10	27317	11-Jun-09	TT_4	2008-01	3	Signal Genetics	1	C_PostTransplantPreConsolidation	CDE-PostTransplant	0	238	0	1	1	0	0	1	0	0	0	0	0	5059445	185572	U133Plus	1	RNBX-Random Biopsy	None	2008-01	Pre Consolidation	PR	1.1589	2.9591	17.019	10.0754	8.3424	10.9558	10.3239	0.4137	3.5864	10.4303	0.509	332.56	473.89	1	1	11.4825	11.9508
BI12-000819.CEL	5-Feb-10	17840	14-Mar-05	TT_3a	2003-33	3	Signal Genetics	1	H_PostStartMaintenance	H-PostMaintenance	0	1789	0	1	1	0	0	0	0	0	0	0	1	5161354	185590	U133Plus	1	RNBX-Random Biopsy	None	2003-33	Maintenance Year 4, 6 months follow up	MF	0.8751	2.8923	16.195	10.0512	11.2148	10.9311	10.3844	0.2829	3.828	10.9674	NA	366.38	550.05	1	1	11.5851	12.0601
BI13-000673.CEL	8-Feb-10	23018	4-Apr-07	TT_3b	2006-66	3	Signal Genetics	1	H_PostStartMaintenance	H-PostMaintenance	0	1041	0	1	1	0	0	0	0	0	0	0	1	5268030	185613	U133Plus	1	RNBX-Random Biopsy	None	2006-66	Maintenance Year 2	PR	0.8129	3.1191	17.6566	9.6988	9.126	10.2169	10.4383	0.7704	3.8831	10.4706	NA	266.27	336.63	1	1	11.7287	12.0432
P4413-01-BC10983-U133Plus-2.CEL	8-Dec-09	28149	8-Dec-09	TT_4	2008-01	1	MIRT	1	A_BeforeTreatment	A-BeforeTreatment	0	0	0	1	1	1	0	0	0	0	0	0	0	5330481	184065	U133Plus	1	RNBX-Random Biopsy	None	2008-01	Baseline	CD-1	0.4578	1.7204	9.2274	9.7944	8.8558	9.5662	10.1189	0.8447	2.7792	11.6922	NA	509.8	914.35	1	1	10.5673	11.166
BC11567_(HG-U133_Plus_2).CEL	26-Jan-10	28195	26-Jan-10	TT_4	2008-01	1	MIRT	1	A_BeforeTreatment	A-BeforeTreatment	0	0	0	1	1	1	0	0	0	0	0	0	0	5485761	185359	U133Plus	1	RNBX-Random Biopsy	None	2008-01	Baseline	MS	-0.2443	2.044	13.8054	9.1184	6.788	10.7584	9.7156	0.3864	1.9055	11.3533	NA	473	814.8	1	1	10.7785	11.4508
BI14-000902.CEL	22-Feb-10	23465	16-Feb-10	TT_4	2008-01	3	Signal Genetics	1	B_PostTreatmentPreTransplant	B-PostInduction	0	6	1	0	1	0	1	0	0	0	0	0	0	5525681	185971	U133Plus	1	RNBX-Random Biopsy	None	2008-01	C1 48Hr Vel	MF	1.2609	3.2844	17.3155	9.6469	8.1198	10.1523	10.4581	0.5252	3.7659	8.9891	NA	156	147.88	1	1	11.8497	12.4933
RE12-000149.CEL	11-Jan-10	28281	11-Jan-10	TT_4	2008-01	3	Signal Genetics	1	A_BeforeTreatment	A-BeforeTreatment	0	0	0	1	1	1	0	0	0	0	0	0	0	5015412	184793	U133Plus	1	RNBX-Random Biopsy	None	2008-01	Baseline	PR	0.5952	2.8515	14.7347	9.7703	9.5415	10.5388	10.3937	0.4155	3.6728	11.5251	0.384	342.61	496.11	1	1	11.5199	12.4117
RE12-000249.CEL	3-Mar-10	27546	10-Aug-09	TT_4	2008-01	3	Signal Genetics	1	C_PostTransplantPreConsolidation	CDE-PostTransplant	0	205	0	1	1	0	0	1	0	0	0	0	0	5059477	186098	U133Plus	1	RNBX-Random Biopsy	None	2008-01	Pre Consolidation	MF	0.9228	2.9398	16.1956	9.9763	9.0785	11.4628	10.3479	0.9092	3.7061	10.8174	0.389	274.52	352.81	1	1	11.3606	11.7762
RE12-000269.CEL	8-Mar-10	21797	9-Mar-06	TT_3a	2003-33	3	Signal Genetics	1	H_PostStartMaintenance	H-PostMaintenance	0	1460	0	1	1	0	0	0	0	0	0	0	1	5059544	186196	U133Plus	1	RNBX-Random Biopsy	None	2003-33	Extra Sample	PR	0.7232	2.9973	16.2335	9.2531	7.025	10.5505	10.1791	0.8965	3.572	9.8544	0.389	218.09	247.63	1	1	11.1411	11.7847
P4433-01-BC11426-U133Plus-2.CEL	19-Jan-10	28325	19-Jan-10	TT_4	2008-01	1	MIRT	1	A_BeforeTreatment	A-BeforeTreatment	0	0	0	1	1	1	0	0	0	0	0	0	0	5338443	185209	U133Plus	1	RNBX-Random Biopsy	None	2008-01	Baseline	PR	0.8787	2.7073	14.668	10.6005	8.8734	11.9399	10.4795	0.5324	3.7073	12.1367	NA	395.6	618.95	1	1	11.4991	12.2638
BI14-000919.CEL	22-Mar-10	28195	26-Jan-10	TT_4	2008-01	3	Signal Genetics	1	B_PostTreatmentPreTransplant	B-PostInduction	0	55	0	1	1	0	1	0	0	0	0	0	0	5531489	186635	U133Plus	1	RNBX-Random Biopsy	None	2008-01	C1 48Hr Vel	MF	0.6637	2.6034	15.2752	9.3498	7.3704	10.4207	10.2903	-0.0327	3.2069	8.8135	NA	295	394.1	1	1	11.5082	12.2284
BI14-000911.CEL	22-Mar-10	28503	2-Mar-10	TT_4	2008-01	3	Signal Genetics	1	B_PostTreatmentPreTransplant	B-PostInduction	0	20	0	1	1	0	1	0	0	0	0	0	0	5531481	186644	U133Plus	1	RNBX-Random Biopsy	None	2008-01	C1 48Hr Vel	MF	0.8673	3.0154	16.4524	9.9263	10.8693	10.5474	10.4676	0.1689	3.4598	9.9211	NA	235	277.76	1	1	11.7222	12.4455
P4432-01-BC11488-U133Plus-2.CEL	21-Jan-10	28337	21-Jan-10	TT_4	2008-01	1	MIRT	1	A_BeforeTreatment	A-BeforeTreatment	0	0	0	1	1	1	0	0	0	0	0	0	0	5338453	185268	U133Plus	1	RNBX-Random Biopsy	None	2008-01	Baseline	PR	0.512	2.0792	11.1934	10.2857	8.6275	10.7423	10.4419	0.9067	3.3967	12.9132	NA	573.7	1096.5	1	1	10.9073	11.9741
RE12-000137.CEL	2-Mar-10	28503	2-Mar-10	TT_4	2008-01	3	Signal Genetics	1	A_BeforeTreatment	A-BeforeTreatment	0	0	0	1	1	1	0	0	0	0	0	0	0	5015374	186075	U133Plus	1	RNBX-Random Biopsy	None	2008-01	Baseline	PR	0.7222	2.8171	13.6009	10.2802	7.4412	10.1219	10.3664	0.1214	3.5369	12.3345	0.137	369.33	556.86	1	1	11.2058	11.7706
BI14-000925.CEL	22-Apr-10	28696	12-Apr-10	TT_4	2008-01	3	Signal Genetics	1	B_PostTreatmentPreTransplant	B-PostInduction	0	10	0	1	1	0	1	0	0	0	0	0	0	5531501	187439	U133Plus	1	RNBX-Random Biopsy	None	2008-01	C1 48Hr Vel	PR	0.9453	3.4291	18.1727	9.2283	8.5106	9.8781	10.4139	0.16	3.7937	8.791	NA	159	152.28	1	1	11.7093	12.1287
P1632-12-BC12793-U133Plus-2.CEL	24-Apr-10	21608	20-Apr-10	TT_4	2008-01	1	MIRT	1	B_PostTreatmentPreTransplant	B-PostInduction	0	4	0	1	1	0	1	0	0	0	0	0	0	4733650	187462	U133Plus	1	RNBX-Random Biopsy	None	2008-01	C1 48Hr Vel	MF	0.2951	1.995	9.7471	10.6043	8.2717	10.8419	10.2362	-0.8608	2.3037	11.5811	NA	599	1171.78	1	1	11.1118	12.364
P4437-01-BC12293-U133Plus-2.CEL	22-Mar-10	28596	22-Mar-10	TT_4	2008-01	1	MIRT	1	A_BeforeTreatment	A-BeforeTreatment	0	0	0	1	1	1	0	0	0	0	0	0	0	5337679	186647	U133Plus	1	RNBX-Random Biopsy	None	2008-01	Baseline	MF	0.9867	2.7296	16.4928	10.0301	10.3428	11.4102	10.4445	0.6706	3.3801	10.8321	NA	387	598.38	1	1	11.7167	12.5316
BI14-000702.CEL	28-Apr-10	23991	17-Oct-07	TT_3b	2006-66	3	Signal Genetics	1	H_PostStartMaintenance	H-PostMaintenance	0	924	0	1	1	0	0	0	0	0	0	0	1	5507107	187566	U133Plus	1	RNBX-Random Biopsy	None	2012-12	Relapse / Progression	MF	0.7225	2.7954	7.8765	11.1453	6.8025	11.3081	10.3618	0.72	3.0841	12.4058	NA	236	279.59	1	1	10.9172	11.9779
P4397-01-BC12884-U133Plus-2.CEL	29-Apr-10	28642	5-Apr-10	TT_4	2008-01	1	MIRT	1	B_PostTreatmentPreTransplant	B-PostInduction	0	24	0	1	1	0	1	0	0	0	0	0	0	5328786	187584	U133Plus	1	RNBX-Random Biopsy	None	2008-01	C1 48Hr Vel	CD-2	0.1019	2.1812	4.9145	10.3877	8.7047	11.5474	10.1538	0.4521	3.2988	12.8524	NA	679.9	1423.93	1	1	10.6291	12.3226
P4416-01-BC12508-U133Plus-2.CEL	5-Apr-10	28642	5-Apr-10	TT_4	2008-01	1	MIRT	1	A_BeforeTreatment	A-BeforeTreatment	0	0	0	1	1	1	0	0	0	0	0	0	0	5330401	186989	U133Plus	1	RNBX-Random Biopsy	None	2008-01	Baseline	MS	0.2973	1.859	6.2522	11.5607	8.0106	10.1316	10.1995	0.474	2.8882	12.5619	NA	634.2	1279.37	1	1	10.1448	10.9924
BI14-000639.CEL	3-May-10	17904	12-Apr-05	TT_3a	2003-33	3	Signal Genetics	1	H_PostStartMaintenance	H-PostMaintenance	0	1847	1	0	1	0	0	0	0	0	0	0	1	5504953	187617	U133Plus	1	RNBX-Random Biopsy	None	2012-12	Physician Request (Comment)	MF	0.7928	2.874	16.5881	9.3624	10.4119	10.1378	10.3357	0.3889	3.3001	9.9388	NA	191	201.91	1	0	11.4445	12.1669
BI13-000734.CEL	6-May-10	24081	26-Oct-07	TT_3b	2006-66	3	Signal Genetics	1	H_PostStartMaintenance	H-PostMaintenance	0	923	0	1	1	0	0	0	0	0	0	0	1	5293127	187698	U133Plus	1	RNBX-Random Biopsy	None	2006-66	Maintenance Year 2	PR	0.6837	2.2342	15.8333	10.0551	7.8483	10.1333	10.1195	-0.2683	2.9414	10.2539	NA	750.38	1657.25	1	1	11.2176	11.6268
P4435-01-BC12612-U133Plus-2.CEL	12-Apr-10	28696	12-Apr-10	TT_4	2008-01	1	MIRT	1	A_BeforeTreatment	A-BeforeTreatment	0	0	0	1	1	1	0	0	0	0	0	0	0	5338440	187188	U133Plus	1	RNBX-Random Biopsy	None	2008-01	Baseline	PR	0.8126	2.9242	15.3947	10.2002	9.6847	10.2879	10.4347	1.0845	3.862	11.8487	NA	394.3	615.83	1	1	11.5678	12.1518
BI13-000662.CEL	11-May-10	23799	28-Aug-07	TT_3b	2006-66	3	Signal Genetics	1	H_PostStartMaintenance	H-PostMaintenance	0	987	1	0	1	0	0	0	0	0	0	0	1	5268017	187810	U133Plus	1	RNBX-Random Biopsy	None	2006-66	Maintenance Year 3	MS	0.1534	1.9845	11.9243	9.7114	8.7889	9.4249	9.9235	0.3099	2.1186	9.8519	NA	781.56	1764.37	1	1	10.842	11.652
BI14-000717.CEL	3-May-10	28789	3-May-10	TT_4	2008-01	3	Signal Genetics	1	A_BeforeTreatment	A-BeforeTreatment	0	0	0	1	1	1	0	0	0	0	0	0	0	5510120	187613	U133Plus	1	RNBX-Random Biopsy	None	2008-01	Baseline	CD-1	0.8633	2.1787	14.2991	8.7974	6.5497	10.0711	10.2263	1.2783	3.5854	12.4282	NA	232	272.33	1	1	11.1245	11.8968
BI14-000924.CEL	15-May-10	28789	3-May-10	TT_4	2008-01	3	Signal Genetics	1	B_PostTreatmentPreTransplant	B-PostInduction	0	12	0	1	1	0	1	0	0	0	0	0	0	5531495	187895	U133Plus	1	RNBX-Random Biopsy	None	2008-01	C1 48Hr Vel	MF	0.631	2.7775	16.6295	10.1092	8.3093	10.1996	10.3909	0.4206	3.3416	10.0476	NA	217	245.72	1	1	11.5271	11.9258
BI14-000608.CEL	27-Apr-10	28794	27-Apr-10	TT_5	2008-02	3	Signal Genetics	1	A_BeforeTreatment	A-BeforeTreatment	0	0	0	1	1	1	0	0	0	0	0	0	0	5500271	187523	U133Plus	1	RNBX-Random Biopsy	None	2008-02	Baseline	PR	0.9787	3.2243	17.6622	9.0304	7.624	9.9653	10.2788	0.4704	3.7081	9.528	NA	247	299.88	1	1	11.5421	12.0159
BI14-000933.CEL	17-May-10	28797	10-May-10	TT_4	2008-01	3	Signal Genetics	1	B_PostTreatmentPreTransplant	B-PostInduction	0	7	1	0	1	0	1	0	0	0	0	0	0	5531508	187918	U133Plus	1	RNBX-Random Biopsy	None	2008-01	C1 48Hr Vel	MF	0.7459	2.9795	16.0328	9.5878	9.4411	10.2344	10.446	-0.1213	3.3225	9.3985	NA	216	243.98	1	1	11.7774	12.6678
BI14-000604.CEL	13-May-10	28850	13-May-10	TT_4	2008-01	3	Signal Genetics	1	A_BeforeTreatment	A-BeforeTreatment	0	0	0	1	1	1	0	0	0	0	0	0	0	5500267	187877	U133Plus	1	RNBX-Random Biopsy	None	2008-01	Baseline	MF	0.9217	3.029	16.8658	9.8639	8.3141	12.0594	10.2566	0.7121	3.3279	10.651	NA	184	190.64	1	1	11.7092	12.3592
BI14-000623.CEL	17-May-10	28857	17-May-10	TT_4	2008-01	3	Signal Genetics	1	A_BeforeTreatment	A-BeforeTreatment	0	0	0	1	1	1	0	0	0	0	0	0	0	5503785	187913	U133Plus	1	RNBX-Random Biopsy	None	2008-01	Baseline	PR	0.8464	2.602	14.8732	9.8434	8.1038	11.6859	10.2857	0.7383	3.2872	11.2292	NA	236	279.59	1	1	11.3252	12.0792
BI14-000516.CEL	5-Jun-10	28850	13-May-10	TT_4	2008-01	3	Signal Genetics	1	B_PostTreatmentPreTransplant	B-PostInduction	0	23	0	1	1	0	1	0	0	0	0	0	0	5506222	188399	U133Plus	1	RNBX-Random Biopsy	None	2008-01	C1 48Hr Vel	MF	0.7128	2.6084	14.6443	10.3499	8.4026	11.7669	10.278	0.7679	3.2139	11.5967	NA	247	299.88	1	1	11.3427	12.0048
BI14-000725.CEL	17-May-10	28877	17-May-10	TT_4	2008-01	3	Signal Genetics	1	A_BeforeTreatment	A-BeforeTreatment	0	0	0	1	1	1	0	0	0	0	0	0	0	5510127	187916	U133Plus	1	RNBX-Random Biopsy	None	2008-01	Baseline	HY	0.7219	2.3063	13.2879	9.4439	6.9179	10.4685	10.1901	0.3065	3.1996	12.582	NA	268	339.99	1	1	10.9841	11.7768
BI14-000712.CEL	21-May-10	28886	21-May-10	TT_4	2008-01	3	Signal Genetics	1	A_BeforeTreatment	A-BeforeTreatment	0	0	0	1	1	1	0	0	0	0	0	0	0	5510115	188016	U133Plus	1	RNBX-Random Biopsy	None	2008-01	Baseline	PR	0.8419	2.963	16.3974	9.0085	7.4727	9.9711	10.0322	0.4753	4.063	12.0426	NA	253	311.16	1	1	11.1115	11.5637
RE12-000138.CEL	7-Jun-10	28947	7-Jun-10	TT_4	2008-01	3	Signal Genetics	1	A_BeforeTreatment	A-BeforeTreatment	0	0	0	1	1	1	0	0	0	0	0	0	0	5015377	188438	U133Plus	1	RNBX-Random Biopsy	None	2008-01	Baseline	MS	-0.1063	1.8731	5.19	11.5284	9.176	10.3511	10.1572	0.3654	2.8754	13.1892	0.014	291.33	386.58	1	1	10.1701	11.1187
BI14-000379.CEL	7-Jun-10	28958	7-Jun-10	TT_4	2008-01	3	Signal Genetics	1	A_BeforeTreatment	A-BeforeTreatment	0	0	0	1	1	1	0	0	0	0	0	0	0	5470956	188413	U133Plus	1	RNBX-Random Biopsy	None	2008-01	Baseline	MF	0.5614	2.52	8.2399	11.4528	7.3197	10.3737	10.4459	0.0904	3.1398	12.3012	NA	178	181.16	1	1	10.9777	11.5723
BI14-000510.CEL	4-Jun-10	28963	4-Jun-10	TT_4	2008-01	3	Signal Genetics	1	A_BeforeTreatment	A-BeforeTreatment	0	0	0	1	1	1	0	0	0	0	0	0	0	5498683	188396	U133Plus	1	RNBX-Random Biopsy	None	2008-01	Baseline	PR	0.7674	2.4966	13.6025	10.3432	8.0125	12.6444	10.3775	0.1559	3.189	12.2463	NA	211	235.34	1	1	11.2902	12.2222
BI14-000934.CEL	14-Jun-10	28947	7-Jun-10	TT_4	2008-01	3	Signal Genetics	1	B_PostTreatmentPreTransplant	B-PostInduction	0	7	0	1	1	0	1	0	0	0	0	0	0	5531509	188539	U133Plus	1	RNBX-Random Biopsy	None	2008-01	C1 48Hr Vel	MF	0.7811	3.0517	18.1266	9.2563	7.7152	9.8143	10.4507	0.0935	3.4491	8.968	NA	230	268.72	1	1	11.7906	12.3078
RE12-000238.CEL	14-Jun-10	28126	26-Jan-10	TT_4	2008-01	3	Signal Genetics	1	C_PostTransplantPreConsolidation	CDE-PostTransplant	0	139	1	0	1	0	0	1	0	0	0	0	0	5059440	188532	U133Plus	1	RNBX-Random Biopsy	None	2008-01	Pre Consolidation	MF	0.766	2.9498	13.6916	9.992	9.233	11.2798	10.415	0.1724	2.9849	10.7064	0.245	276.48	356.69	1	1	11.5406	12.5353
P4431-01-BC13350-U133Plus-2.CEL	7-Jun-10	28980	7-Jun-10	TT_4	2008-01	1	MIRT	1	A_BeforeTreatment	A-BeforeTreatment	0	0	0	1	1	1	0	0	0	0	0	0	0	5337682	188415	U133Plus	1	RNBX-Random Biopsy	None	2008-01	Baseline	PR	0.9068	3.201	18.2747	9.6098	8.2771	10.889	10.4088	0.3062	4.0442	10.5002	NA	273.8	351.38	1	1	11.8968	12.1951
BI14-000927.CEL	19-Jun-10	28963	4-Jun-10	TT_4	2008-01	3	Signal Genetics	1	B_PostTreatmentPreTransplant	B-PostInduction	0	15	0	1	1	0	1	0	0	0	0	0	0	5531503	188619	U133Plus	1	RNBX-Random Biopsy	None	2008-01	C1 48Hr Vel	PR	0.646	2.818	16.3226	9.7015	9.5497	10.3681	10.3666	0.5681	3.266	9.921	NA	209	231.92	1	1	11.6813	12.5104
BI14-000568.CEL	14-Jun-10	29004	14-Jun-10	TT_5	2008-02	3	Signal Genetics	1	A_BeforeTreatment	A-BeforeTreatment	0	0	0	1	1	1	0	0	0	0	0	0	0	5500040	188537	U133Plus	1	RNBX-Random Biopsy	None	2008-02	Baseline	LB	0.6481	2.6272	5.7013	11.8015	6.5273	9.9963	10.1993	0.1864	3.373	12.3911	NA	327	461.76	1	1	10.7375	11.3738
RE12-000155.CEL	15-Jun-10	29005	15-Jun-10	TT_4	2008-01	3	Signal Genetics	1	A_BeforeTreatment	A-BeforeTreatment	0	0	0	1	1	1	0	0	0	0	0	0	0	5015427	188554	U133Plus	1	RNBX-Random Biopsy	None	2008-01	Baseline	PR	0.747	2.9387	15.0943	9.7706	9.4145	10.5749	10.379	0.3411	3.9007	11.1812	0.325	449.21	752.61	1	1	11.7059	12.2177
P4423-01-BC13447-U133Plus-2.CEL	15-Jun-10	29010	15-Jun-10	TT_4	2008-01	1	MIRT	1	A_BeforeTreatment	A-BeforeTreatment	0	0	0	1	1	1	0	0	0	0	0	0	0	5330280	188561	U133Plus	1	RNBX-Random Biopsy	None	2008-01	Baseline	MF	0.8239	2.0109	12.5988	9.9016	9.3294	11.5516	10.2426	0.2484	2.4394	10.8387	NA	308.7	422.61	1	1	11.2508	12.3306
BI13-000704.CEL	22-Jun-10	24874	5-Jun-08	TT_3b	2006-66	3	Signal Genetics	1	H_PostStartMaintenance	H-PostMaintenance	0	747	0	1	1	0	0	0	0	0	0	0	1	5293158	211622	U133Plus	1	RNBX-Random Biopsy	None	2006-66	Extra Sample	PR	0.8912	2.9489	17.5332	9.6184	8.8326	10.7532	10.3345	-0.0406	3.5074	10.2137	NA	372.75	564.81	1	0	11.5573	12.0353
BI13-000713.CEL	23-Jun-10	23168	11-May-07	TT_3b	2006-66	3	Signal Genetics	1	H_PostStartMaintenance	H-PostMaintenance	0	1139	0	1	1	0	0	0	0	0	0	0	1	5293151	211847	U133Plus	1	RNBX-Random Biopsy	None	2006-66	Maintenance Year 3	PR	0.4813	2.3387	15.4393	9.3435	8.2635	9.8291	10.1209	0.2194	2.7557	10.0119	NA	708.25	1516.28	1	1	11.0765	11.5314
BI14-000917.CEL	28-Jun-10	29005	15-Jun-10	TT_4	2008-01	3	Signal Genetics	1	B_PostTreatmentPreTransplant	B-PostInduction	0	13	0	1	1	0	1	0	0	0	0	0	0	5531486	211956	U133Plus	1	RNBX-Random Biopsy	None	2008-01	C1 48Hr Vel	MF	0.9597	2.9536	17.2774	9.7728	9.4169	10.1942	10.5001	-0.402	3.5092	9.5393	NA	179	182.73	1	1	11.7289	12.2481
BI14-000931.CEL	28-Jun-10	29042	21-Jun-10	TT_4	2008-01	3	Signal Genetics	1	B_PostTreatmentPreTransplant	B-PostInduction	0	7	0	1	1	0	1	0	0	0	0	0	0	5531506	211961	U133Plus	1	RNBX-Random Biopsy	None	2008-01	C1 48Hr Vel	PR	1.0371	3.2677	18.7069	9.24	8.6521	9.8546	10.4459	0.7392	3.7961	8.8794	NA	218	247.46	1	1	11.8547	12.1889
P4392-01-BC13695-U133Plus-2.CEL	2-Jul-10	29010	15-Jun-10	TT_4	2008-01	1	MIRT	1	B_PostTreatmentPreTransplant	B-PostInduction	0	17	0	1	1	0	1	0	0	0	0	0	0	5328780	212074	U133Plus	1	RNBX-Random Biopsy	None	2008-01	C1 48Hr Vel	PR	0.2682	2.4625	14.5866	9.6464	7.4745	10.0388	10.08	0.9123	3.0068	10.8679	NA	474.8	819.58	1	1	11.0325	11.6212
BI14-000922.CEL	3-Jul-10	29049	22-Jun-10	TT_5	2008-02	3	Signal Genetics	1	B_PostTreatmentPreTransplant	B-PostInduction	0	11	0	1	1	0	1	0	0	0	0	0	0	5531492	212091	U133Plus	1	RNBX-Random Biopsy	None	2008-02	C1 48Hr Vel	MF	0.7655	3.0074	15.3997	9.5603	9.2728	10.7777	10.3537	-0.5946	3.3298	9.5385	NA	212	237.06	1	1	11.5806	12.4684
BI14-000583.CEL	6-Jul-10	17929	12-Apr-05	TT_3a	2003-33	3	Signal Genetics	1	G_PostConsolidationNoMaintenance	FG-PostConsolidation	1	1911	0	1	1	0	0	0	0	0	0	1	0	5498741	212108	U133Plus	1	RNBX-Random Biopsy	None	2012-12	Physician Request (Comment)	PR	1.0689	3.3208	18.0288	9.3658	9.0672	10.5058	10.3728	0.0016	3.7336	9.8536	NA	298	400.28	1	1	11.6111	11.7452
BI14-000563.CEL	9-Jul-10	23448	27-Jun-07	TT_3b	2006-66	3	Signal Genetics	1	H_PostStartMaintenance	H-PostMaintenance	0	1108	1	0	1	0	0	0	0	0	0	0	1	5500045	212327	U133Plus	1	RNBX-Random Biopsy	None	2012-12	Relapse / Progression	PR	1.1095	3.2312	17.3581	9.8102	9.9586	10.7593	10.4919	0.1903	3.7611	10.5623	NA	225	259.79	1	1	12.0522	12.8755
BI13-000720.CEL	13-Jul-10	23103	26-Apr-07	TT_3b	2006-66	3	Signal Genetics	1	H_PostStartMaintenance	H-PostMaintenance	0	1174	0	1	1	0	0	0	0	0	0	0	1	5293145	212445	U133Plus	1	RNBX-Random Biopsy	None	2006-66	Maintenance Year 2, 6 months follow-up	PR	0.6897	1.8552	14.2696	9.3717	8.3956	9.9076	9.8829	-0.3348	2.4894	10.2871	NA	988.77	2533.47	1	1	10.8083	10.9377
BI14-000109.CEL	28-Jul-10	28984	8-Jun-10	TT_4	2008-01	3	Signal Genetics	1	B_PostTreatmentPreTransplant	B-PostInduction	0	50	1	0	1	0	1	0	0	0	0	0	0	5453040	212949	U133Plus	1	RNBX-Random Biopsy	None	2008-01	Off-Study, Other Than Relapse	PR	0.7677	2.969	15.92	9.2081	8.4307	10.0597	10.2	1.3012	3.9539	10.4496	NA	258	320.67	1	1	11.952	12.4865
P4421-01-BC13546-U133Plus-2.CEL	22-Jun-10	29025	22-Jun-10	TT_4	2008-01	1	MIRT	1	A_BeforeTreatment	A-BeforeTreatment	0	0	0	1	1	1	0	0	0	0	0	0	0	5330283	211625	U133Plus	1	RNBX-Random Biopsy	None	2008-01	Baseline	PR	0.896	2.5507	14.7723	10.3923	7.5977	11.7931	10.4391	0.8176	3.3615	11.9302	NA	531.8	975.75	1	1	11.498	12.3223
RE12-000145.CEL	21-Jun-10	29042	21-Jun-10	TT_4	2008-01	3	Signal Genetics	1	A_BeforeTreatment	A-BeforeTreatment	0	0	0	1	1	1	0	0	0	0	0	0	0	5015399	188652	U133Plus	1	RNBX-Random Biopsy	None	2008-01	Baseline	MF	0.9153	2.8948	15.7868	10.0209	8.3292	10.2025	10.4371	0.242	3.6686	11.2768	0.305	405.96	644.07	1	1	11.6115	12.0967
BI14-000585.CEL	22-Jun-10	29049	22-Jun-10	TT_5	2008-02	3	Signal Genetics	1	A_BeforeTreatment	A-BeforeTreatment	0	0	0	1	1	1	0	0	0	0	0	0	0	5498743	211772	U133Plus	1	RNBX-Random Biopsy	None	2008-02	Baseline	MS	1.0809	2.8958	9.5501	10.9572	7.3125	9.573	10.5001	-0.2169	2.8559	12.4278	NA	328	463.93	1	1	10.8026	11.9581
BI14-000090.CEL	9-Aug-10	17421	4-Nov-04	TT_3a	2003-33	3	Signal Genetics	1	H_PostStartMaintenance	H-PostMaintenance	0	2104	0	1	1	0	0	0	0	0	0	0	1	5445538	213394	U133Plus	1	RNBX-Random Biopsy	None	2012-12	Physician Request (Comment)	MF	0.6713	3.0051	16.2024	9.8049	9.829	11.6234	10.2485	0.2178	3.413	9.4693	NA	209.94	233.53	1	0	11.5936	12.211
BI14-000437.CEL	4-Aug-10	29196	4-Aug-10	TT_4	2008-01	3	Signal Genetics	1	A_BeforeTreatment	A-BeforeTreatment	0	0	0	1	1	1	0	0	0	0	0	0	0	5485262	213174	U133Plus	1	RNBX-Random Biopsy	None	2008-01	Baseline	MS	0.8238	2.5637	8.1151	10.1385	8.4548	10.3758	10.4789	0.7697	3.033	12.7755	NA	223	256.25	1	1	11.0616	12.1693
BI13-000723.CEL	10-Aug-10	24733	8-May-08	TT_3b	2006-66	3	Signal Genetics	1	H_PostStartMaintenance	H-PostMaintenance	0	824	1	0	1	0	0	0	0	0	0	0	1	5293142	213408	U133Plus	1	RNBX-Random Biopsy	None	2006-66	Extra Sample	PR	0.709	2.7831	16.7717	9.8915	7.9018	10.6064	10.2157	0.5739	3.4693	10.2687	NA	573.79	1096.78	1	1	11.5448	11.5491
BI14-000480.CEL	11-Aug-10	16935	9-Jun-04	TT_3a	2003-33	3	Signal Genetics	1	G_PostConsolidationNoMaintenance	FG-PostConsolidation	1	2254	0	1	1	0	0	0	0	0	0	1	0	5492371	213527	U133Plus	1	RNBX-Random Biopsy	None	2012-12	Relapse / Progression	PR	0.7387	2.831	13.2258	11.4498	9.3008	10.6442	10.3583	-0.4346	3.5744	12.1777	NA	853	2018.52	1	1	11.5975	12.1571
BI14-000930.CEL	14-Aug-10	29200	3-Aug-10	TT_4	2008-01	3	Signal Genetics	1	B_PostTreatmentPreTransplant	B-PostInduction	0	11	0	1	1	0	1	0	0	0	0	0	0	5531505	213594	U133Plus	1	RNBX-Random Biopsy	None	2008-01	C1 48Hr Vel	MF	0.8565	3.3424	16.6314	9.5299	8.4212	10.2987	10.4708	0.0614	3.5285	9.3299	NA	313	431.7	1	1	11.8675	12.7035
BI14-000121.CEL	16-Aug-10	22047	31-May-06	TT_3a	2003-33	3	Signal Genetics	1	H_PostStartMaintenance	H-PostMaintenance	0	1538	0	1	1	0	0	0	0	0	0	0	1	5453108	213681	U133Plus	1	RNBX-Random Biopsy	None	2003-33	Extra Sample	MF	0.8276	2.8654	14.1612	9.0734	9.0564	10.3352	10.3237	1.0151	3.8101	9.4075	NA	210	233.63	1	0	11.4822	12.1222
BI14-000100.CEL	16-Aug-10	24107	30-Oct-07	TT_3b	2006-66	3	Signal Genetics	1	H_PostStartMaintenance	H-PostMaintenance	0	1021	1	0	1	0	0	0	0	0	0	0	1	5453030	213642	U133Plus	1	RNBX-Random Biopsy	None	2006-66	Maintenance Year 2	MF	0.8637	2.7727	12.6117	9.297	7.9196	10.8288	10.0789	0.1275	3.9035	9.2697	NA	337	483.66	1	1	11.5997	12.5347
BI14-000481.CEL	3-Aug-10	29200	3-Aug-10	TT_4	2008-01	3	Signal Genetics	1	A_BeforeTreatment	A-BeforeTreatment	0	0	0	1	1	1	0	0	0	0	0	0	0	5492369	213102	U133Plus	1	RNBX-Random Biopsy	None	2008-01	Baseline	CD-1	0.5049	2.4734	13.5388	9.7412	8.2205	10.943	10.3521	0.1213	3.2331	11.9219	NA	189	198.67	1	1	11.1167	12.0596
RE12-000237.CEL	18-Aug-10	27984	27-Oct-09	TT_4	2008-01	3	Signal Genetics	1	C_PostTransplantPreConsolidation	CDE-PostTransplant	0	295	0	1	1	0	0	1	0	0	0	0	0	5059439	213728	U133Plus	1	RNBX-Random Biopsy	None	2008-01	Pre Consolidation	PR	1.0819	2.9451	16.4295	9.4699	9.6365	10.453	10.3342	0.362	3.5432	10.6202	0.46	234.96	277.69	1	1	11.3329	11.9488
BI12-000436.CEL	18-Aug-10	28409	9-Feb-10	TT_4	2008-01	3	Signal Genetics	1	C_PostTransplantPreConsolidation	CDE-PostTransplant	0	190	1	0	1	0	0	1	0	0	0	0	0	5149958	213783	U133Plus	1	RNBX-Random Biopsy	None	2008-01	Pre Transplant 2	PR	0.5558	2.6526	16.1889	9.8124	8.3383	10.717	10.154	-0.0466	3.6112	11.4819	0.267	289.69	383.23	1	1	11.3659	11.6469
BI12-000445.CEL	19-Aug-10	28143	3-Dec-09	TT_4	2008-01	3	Signal Genetics	1	E_PostTransplantNoMaintenance	CDE-PostTransplant	0	259	0	1	1	0	0	0	0	1	0	0	0	5149946	213832	U133Plus	1	RNBX-Random Biopsy	None	2008-01	Pre Consolidation	CD-1	0.4603	2.5457	13.9061	9.853	7.5075	10.5227	10.184	0.0397	3.021	10.3217	NA	204.83	224.84	1	1	11.138	11.9919
BI14-000071.CEL	20-Aug-10	17075	30-Jul-04	TT_3a	2003-33	3	Signal Genetics	1	E_PostTransplantNoMaintenance	CDE-PostTransplant	1	2212	0	1	1	0	0	0	0	1	0	0	0	5448062	213839	U133Plus	1	RNBX-Random Biopsy	None	2012-12	Annual	MF	1.0035	2.8404	15.274	9.7843	8.9903	10.3589	10.131	0.4186	3.4569	10.4989	NA	248.41	302.52	1	0	11.5375	11.9405
BI14-000492.CEL	10-Aug-10	29219	10-Aug-10	TT_4	2008-01	3	Signal Genetics	1	B_PostTreatmentPreTransplant	B-PostInduction	0	0	1	0	1	0	1	0	0	0	0	0	0	5472620	213443	U133Plus	1	RNBX-Random Biopsy	None	2008-01	Baseline	PR	0.8217	2.9733	13.0443	9.3384	8.5831	9.2725	10.5126	-0.2096	3.71	12.5609	NA	198	213.41	1	1	11.4946	12.0125
BI12-000453.CEL	25-Aug-10	28789	3-May-10	TT_4	2008-01	3	Signal Genetics	1	C_PostTransplantPreConsolidation	CDE-PostTransplant	0	114	0	1	1	0	0	1	0	0	0	0	0	5149932	213963	U133Plus	1	RNBX-Random Biopsy	None	2008-01	Pre Transplant 2	PR	0.9967	3.0499	16.9733	10.2584	8.9624	11.1665	10.3645	0.3235	3.974	11.2134	NA	310.76	426.96	1	1	11.7175	12.1732
BI12-000449.CEL	25-Aug-10	24097	1-Nov-07	TT_3b	2006-66	3	Signal Genetics	1	H_PostStartMaintenance	H-PostMaintenance	0	1028	0	1	1	0	0	0	0	0	0	0	1	5149939	213975	U133Plus	1	RNBX-Random Biopsy	None	2006-66	Extra Sample	MF	0.5	2.3876	14.1245	9.6253	8.3077	10.5077	10.2622	-0.5533	2.9216	10.3462	NA	754.81	1672.32	1	0	11.1449	12.1096
BI12-000443.CEL	25-Aug-10	24441	31-Jan-08	TT_3b	2006-66	3	Signal Genetics	1	H_PostStartMaintenance	H-PostMaintenance	0	937	1	0	1	0	0	0	0	0	0	0	1	5149950	213973	U133Plus	1	RNBX-Random Biopsy	None	2006-66	Maintenance Year 2	PR	0.6995	3.0135	16.5858	9.6301	7.7525	11.441	10.0257	0.5338	3.6968	10.0675	NA	320.6	447.93	1	1	11.7172	12.0088
BI12-000440.CEL	26-Aug-10	28064	17-Nov-09	TT_4	2008-01	3	Signal Genetics	1	F_PostConsolidationPreMaintenance	FG-PostConsolidation	0	282	0	1	1	0	0	0	0	0	1	0	0	5149954	213985	U133Plus	1	RNBX-Random Biopsy	None	2008-01	Pre Consolidation	PR	0.6989	2.7507	15.4766	9.7474	8.8185	10.5925	10.2552	-0.0667	3.226	10.5497	NA	559.96	1056.35	1	0	11.5941	12.0139
BI14-000404.CEL	4-Aug-10	29222	4-Aug-10	TT_4	2008-01	3	Signal Genetics	1	B_PostTreatmentPreTransplant	B-PostInduction	0	0	1	0	1	0	1	0	0	0	0	0	0	5482665	213163	U133Plus	1	RNBX-Random Biopsy	None	2008-01	Baseline	PR	0.9131	2.8622	17.6149	9.4569	7.9185	9.8036	10.3705	0.9002	3.6685	10.9535	NA	166	162.72	1	1	11.4988	12.0335
BI14-000468.CEL	17-Aug-10	29264	17-Aug-10	TT_4	2008-01	3	Signal Genetics	1	A_BeforeTreatment	A-BeforeTreatment	0	0	0	1	1	1	0	0	0	0	0	0	0	5489072	213722	U133Plus	1	RNBX-Random Biopsy	None	2008-01	Baseline	CD-2	0.3631	2.0722	12.8139	11.0918	8.3907	12.5841	10.1101	-0.4967	3.1234	11.8802	NA	229	266.93	1	1	10.9449	11.6987
BI12-000451.CEL	31-Aug-10	28337	21-Jan-10	TT_4	2008-01	3	Signal Genetics	1	H_PostStartMaintenance	H-PostMaintenance	0	222	0	1	1	0	0	0	0	0	0	0	1	5149936	214154	U133Plus	1	RNBX-Random Biopsy	None	2008-01	Maintenance Year 1	PR	0.8994	2.727	15.5866	9.7817	8.6761	10.4072	10.4079	0.6412	3.4998	10.5496	NA	349.1	510.63	1	1	11.3989	11.8632
BI12-000434.CEL	8-Sep-10	29049	22-Jun-10	TT_5	2008-02	3	Signal Genetics	1	D_PostTransplantPreMaintenance	CDE-PostTransplant	0	78	0	1	1	0	0	0	1	0	0	0	0	5149829	214431	U133Plus	1	RNBX-Random Biopsy	None	NA	BLANK	PR	1.0703	2.7579	15.9048	9.91	8.8871	10.2404	10.426	0.3215	3.5556	11.0277	NA	361.69	539.25	1	NA	11.2854	11.7776
P2867-08-BC14474-U133Plus-2.CEL	8-Sep-10	26568	13-Feb-09	TT_4	2008-01	1	MIRT	1	H_PostStartMaintenance	H-PostMaintenance	0	572	1	0	1	0	0	0	0	0	0	0	1	4798094	214427	U133Plus	1	RNBX-Random Biopsy	None	2008-01	Maintenance Year 2	MF	0.8938	3.1026	15.0427	9.7606	10.9772	11.1616	10.3918	-0.152	3.6397	10.2921	NA	398	624.74	1	1	11.8719	12.7189
BI14-000085.CEL	10-Sep-10	17748	18-Feb-05	TT_3a	2003-33	3	Signal Genetics	1	E_PostTransplantNoMaintenance	CDE-PostTransplant	1	2030	0	1	1	0	0	0	0	1	0	0	0	5448076	214463	U133Plus	1	RNBX-Random Biopsy	None	2012-12	Physician Request (Comment)	MF	0.9453	2.7713	16.9341	9.7327	7.6195	10.3444	10.3117	-0.0503	3.5561	11.1244	NA	133.58	116.48	1	0	11.5062	12.0615
BI12-000433.CEL	10-Sep-10	21608	20-Apr-10	TT_4	2008-01	3	Signal Genetics	1	E_PostTransplantNoMaintenance	CDE-PostTransplant	0	143	0	1	1	0	0	0	0	1	0	0	0	5149830	214476	U133Plus	1	RNBX-Random Biopsy	None	2008-01	Off-Study, Other Than Relapse	CD-2	0.7548	2.2462	12.54	10.9743	7.7091	11.9402	10.3641	0.5013	2.9986	12.3099	NA	395.25	618.11	1	1	10.8943	11.5152
BI14-000400.CEL	24-Aug-10	29290	24-Aug-10	TT_4	2008-01	3	Signal Genetics	1	A_BeforeTreatment	A-BeforeTreatment	0	0	0	1	1	1	0	0	0	0	0	0	0	5482661	213945	U133Plus	1	RNBX-Random Biopsy	None	2008-01	Baseline	CD-2	0.6848	2.1766	11.7113	9.901	7.0034	11.2316	10.3217	0.3862	3.0352	12.6076	NA	313	431.7	1	1	10.7264	11.1782
BI14-000124.CEL	13-Sep-10	17944	10-May-05	TT_3a	2003-33	3	Signal Genetics	1	H_PostStartMaintenance	H-PostMaintenance	0	1952	0	1	1	0	0	0	0	0	0	0	1	5453111	214585	U133Plus	1	RNBX-Random Biopsy	None	2003-33	Maintenance Year 5	PR	0.8428	3.1194	16.7108	9.2915	8.0855	10.5396	10.01	0.4642	4.0094	9.3197	NA	419	676.17	1	1	11.7775	12.1522
BI12-000428.CEL	13-Sep-10	24702	17-Apr-08	TT_3b	2006-66	3	Signal Genetics	1	H_PostStartMaintenance	H-PostMaintenance	0	879	0	1	1	0	0	0	0	0	0	0	1	5149842	214605	U133Plus	1	RNBX-Random Biopsy	None	2006-66	Maintenance Year 2	PR	0.7855	2.796	16.1995	10.2175	10.3174	10.6182	10.3301	0.4833	3.2941	10.6303	NA	281.2	366.1	1	1	11.5465	11.9524
RE12-000235.CEL	16-Sep-10	26404	23-Jan-09	TT_4	2008-01	3	Signal Genetics	1	H_PostStartMaintenance	H-PostMaintenance	0	601	1	0	1	0	0	0	0	0	0	0	1	5059435	214735	U133Plus	1	RNBX-Random Biopsy	None	2008-01	Maintenance Year 1	MF	0.971	3.1357	16.1713	9.4	8.9392	10.0683	10.4105	0.8508	3.8597	10.2976	0.408	195.57	209.38	1	1	11.4784	12.0295
P4434-01-BC14365-U133Plus-2.CEL	27-Aug-10	29328	27-Aug-10	TT_4	2008-01	1	MIRT	1	A_BeforeTreatment	A-BeforeTreatment	0	0	0	1	1	1	0	0	0	0	0	0	0	5338451	214061	U133Plus	1	RNBX-Random Biopsy	None	2008-01	Baseline	MF	0.8177	2.6885	14.6621	11.0297	8.2638	11.0983	10.3677	0.2324	3.5702	12.226	NA	328.4	464.8	1	1	11.2708	11.8709
BI14-000587.CEL	30-Aug-10	29329	30-Aug-10	TT_4	2008-01	3	Signal Genetics	1	A_BeforeTreatment	A-BeforeTreatment	0	0	0	1	1	1	0	0	0	0	0	0	0	5498745	214110	U133Plus	1	RNBX-Random Biopsy	None	2008-01	Baseline	PR	0.8787	2.773	15.6612	9.9553	9.1699	11.9926	10.305	0.8498	3.2182	11.9157	NA	251	307.39	1	1	11.3485	12.0518
BI14-000406.CEL	13-Sep-10	29381	13-Sep-10	TT_4	2008-01	3	Signal Genetics	1	A_BeforeTreatment	A-BeforeTreatment	0	0	0	1	1	1	0	0	0	0	0	0	0	5482667	214560	U133Plus	1	RNBX-Random Biopsy	None	2008-01	Baseline	PR	0.8481	2.5089	9.3331	9.8175	8.2725	11.1677	10.4196	0.768	2.7985	12.6614	NA	263	330.29	1	1	10.9936	12.28
BI14-000134.CEL	19-Oct-10	29471	19-Oct-10	TT_4	2008-01	3	Signal Genetics	1	A_BeforeTreatment	A-BeforeTreatment	0	0	0	1	1	1	0	0	0	0	0	0	0	5453233	237095	U133Plus	1	RNBX-Random Biopsy	None	2008-01	Baseline	CD-2	1.1375	2.3787	8.1875	9.092	6.6652	9.5358	10.2908	0.3908	3.2469	13.371	NA	373	565.4	1	1	10.9026	11.8327
BI14-000301.CEL	11-Oct-10	29472	11-Oct-10	TT_4	2008-01	3	Signal Genetics	1	A_BeforeTreatment	A-BeforeTreatment	0	0	0	1	1	1	0	0	0	0	0	0	0	5468121	235296	U133Plus	1	RNBX-Random Biopsy	None	2008-01	Baseline	HY	-0.0168	2.0769	4.5032	9.1328	8.6326	11.1778	10.1124	0.7962	3.2703	13.5621	NA	291	385.91	1	1	10.5179	11.4667
P4415-01-bc14973-U133Plus-2.CEL	12-Oct-10	29517	12-Oct-10	TT_4	2008-01	1	MIRT	1	A_BeforeTreatment	A-BeforeTreatment	0	0	0	1	1	1	0	0	0	0	0	0	0	5330402	235239	U133Plus	1	RNBX-Random Biopsy	None	2008-01	Baseline	MF	0.8939	2.1153	14.2458	10.3627	8.1748	10.4934	10.2379	0.5337	2.6921	11.57	NA	721.3	1559.49	1	1	11.1663	11.5121
BI14-000293.CEL	13-Oct-10	29528	13-Oct-10	TT_5	2008-02	3	Signal Genetics	1	A_BeforeTreatment	A-BeforeTreatment	0	0	0	1	1	1	0	0	0	0	0	0	0	5468113	236271	U133Plus	1	RNBX-Random Biopsy	None	2008-02	Baseline	MS	0.7546	2.4917	4.5876	10.612	6.9303	11.7536	9.7429	1.3109	3.1936	13.3631	NA	226	261.57	1	1	10.4871	11.6719
BI12-000755.CEL	25-Oct-10	29381	13-Sep-10	TT_4	2008-01	3	Signal Genetics	1	B_PostTreatmentPreTransplant	B-PostInduction	0	42	0	1	1	0	1	0	0	0	0	0	0	5159806	236946	U133Plus	1	RNBX-Random Biopsy	None	2008-01	Pre Transplant 1	PR	0.8258	2.7002	13.412	9.9055	8.2408	10.5659	10.3014	0.779	3.1631	11.9476	NA	233.84	275.67	1	1	11.1832	11.8992
BI12-000739.CEL	26-Oct-10	28794	27-Apr-10	TT_5	2008-02	3	Signal Genetics	1	D_PostTransplantPreMaintenance	CDE-PostTransplant	0	182	0	1	1	0	0	0	1	0	0	0	0	5161145	234459	U133Plus	1	RNBX-Random Biopsy	None	2008-02	Pre Transplant 2	PR	0.9585	2.7666	16.1973	9.7556	8.4901	10.135	10.2088	0.0931	3.451	10.3763	NA	351.26	515.51	1	1	11.5508	12.2154
P1186-04-BC15200-U133Plus-2.CEL	27-Oct-10	17051	22-Jul-04	TT_3a	2003-33	1	MIRT	1	H_PostStartMaintenance	H-PostMaintenance	0	2288	0	1	1	0	0	0	0	0	0	0	1	4781919	234392	U133Plus	1	RNBX-Random Biopsy	None	2012-12	Physician Request (Comment)	MF	0.866	3.429	15.2281	10.0269	9.7089	10.5018	10.4043	-0.0356	3.8619	10.3634	NA	553	1036.23	1	0	11.7328	12.7754
BI14-000923.CEL	28-Oct-10	21567	21-Oct-10	TT_4	2008-01	3	Signal Genetics	1	B_PostTreatmentPreTransplant	B-PostInduction	0	7	0	1	1	0	1	0	0	0	0	0	0	5531493	236954	U133Plus	1	RNBX-Random Biopsy	None	2008-01	C1 48Hr Vel	MF	0.7609	2.3323	13.7942	10.1768	6.2658	10.1528	10.1035	0.6106	2.6139	10.6879	NA	506	903.88	1	1	11.0674	11.4461
BI12-000616.CEL	28-Oct-10	29290	24-Aug-10	TT_4	2008-01	3	Signal Genetics	1	B_PostTreatmentPreTransplant	B-PostInduction	0	65	0	1	1	0	1	0	0	0	0	0	0	5156741	236953	U133Plus	1	RNBX-Random Biopsy	None	2008-01	Extra Sample	CD-1	0.8988	2.675	13.7192	10.0376	7.3756	11.5224	10.3482	-0.5411	3.6143	12.1184	NA	313.53	432.82	1	1	11.3323	11.8208
BI12-000620.CEL	28-Oct-10	28195	26-Jan-10	TT_4	2008-01	3	Signal Genetics	1	C_PostTransplantPreConsolidation	CDE-PostTransplant	0	275	0	1	1	0	0	1	0	0	0	0	0	5156753	237061	U133Plus	1	RNBX-Random Biopsy	None	2008-01	Pre Consolidation	PR	0.9415	3.1941	15.4685	9.7489	8.5784	10.4949	10.4024	0.1145	3.7334	10.3927	NA	293.23	390.47	1	1	11.5283	12.301
RE12-000233.CEL	28-Oct-10	28503	2-Mar-10	TT_4	2008-01	3	Signal Genetics	1	C_PostTransplantPreConsolidation	CDE-PostTransplant	0	240	0	1	1	0	0	1	0	0	0	0	0	5059433	237043	U133Plus	1	RNBX-Random Biopsy	None	2008-01	Pre Consolidation	MF	0.8432	2.9373	15.9821	10.0638	9.0092	10.779	10.3934	1.0589	3.5474	10.4288	0.539	193.82	206.51	1	1	11.4355	12.16
BI12-000732.CEL	28-Oct-10	29004	14-Jun-10	TT_5	2008-02	3	Signal Genetics	1	D_PostTransplantPreMaintenance	CDE-PostTransplant	0	136	0	1	1	0	0	0	1	0	0	0	0	5158838	237062	U133Plus	1	RNBX-Random Biopsy	None	2008-02	Extra Sample	PR	0.8661	3.361	16.4902	9.9451	8.2737	11.1811	10.4615	0.2871	3.8097	10.4674	NA	319.99	446.62	1	1	11.7007	12.413
BI12-000641.CEL	1-Nov-10	28325	19-Jan-10	TT_4	2008-01	3	Signal Genetics	1	C_PostTransplantPreConsolidation	CDE-PostTransplant	0	286	0	1	1	0	0	1	0	0	0	0	0	5156775	236487	U133Plus	1	RNBX-Random Biopsy	None	2008-01	Pre Transplant 2	MS	0.5792	2.258	11.4107	10.0145	9.0158	10.4518	10.2532	-0.8483	2.7588	10.5139	NA	545.91	1015.87	1	1	11.1962	12.1573
BI12-000757.CEL	2-Nov-10	26402	21-Jan-09	TT_4	2008-01	3	Signal Genetics	1	H_PostStartMaintenance	H-PostMaintenance	0	650	1	0	1	0	0	0	0	0	0	0	1	5159804	237189	U133Plus	1	RNBX-Random Biopsy	None	2008-01	Maintenance Year 2	MF	0.7328	2.6875	15.0491	10.137	9.6898	10.5887	10.3889	0.5122	3.27	10.5296	NA	398.78	626.62	1	1	11.4832	11.9795
BI12-000623.CEL	5-Nov-10	29328	27-Aug-10	TT_4	2008-01	3	Signal Genetics	1	B_PostTreatmentPreTransplant	B-PostInduction	0	70	0	1	1	0	1	0	0	0	0	0	0	5156756	240269	U133Plus	1	RNBX-Random Biopsy	None	2008-01	Pre Transplant 1	CD-2	0.6558	2.233	12.6434	11.2221	7.182	11.825	10.2601	-0.2039	3.2837	12.467	NA	229.43	267.69	1	1	10.797	11.45
BI14-000290.CEL	15-Oct-10	29555	15-Oct-10	TT_5	2008-02	3	Signal Genetics	1	A_BeforeTreatment	A-BeforeTreatment	0	0	0	1	1	1	0	0	0	0	0	0	0	5468110	234562	U133Plus	1	RNBX-Random Biopsy	None	2008-02	Baseline	MS	-0.2054	2.1383	3.6925	9.3282	7.4765	9.7663	9.9497	0.6232	2.6938	13.3329	NA	521	945.43	1	1	10.2529	11.2316
BI12-000642.CEL	9-Nov-10	24944	16-Mar-09	TT_4	2008-01	3	Signal Genetics	1	H_PostStartMaintenance	H-PostMaintenance	0	603	0	1	1	0	0	0	0	0	0	0	1	5156776	240244	U133Plus	1	RNBX-Random Biopsy	None	2008-01	Extra Sample	MF	0.8126	2.7255	15.2342	9.6172	10.0555	10.5164	10.407	0.0197	3.7532	10.7059	NA	294.23	392.52	1	0	11.591	12.2545
BI12-000820.CEL	10-Nov-10	29329	30-Aug-10	TT_4	2008-01	3	Signal Genetics	1	B_PostTreatmentPreTransplant	B-PostInduction	0	72	0	1	1	0	1	0	0	0	0	0	0	5161353	240784	U133Plus	1	RNBX-Random Biopsy	None	2008-01	Pre Transplant 1	PR	0.8415	2.7802	15.6444	9.9976	9.6492	11.1152	10.2834	0.6257	3.7758	10.5936	NA	368.54	555.04	1	1	11.5265	12.2915
BI12-000822.CEL	10-Nov-10	29472	11-Oct-10	TT_4	2008-01	3	Signal Genetics	1	B_PostTreatmentPreTransplant	B-PostInduction	0	30	0	1	1	0	1	0	0	0	0	0	0	5161249	240790	U133Plus	1	RNBX-Random Biopsy	None	2008-01	Pre Transplant 1	PR	0.8056	3.0822	15.4847	9.6661	8.4771	9.9986	10.3264	0.7296	3.7522	10.6922	NA	337.01	483.69	1	1	11.4984	12.0839
BI12-000617.CEL	10-Nov-10	28642	5-Apr-10	TT_4	2008-01	3	Signal Genetics	1	D_PostTransplantPreMaintenance	CDE-PostTransplant	0	219	0	1	1	0	0	0	1	0	0	0	0	5156748	240765	U133Plus	1	RNBX-Random Biopsy	None	2008-01	Pre Consolidation	MF	0.8898	3.0766	16.337	9.8455	6.7404	10.5933	10.4043	0.897	3.7444	10.2309	NA	310.59	426.59	1	1	11.7548	12.3767
BI14-000195.CEL	15-Nov-10	29658	15-Nov-10	TT_4	2008-01	3	Signal Genetics	1	A_BeforeTreatment	A-BeforeTreatment	0	0	0	1	1	1	0	0	0	0	0	0	0	5459253	240874	U133Plus	1	RNBX-Random Biopsy	None	2008-01	Baseline	CD-1	0.8125	2.5533	15.4431	8.9169	8.0537	11.4003	10.1153	0.8817	3.7678	11.9589	NA	191	201.91	1	1	11.3784	12.0412
BI12-000743.CEL	15-Nov-10	22884	16-Feb-07	TT_3b	2006-66	3	Signal Genetics	1	H_PostStartMaintenance	H-PostMaintenance	0	1368	0	1	1	0	0	0	0	0	0	0	1	5159820	240873	U133Plus	1	RNBX-Random Biopsy	None	2006-66	Maintenance Year 3, 6 months follow-up	MS	0.2699	1.6567	10.3635	9.864	8.1839	10.2409	9.7346	0.2674	1.7846	10.0178	NA	798.63	1824.02	1	1	10.2884	11.4476
BI12-000621.CEL	17-Nov-10	29024	21-Jun-10	TT_4	2008-01	3	Signal Genetics	1	F_PostConsolidationPreMaintenance	FG-PostConsolidation	0	149	1	0	1	0	0	0	0	0	1	0	0	5156754	243537	U133Plus	1	RNBX-Random Biopsy	None	2008-01	Pre Maintenance 1	PR	0.7457	2.8539	16.3678	9.7346	7.2483	12.1372	10.3447	0.3256	3.5793	10.1283	NA	371.58	562.09	1	1	11.5571	12.1453
BI12-000644.CEL	17-Nov-10	26078	24-Nov-08	TT_4	2008-01	3	Signal Genetics	1	H_PostStartMaintenance	H-PostMaintenance	0	723	1	0	1	0	0	0	0	0	0	0	1	5156778	243533	U133Plus	1	RNBX-Random Biopsy	None	2008-01	Extra Sample	MF	0.7767	2.7965	13.9617	9.6574	9.4729	10.7095	10.266	0.2168	3.5376	10.4984	NA	438.35	724.81	1	0	11.5498	12.2606
BI12-000640.CEL	17-Nov-10	26738	17-Mar-09	TT_4	2008-01	3	Signal Genetics	1	H_PostStartMaintenance	H-PostMaintenance	0	610	0	1	1	0	0	0	0	0	0	0	1	5156772	243550	U133Plus	1	RNBX-Random Biopsy	None	2008-01	Maintenance Year 2	MF	0.5272	2.2757	14.8274	9.5203	8.665	10.3805	10.2835	0.5381	3.0854	10.0426	NA	692.64	1465.19	1	1	11.1106	11.554
BI13-000851.CEL	22-Nov-10	24492	1-Feb-08	TT_3b	2006-66	3	Signal Genetics	1	H_PostStartMaintenance	H-PostMaintenance	0	1025	0	1	1	0	0	0	0	0	0	0	1	5295227	243345	U133Plus	1	RNBX-Random Biopsy	None	2006-66	Maintenance Year 3	MS	0.3833	1.4776	12.7102	9.9881	8.3387	10.5536	9.7187	0.2852	2.2075	10.1099	NA	1290.79	3817.77	1	1	10.6763	11.0701
BI12-000759.CEL	23-Nov-10	29471	19-Oct-10	TT_4	2008-01	3	Signal Genetics	1	B_PostTreatmentPreTransplant	B-PostInduction	0	35	0	1	1	0	1	0	0	0	0	0	0	5159794	243388	U133Plus	1	RNBX-Random Biopsy	None	2008-01	Pre Transplant 1	PR	0.4808	2.6341	12.0649	9.7495	8.1997	9.7039	10.2018	0.2676	2.8603	12.3189	NA	421	681.15	1	0	10.9396	11.6676
BI13-000859.CEL	29-Nov-10	24889	18-Jun-08	TT_3b	2006-66	3	Signal Genetics	1	H_PostStartMaintenance	H-PostMaintenance	0	894	0	1	1	0	0	0	0	0	0	0	1	5322448	250341	U133Plus	1	RNBX-Random Biopsy	None	2006-66	Extra Sample	MF	0.6237	2.6491	16.0574	9.8704	9.0649	10.4458	10.2613	0.7632	3.089	10.4231	NA	295.57	395.27	1	0	11.3936	12.1513
BI12-000736.CEL	29-Nov-10	26077	8-Dec-08	TT_4	2008-01	3	Signal Genetics	1	H_PostStartMaintenance	H-PostMaintenance	0	721	1	0	1	0	0	0	0	0	0	0	1	5158842	250358	U133Plus	1	RNBX-Random Biopsy	None	2008-01	Extra Sample	MS	0.5025	2.3847	13.2633	9.6043	6.7531	10.3118	10.0759	0.2043	2.9479	9.8168	NA	484.69	845.99	1	0	11.1936	12.046
BI12-000737.CEL	6-Dec-10	22969	16-Mar-07	TT_3b	2006-66	3	Signal Genetics	1	H_PostStartMaintenance	H-PostMaintenance	0	1361	0	1	1	0	0	0	0	0	0	0	1	5159824	257692	U133Plus	1	RNBX-Random Biopsy	None	2006-66	Maintenance Year 3, 6 months follow-up	MF	0.6992	2.3169	13.7926	9.8896	10.4308	10.8869	10.0199	-0.2866	2.7171	10.5565	NA	534.94	984.63	1	1	11.3621	11.9477
BI12-000645.CEL	7-Dec-10	29555	15-Oct-10	TT_5	2008-02	3	Signal Genetics	1	B_PostTreatmentPreTransplant	B-PostInduction	0	53	0	1	1	0	1	0	0	0	0	0	0	5156779	258918	U133Plus	1	RNBX-Random Biopsy	None	2008-02	Pre Transplant 1	PR	0.9027	2.9961	17.7692	9.5412	8.7863	10.1209	10.3589	0.0234	3.8783	10.7347	NA	354.76	523.43	1	0	11.5601	11.9749
RE12-000134.CEL	13-Dec-10	23570	12-Jul-07	TT_3b	2006-66	3	Signal Genetics	1	H_PostStartMaintenance	H-PostMaintenance	0	1250	0	1	1	0	0	0	0	0	0	0	1	5015364	266741	U133Plus	1	RNBX-Random Biopsy	None	2006-66	Maintenance Year 3, 6 months follow-up	MF	0.6898	3.0566	16.4331	9.593	8.5183	11.1129	10.2958	0.9772	4.0419	10.1412	0.5	302.94	410.54	1	1	11.5516	12.1663
RE12-000234.CEL	27-Dec-10	28409	9-Feb-10	TT_4	2008-01	3	Signal Genetics	1	F_PostConsolidationPreMaintenance	FG-PostConsolidation	0	321	1	0	1	0	0	0	0	0	1	0	0	5059434	278314	U133Plus	1	RNBX-Random Biopsy	None	2008-01	Extra Sample	MF	0.957	2.8451	15.7173	10.1552	9.3765	10.8232	10.425	0.2553	3.4672	10.7676	0.488	277.1	357.92	1	1	11.2944	11.9383
P4429-01-BC15370-U133Plus-2.CEL	8-Nov-10	29660	8-Nov-10	TT_4	2008-01	1	MIRT	1	A_BeforeTreatment	A-BeforeTreatment	0	0	0	1	1	1	0	0	0	0	0	0	0	5337681	236537	U133Plus	1	RNBX-Random Biopsy	None	2008-01	Baseline	PR	1.0855	2.7889	13.8619	11.0046	8.5578	10.613	10.3814	0.2513	3.5931	12.5078	NA	323.4	453.96	1	1	11.4666	12.5201
BI14-000292.CEL	15-Nov-10	29703	15-Nov-10	TT_5	2008-02	3	Signal Genetics	1	A_BeforeTreatment	A-BeforeTreatment	0	0	0	1	1	1	0	0	0	0	0	0	0	5468112	240881	U133Plus	1	RNBX-Random Biopsy	None	2008-02	Baseline	CD-2	0.4637	2.145	10.0532	9.8179	6.9231	11.5619	9.9927	0.6486	3.2274	12.9334	NA	491	862.99	1	1	10.3742	11.4355
RE12-000152.CEL	5-Jan-11	29005	15-Jun-10	TT_4	2008-01	3	Signal Genetics	1	C_PostTransplantPreConsolidation	CDE-PostTransplant	0	204	0	1	1	0	0	1	0	0	0	0	0	5015421	291048	U133Plus	1	RNBX-Random Biopsy	None	2008-01	Pre Consolidation	MF	0.7807	3.0468	15.4625	9.8423	9.9606	10.613	10.3923	-0.331	3.8448	10.8829	0.587	346.32	504.4	1	1	11.7252	12.3234
BI13-000845.CEL	28-Jan-11	23476	14-Jun-07	TT_3b	2006-66	3	Signal Genetics	1	H_PostStartMaintenance	H-PostMaintenance	0	1324	0	1	1	0	0	0	0	0	0	0	1	5295238	326953	U133Plus	1	RNBX-Random Biopsy	None	2006-66	Off-Study, Other Than Relapse	PR	0.7348	2.0573	14.6485	10.0345	8.1825	10.5742	10.0488	-0.1072	3.0558	11.1271	NA	918.09	2260.29	1	1	10.7864	11.2623
BI14-000488.CEL	20-Jan-11	29965	20-Jan-11	TT_4	2008-01	3	Signal Genetics	1	A_BeforeTreatment	A-BeforeTreatment	0	0	0	1	1	1	0	0	0	0	0	0	0	5472626	316938	U133Plus	1	RNBX-Random Biopsy	None	2008-01	Baseline	MS	0.4337	2.1249	6.1107	9.7551	8.4507	10.5089	10.1138	0.1211	2.55	12.9714	NA	235	277.76	1	1	10.2746	11.1021
RE12-000232.CEL	4-Apr-11	27852	30-Sep-09	TT_4	2008-01	3	Signal Genetics	1	H_PostStartMaintenance	H-PostMaintenance	0	551	0	1	1	0	0	0	0	0	0	0	1	5059431	423296	U133Plus	1	RNBX-Random Biopsy	None	2008-01	Maintenance Year 1	PR	1.136	3.3844	17.3161	9.298	8.076	10.3997	10.3354	1.1554	3.899	9.9557	0.42	304.58	413.95	1	1	11.4956	12.0104
BI14-000490.CEL	17-Feb-11	30220	17-Feb-11	TT_4	2008-01	3	Signal Genetics	1	A_BeforeTreatment	A-BeforeTreatment	0	0	0	1	1	1	0	0	0	0	0	0	0	5472623	353608	U133Plus	1	RNBX-Random Biopsy	None	2008-01	Baseline	MF	1.1274	2.997	16.9351	10.2357	9.2822	11.3786	10.4186	0.4558	3.7068	10.4416	NA	142	127.97	1	1	11.7583	12.2746
RE12-000148.CEL	15-Apr-11	28947	7-Jun-10	TT_4	2008-01	3	Signal Genetics	1	F_PostConsolidationPreMaintenance	FG-PostConsolidation	0	312	0	1	1	0	0	0	0	0	1	0	0	5015411	462380	U133Plus	1	RNBX-Random Biopsy	None	2008-01	Pre Maintenance 1	PR	0.8384	3.0188	16.6615	9.6974	8.1844	10.6343	10.3314	0.7958	4.016	10.4233	0.699	322.34	451.68	1	1	11.6092	12.1041
RE12-000245.CEL	18-Apr-11	28797	10-May-10	TT_4	2008-01	3	Signal Genetics	1	F_PostConsolidationPreMaintenance	FG-PostConsolidation	0	343	1	0	1	0	0	0	0	0	1	0	0	5059466	465762	U133Plus	1	RNBX-Random Biopsy	None	2008-01	Pre Maintenance 1	MF	0.9738	2.938	16.4827	9.4495	7.7492	10.4396	10.3815	0.1097	3.693	10.2264	0.56	186.51	194.66	1	1	11.3122	11.9802
P0995-07-BC17236-U133Plus-2.CEL	18-Apr-11	16626	19-Mar-04	TT_3a	2003-33	1	MIRT	1	H_PostStartMaintenance	H-PostMaintenance	0	2586	0	1	1	0	0	0	0	0	0	0	1	4889492	465812	U133Plus	1	RNBX-Random Biopsy	None	2012-12	Physician Request (Comment)	MF	0.9447	3.6196	16.6184	9.7899	10.7933	10.8705	10.3792	0.5284	3.853	10.3739	0.168	831.6	1941.14	1	0	11.9918	12.503
BI14-000489.CEL	14-Mar-11	30329	14-Mar-11	TT_4	2008-01	3	Signal Genetics	1	A_BeforeTreatment	A-BeforeTreatment	0	0	0	1	1	1	0	0	0	0	0	0	0	5472625	391581	U133Plus	1	RNBX-Random Biopsy	None	2008-01	Baseline	MF	0.4291	2.5107	6.2078	11.3811	8.0979	11.2656	10.3589	0.2754	3	12.5099	NA	205	225.13	1	1	10.5301	11.9198
P3931-01-BC17214-U133Plus-2.CEL	12-Apr-11	30498	12-Apr-11	TT_4	2008-01	1	MIRT	1	A_BeforeTreatment	A-BeforeTreatment	0	0	0	1	1	1	0	0	0	0	0	0	0	5141545	520763	U133Plus	1	RNBX-Random Biopsy	None	2008-01	Baseline	PR	0.9859	2.8238	14.7519	9.8455	8.2844	10.6952	10.3168	0.6299	2.9432	11.1946	NA	377.2	575.22	1	1	11.275	12.098
P3945-01-BC17297-U133Plus-2.CEL	25-Apr-11	30540	25-Apr-11	TT_5	2008-02	1	MIRT	1	A_BeforeTreatment	A-BeforeTreatment	0	0	0	1	1	1	0	0	0	0	0	0	0	4850406	474977	U133Plus	1	RNBX-Random Biopsy	None	2008-02	Baseline	MF	1.1072	3.3698	15.9042	9.9386	9.7377	10.4937	10.4904	-0.235	4.0007	10.5472	0.264	386.6	597.42	1	1	11.9477	12.6452
BI14-000384.CEL	9-Jun-11	30731	9-Jun-11	TT_4	2008-01	3	Signal Genetics	1	A_BeforeTreatment	A-BeforeTreatment	0	0	0	1	1	1	0	0	0	0	0	0	0	5468558	510661	U133Plus	1	RNBX-Random Biopsy	None	2008-01	Baseline	MS	0.3978	2.6275	12.4094	9.5153	7.8481	9.881	10.0506	1.0793	3.2912	12.503	NA	690	1456.6	1	1	10.9503	11.5851
BI14-000816.CEL	25-Jul-11	30731	9-Jun-11	TT_4	2008-01	3	Signal Genetics	1	B_PostTreatmentPreTransplant	B-PostInduction	0	46	0	1	1	0	1	0	0	0	0	0	0	5522297	515085	U133Plus	1	RNBX-Random Biopsy	None	2008-01	C1 48Hr Vel	MF	0.4674	2.8614	9.6902	9.7305	6.485	10.3333	10.3535	0.4206	2.721	9.1452	NA	316	438.08	1	1	11.9436	13.0944
P4449-01-BC17584-U133Plus-2.CEL	8-Jun-11	30733	8-Jun-11	TT_4	2008-01	1	MIRT	1	A_BeforeTreatment	A-BeforeTreatment	0	0	0	1	1	1	0	0	0	0	0	0	0	5338445	510196	U133Plus	1	RNBX-Random Biopsy	None	2008-01	Baseline	MS	0.3929	2.365	10.3648	11.865	7.5634	10.8759	10.4112	-0.197	3.393	12.9445	NA	528.1	965.33	1	1	10.7656	11.4901
BI14-000381.CEL	1-Jul-11	30888	1-Jul-11	TT_4	2008-01	3	Signal Genetics	1	A_BeforeTreatment	A-BeforeTreatment	0	0	0	1	1	1	0	0	0	0	0	0	0	5470959	510018	U133Plus	1	RNBX-Random Biopsy	None	2008-01	Baseline	CD-2	0.1684	1.862	7.434	10.1779	7.2185	10.402	10.2822	0.093	2.7403	12.6178	NA	328	463.93	1	1	10.1139	10.9457
BI14-000376.CEL	26-Jul-11	31023	26-Jul-11	TT_4	2008-01	3	Signal Genetics	1	A_BeforeTreatment	A-BeforeTreatment	0	0	0	1	1	1	0	0	0	0	0	0	0	5470952	515103	U133Plus	1	RNBX-Random Biopsy	None	2008-01	Baseline	PR	0.8553	2.7493	15.1975	9.707	9.5227	10.4035	10.2053	0.2483	3.1434	11.2146	NA	207	228.51	1	1	11.5159	12.2631
BI14-000377.CEL	9-Aug-11	31081	9-Aug-11	TT_4	2008-01	3	Signal Genetics	1	A_BeforeTreatment	A-BeforeTreatment	0	0	0	1	1	1	0	0	0	0	0	0	0	5470953	510716	U133Plus	1	RNBX-Random Biopsy	None	2008-01	Baseline	PR	1.0283	2.0922	15.6231	9.8675	6.6905	11.12	10.0391	0.7617	3.195	11.9527	NA	302	408.58	1	1	11.0222	11.273
BI14-000818.CEL	19-Aug-11	31023	26-Jul-11	TT_4	2008-01	3	Signal Genetics	1	B_PostTreatmentPreTransplant	B-PostInduction	0	24	0	1	1	0	1	0	0	0	0	0	0	5522281	511031	U133Plus	1	RNBX-Random Biopsy	None	2008-01	C1 48Hr Vel	PR	0.6939	2.4469	15.0659	9.6644	8.2417	10.2255	10.2014	1.012	3.1299	10.9815	NA	207	228.51	1	1	11.4604	11.8041
BI14-000393.CEL	10-Aug-11	31085	10-Aug-11	TT_4	2008-01	3	Signal Genetics	1	A_BeforeTreatment	A-BeforeTreatment	0	0	0	1	1	1	0	0	0	0	0	0	0	5468568	510727	U133Plus	1	RNBX-Random Biopsy	None	2008-01	Baseline	PR	1.0654	3.2137	16.7366	9.4384	9.9542	10.5277	10.1822	0.7139	4.0653	10.7055	NA	238	283.24	1	1	11.7318	12.4676
P4003-03-BC18194-U133Plus-2.CEL	26-Aug-11	31201	7-Sep-11	TT_4	2008-01	1	MIRT	1	A_BeforeTreatment	A-BeforeTreatment	0	-12	0	1	1	1	0	0	0	0	0	0	0	4929112	511316	U133Plus	1	RNBX-Random Biopsy	None	2008-01	Baseline	MF	0.7527	2.8495	14.6837	10.1749	8.6427	10.2644	10.4689	0.0776	3.5391	10.6178	0.196	573	1094.45	1	1	11.6827	12.276
BI14-000791.CEL	29-Aug-11	31081	9-Aug-11	TT_4	2008-01	3	Signal Genetics	1	B_PostTreatmentPreTransplant	B-PostInduction	0	20	0	1	1	0	1	0	0	0	0	0	0	5519560	511332	U133Plus	1	RNBX-Random Biopsy	None	2008-01	C1 48Hr Vel	PR	1.0495	3.0115	17.0738	9.5032	8.2148	11.2592	10.4388	0.1509	3.6109	11.1473	NA	274	351.78	1	1	11.5994	12.3404
P3166-09-BC18353-U133Plus-2.CEL	19-Sep-11	27892	6-Nov-09	TT_4	2008-01	1	MIRT	1	H_PostStartMaintenance	H-PostMaintenance	0	682	0	1	1	0	0	0	0	0	0	0	1	4937655	511673	U133Plus	1	RNBX-Random Biopsy	None	2008-01	Extra Sample	MF	0.8785	2.9273	15.2912	9.924	10.0925	11.0642	10.3598	0.2859	3.7031	10.4067	0.155	321	448.79	1	0	11.6918	12.4837
RE12-000255.CEL	26-Oct-11	29875	28-Dec-10	TT_4	2008-01	3	Signal Genetics	1	H_PostStartMaintenance	H-PostMaintenance	0	302	1	0	1	0	0	0	0	0	0	0	1	5059486	513007	U133Plus	1	RNBX-Random Biopsy	None	2008-01	Extra Sample	PR	0.8613	3.0472	17.6962	9.3727	8.3818	10.3183	10.3797	0.5894	3.6747	10.09	0.425	167.87	165.54	1	1	11.3882	11.7614
P4439-01-BC18826-U133Plus-2.CEL	3-Nov-11	31212	3-Nov-11	TT_4	2008-01	1	MIRT	1	A_BeforeTreatment	A-BeforeTreatment	0	0	0	1	1	1	0	0	0	0	0	0	0	5338450	513257	U133Plus	1	RNBX-Random Biopsy	None	2008-01	Baseline	PR	0.8027	2.7696	16.2316	10.617	9.206	10.3787	10.2494	0.5186	3.9116	12.324	NA	442.1	734.36	1	1	11.4607	11.5092
P4442-01-BC18713-U133Plus-2.CEL	25-Oct-11	31320	25-Oct-11	TT_4	2008-01	1	MIRT	1	A_BeforeTreatment	A-BeforeTreatment	0	0	0	1	1	1	0	0	0	0	0	0	0	5337684	512863	U133Plus	1	RNBX-Random Biopsy	None	2008-01	Baseline	MF	0.7398	2.0222	12.9395	9.9946	7.7575	10.2681	10.2764	-0.3081	3.244	10.4766	NA	496.5	877.91	1	1	11.2786	12.2494
P4440-01-BC18812-U133Plus-2.CEL	2-Nov-11	31549	2-Nov-11	TT_4	2008-01	1	MIRT	1	A_BeforeTreatment	A-BeforeTreatment	0	0	0	1	1	1	0	0	0	0	0	0	0	5338449	513217	U133Plus	1	RNBX-Random Biopsy	None	2008-01	Baseline	PR	0.8258	2.7991	15.5904	10.0052	9.8998	10.9063	10.4761	0.3551	3.6466	11.7166	NA	371.2	561.21	1	1	11.5233	12.1563
BI14-000852.CEL	10-Nov-11	31320	25-Oct-11	TT_4	2008-01	3	Signal Genetics	1	B_PostTreatmentPreTransplant	B-PostInduction	0	16	0	1	1	0	1	0	0	0	0	0	0	5522368	513322	U133Plus	1	RNBX-Random Biopsy	None	2008-01	C1 48Hr Vel	PR	0.9959	2.7899	17.2497	9.669	7.9415	9.9544	10.4225	-0.312	3.4481	10.5391	NA	243	292.44	1	1	11.5617	11.872
BI14-000846.CEL	14-Nov-11	31212	3-Nov-11	TT_4	2008-01	3	Signal Genetics	1	B_PostTreatmentPreTransplant	B-PostInduction	0	11	0	1	1	0	1	0	0	0	0	0	0	5522320	513532	U133Plus	1	RNBX-Random Biopsy	None	2008-01	C1 48Hr Vel	PR	0.6856	3.0157	16.7034	10.2624	9.2522	10.3648	10.3353	0.8653	3.3786	11.7626	NA	141	126.58	1	1	11.4795	11.7397
BI14-000382.CEL	31-Oct-11	31555	31-Oct-11	TT_4	2008-01	3	Signal Genetics	1	A_BeforeTreatment	A-BeforeTreatment	0	0	0	1	1	1	0	0	0	0	0	0	0	5470960	513056	U133Plus	1	RNBX-Random Biopsy	None	2008-01	Baseline	CD-1	0.6818	2.4536	14.8846	9.8378	8.0159	9.7743	10.2763	0.9435	3.2748	11.3792	NA	267	338.04	1	1	11.4386	11.958
BI14-000847.CEL	19-Nov-11	31555	31-Oct-11	TT_4	2008-01	3	Signal Genetics	1	B_PostTreatmentPreTransplant	B-PostInduction	0	19	0	1	1	0	1	0	0	0	0	0	0	5522384	513625	U133Plus	1	RNBX-Random Biopsy	None	2008-01	C1 48Hr Vel	CD-1	0.7177	2.4709	15.5443	9.3713	7.9729	10.0161	10.3937	1.1383	3.3019	11.3999	NA	216	243.98	1	1	11.4838	11.8731
BI14-000368.CEL	28-Nov-11	31630	28-Nov-11	TT_4	2008-01	3	Signal Genetics	1	A_BeforeTreatment	A-BeforeTreatment	0	0	0	1	1	1	0	0	0	0	0	0	0	5472616	513736	U133Plus	1	RNBX-Random Biopsy	None	2008-01	Baseline	PR	1.0749	2.8608	16.9013	10.0772	8.523	11.9921	10.3753	0.4402	3.6718	11.34	NA	250	305.51	1	1	11.668	12.1998
BI14-000387.CEL	15-Nov-11	31634	15-Nov-11	TT_4	2008-01	3	Signal Genetics	1	A_BeforeTreatment	A-BeforeTreatment	0	0	0	1	1	1	0	0	0	0	0	0	0	5468561	513554	U133Plus	1	RNBX-Random Biopsy	None	2008-01	Baseline	MF	0.6096	2.8044	10.9657	10.5643	6.4474	10.3242	10.0631	-0.417	3.1882	12.4724	NA	205	225.13	1	1	10.8505	11.5922
P3229-05-BC19079-U133Plus-2.CEL	5-Dec-11	28126	26-Jan-10	TT_4	2008-01	1	MIRT	1	H_PostStartMaintenance	H-PostMaintenance	0	678	1	0	1	0	0	0	0	0	0	0	1	4977693	513760	U133Plus	1	RNBX-Random Biopsy	None	2008-01	Extra Sample	MF	0.9245	2.9914	16.1775	9.8112	10.4612	11.6767	10.4073	1.0784	3.337	10.7805	NA	310.7	426.83	1	1	11.7195	12.5299
BI14-000648.CEL	17-Dec-11	31676	29-Nov-11	TT_4	2008-01	3	Signal Genetics	1	B_PostTreatmentPreTransplant	B-PostInduction	0	18	0	1	1	0	1	0	0	0	0	0	0	5504959	514406	U133Plus	1	RNBX-Random Biopsy	None	2008-01	C1 48Hr Vel	PR	0.748	2.8217	8.5816	10.737	8.1337	10.0596	10.5509	-0.1763	3.2746	12.8694	NA	381	584.16	1	1	11.6792	12.8411
BI14-000853.CEL	19-Dec-11	31549	2-Nov-11	TT_4	2008-01	3	Signal Genetics	1	B_PostTreatmentPreTransplant	B-PostInduction	0	47	0	1	1	0	1	0	0	0	0	0	0	5522367	514545	U133Plus	1	RNBX-Random Biopsy	None	2008-01	C1 48Hr Vel	PR	0.8216	2.6367	15.6178	9.864	9.3233	11.0303	10.4034	0.5913	3.3625	11.7717	NA	242	290.6	1	1	11.3389	11.9928
P4460-01-BC19044-U133Plus-2.CEL	29-Nov-11	31676	29-Nov-11	TT_4	2008-01	1	MIRT	1	A_BeforeTreatment	A-BeforeTreatment	0	0	0	1	1	1	0	0	0	0	0	0	0	5337686	513747	U133Plus	1	RNBX-Random Biopsy	None	2008-01	Baseline	PR	0.6591	2.2307	12.3762	10.57	7.8575	9.9133	10.3985	0.9052	3.2949	12.4236	NA	1135.6	3134.92	1	1	11.2148	11.7517
P4458-01-BC19300-U133Plus-2.CEL	29-Dec-11	31888	29-Dec-11	TT_4	2008-01	1	MIRT	1	A_BeforeTreatment	A-BeforeTreatment	0	0	0	1	1	1	0	0	0	0	0	0	0	5338037	514593	U133Plus	1	RNBX-Random Biopsy	None	2008-01	Baseline	CD-2	0.5973	2.1988	11.8187	9.9577	9.6508	10.6562	10.3137	0.5075	2.926	12.1228	NA	544.9	1012.97	1	1	10.9988	11.8262
BI14-000371.CEL	10-Jan-12	31907	10-Jan-12	TT_4	2008-01	3	Signal Genetics	1	A_BeforeTreatment	A-BeforeTreatment	0	0	0	1	1	1	0	0	0	0	0	0	0	5483297	514779	U133Plus	1	RNBX-Random Biopsy	None	2008-01	Baseline	PR	0.8325	2.4585	15.1706	9.9738	9.0131	11.0953	10.2187	0.0336	3.0516	11.7511	NA	260	324.51	1	1	11.3922	12.0602
P4455-01-BC19503-U133Plus-2.CEL	23-Jan-12	31911	23-Jan-12	TT_4	2008-01	1	MIRT	1	A_BeforeTreatment	A-BeforeTreatment	0	0	0	1	1	1	0	0	0	0	0	0	0	5338039	514868	U133Plus	1	RNBX-Random Biopsy	None	2008-01	Baseline	PR	1.0588	2.6356	15.8173	9.9453	9.3074	10.073	10.3695	0.5023	3.3922	10.9196	NA	511.7	919.59	1	1	11.3327	11.434
BI14-000850.CEL	21-Jan-12	31888	29-Dec-11	TT_4	2008-01	3	Signal Genetics	1	B_PostTreatmentPreTransplant	B-PostInduction	0	23	0	1	1	0	1	0	0	0	0	0	0	5522371	514860	U133Plus	1	RNBX-Random Biopsy	None	2008-01	C1 48Hr Vel	CD-2	0.3762	2.0349	11.6846	9.9128	8.7708	10.25	10.3219	-0.3645	3.212	12.5375	NA	170	168.79	1	1	10.8795	11.6382
BI14-000851.CEL	21-Jan-12	31907	10-Jan-12	TT_4	2008-01	3	Signal Genetics	1	B_PostTreatmentPreTransplant	B-PostInduction	0	11	0	1	1	0	1	0	0	0	0	0	0	5522369	514861	U133Plus	1	RNBX-Random Biopsy	None	2008-01	C1 48Hr Vel	PR	0.6392	2.3478	13.3529	9.8818	9.1105	10.6753	10.4528	-0.3754	2.8824	12.2287	NA	209	231.92	1	1	11.1982	11.9932
BI14-000399.CEL	11-Jan-12	31913	11-Jan-12	TT_4	2008-01	3	Signal Genetics	1	A_BeforeTreatment	A-BeforeTreatment	0	0	0	1	1	1	0	0	0	0	0	0	0	5468581	514795	U133Plus	1	RNBX-Random Biopsy	None	2008-01	Baseline	MS	0.8485	2.9853	14.8981	10.1296	6.9216	10.0609	10.1565	1.0021	3.9815	12.3818	NA	201	218.4	1	1	11.2065	11.6966
P4457-01-BC19436-U133Plus-2.CEL	17-Jan-12	31950	17-Jan-12	TT_4	2008-01	1	MIRT	1	A_BeforeTreatment	A-BeforeTreatment	0	0	0	1	1	1	0	0	0	0	0	0	0	5338038	514801	U133Plus	1	RNBX-Random Biopsy	None	2008-01	Baseline	MS	0.6915	2.3664	13.0976	10.0422	8.3071	11.5138	10.3149	0.9051	3.184	12.0088	NA	909.4	2227.46	1	1	10.8876	11.5722
BI14-000831.CEL	1-Feb-12	31950	17-Jan-12	TT_4	2008-01	3	Signal Genetics	1	B_PostTreatmentPreTransplant	B-PostInduction	0	15	0	1	1	0	1	0	0	0	0	0	0	5522305	514970	U133Plus	1	RNBX-Random Biopsy	None	2008-01	C1 48Hr Vel	MS	0.1749	2.1484	1.5939	9.1935	6.3521	10.5863	10.3072	-0.6675	2.2687	12.6413	NA	168	165.74	1	1	9.994	11.6152
P4456-01-BC19451-U133Plus-2.CEL	17-Jan-12	31977	17-Jan-12	TT_4	2008-01	1	MIRT	1	A_BeforeTreatment	A-BeforeTreatment	0	0	0	1	1	1	0	0	0	0	0	0	0	5337683	514816	U133Plus	1	RNBX-Random Biopsy	None	2008-01	Baseline	MS	0.4772	2.3725	10.3099	10.3339	9.0013	12.2453	10.419	0.5924	3.0044	12.5834	NA	470.8	808.98	1	1	10.8182	12.0618
P4452-01-BC19650-U133Plus-2.CEL	8-Feb-12	32095	8-Feb-12	TT_4	2008-01	1	MIRT	1	A_BeforeTreatment	A-BeforeTreatment	0	0	0	1	1	1	0	0	0	0	0	0	0	5338447	515388	U133Plus	1	RNBX-Random Biopsy	None	2008-01	Baseline	MF	0.9424	2.419	12.9636	10.9856	8.4082	10.7451	10.3933	0.4152	3.3715	12.5082	NA	983.5	2512.74	1	1	10.9425	11.5066
BI14-000856.CEL	19-Feb-12	32095	8-Feb-12	TT_4	2008-01	3	Signal Genetics	1	B_PostTreatmentPreTransplant	B-PostInduction	0	11	0	1	1	0	1	0	0	0	0	0	0	5522364	515812	U133Plus	1	RNBX-Random Biopsy	None	2008-01	C1 48Hr Vel	CD-2	0.4101	2.4462	10.8802	11.0109	7.9137	11.067	10.3573	0.117	3.1225	12.5952	NA	250	305.51	1	1	10.5888	11.268
BI14-000657.CEL	23-Feb-12	32186	9-Feb-12	TT_4	2008-01	3	Signal Genetics	1	B_PostTreatmentPreTransplant	B-PostInduction	0	14	0	1	1	0	1	0	0	0	0	0	0	5504968	515878	U133Plus	1	RNBX-Random Biopsy	None	2008-01	C1 48Hr Vel	CD-2	0.6479	2.7354	4.7211	9.6959	6.7089	10.3769	10.3654	0.9901	3.1004	12.6885	NA	400	629.58	1	1	10.5023	11.8793
P4451-01-bC19676-U133Plus-2.CEL	9-Feb-12	32186	9-Feb-12	TT_4	2008-01	1	MIRT	1	A_BeforeTreatment	A-BeforeTreatment	0	0	0	1	1	1	0	0	0	0	0	0	0	5338448	515415	U133Plus	1	RNBX-Random Biopsy	None	2008-01	Baseline	CD-2	0.5197	2.547	10.7776	9.9368	7.7883	10.568	10.3791	1.2306	3.1215	12.4154	NA	520.5	944.04	1	1	10.6986	11.6781
BI14-000395.CEL	28-Feb-12	32226	28-Feb-12	TT_4	2008-01	3	Signal Genetics	1	A_BeforeTreatment	A-BeforeTreatment	0	0	0	1	1	1	0	0	0	0	0	0	0	5468577	515902	U133Plus	1	RNBX-Random Biopsy	None	2008-01	Baseline	MS	1.0681	2.8913	14.4348	10.323	6.2806	9.7107	10.1458	0.0403	3.7698	12.0105	NA	334	477.05	1	1	11.3815	11.7979
BI14-000397.CEL	14-Mar-12	32353	14-Mar-12	TT_4	2008-01	3	Signal Genetics	1	A_BeforeTreatment	A-BeforeTreatment	0	0	0	1	1	1	0	0	0	0	0	0	0	5468579	516306	U133Plus	1	RNBX-Random Biopsy	None	2008-01	Baseline	PR	1.1616	3.0714	14.7674	9.9022	6.925	10.2471	10.1108	0.924	4.0179	11.9824	NA	210	233.63	1	1	11.4138	11.9744
BI14-000650.CEL	9-Apr-12	32435	27-Mar-12	TT_4	2008-01	3	Signal Genetics	1	B_PostTreatmentPreTransplant	B-PostInduction	0	13	0	1	1	0	1	0	0	0	0	0	0	5504961	517111	U133Plus	1	RNBX-Random Biopsy	None	2008-01	C1 48Hr Vel	MF	0.7814	2.6755	13.3916	10.4911	7.5739	10.3671	10.2948	-0.2305	3.2718	12.0566	NA	505	901.13	1	1	11.4601	12.0367
P4384-01-BC20105-U133Plus-2.CEL	27-Mar-12	32435	27-Mar-12	TT_4	2008-01	1	MIRT	1	A_BeforeTreatment	A-BeforeTreatment	0	0	0	1	1	1	0	0	0	0	0	0	0	5324999	516832	U133Plus	1	RNBX-Random Biopsy	None	2008-01	Baseline	PR	1.0379	2.809	15.6607	9.9906	7.8711	10.3221	10.4089	-0.038	3.7777	12.0574	NA	434.5	715.03	1	1	11.4109	11.7664
BI14-000372.CEL	11-Apr-12	32494	11-Apr-12	TT_4	2008-01	3	Signal Genetics	1	A_BeforeTreatment	A-BeforeTreatment	0	0	0	1	1	1	0	0	0	0	0	0	0	5483298	517130	U133Plus	1	RNBX-Random Biopsy	None	2008-01	Baseline	MS	0.1481	1.8737	8.9506	11.0411	7.701	12.9402	10.1352	0.7128	2.8537	12.3758	NA	275	353.75	1	1	10.6624	11.331
BI14-000365.CEL	19-Apr-12	32562	19-Apr-12	TT_4	2008-01	3	Signal Genetics	1	A_BeforeTreatment	A-BeforeTreatment	0	0	0	1	1	1	0	0	0	0	0	0	0	5472619	517233	U133Plus	1	RNBX-Random Biopsy	None	2008-01	Baseline	MF	0.9609	2.8436	16.9249	10.0009	10.1291	10.5917	10.3361	0.512	3.6395	10.3193	NA	263	330.29	1	1	11.72	12.2902
P4401-01-BC20355-U133Plus-2.CEL	24-Apr-12	32583	24-Apr-12	TT_4	2008-01	1	MIRT	1	A_BeforeTreatment	A-BeforeTreatment	0	0	0	1	1	1	0	0	0	0	0	0	0	5337663	517279	U133Plus	1	RNBX-Random Biopsy	None	2008-01	Baseline	CD-1	0.5624	2.8658	14.1213	9.4458	6.8003	9.9875	10.15	0.4466	4.1161	11.8433	NA	361.2	538.12	1	1	11.1636	11.6844
P4402-01-BC20352-U133Plus-2.CEL	24-Apr-12	32584	24-Apr-12	TT_4	2008-01	1	MIRT	1	A_BeforeTreatment	A-BeforeTreatment	0	0	0	1	1	1	0	0	0	0	0	0	0	5328788	517276	U133Plus	1	RNBX-Random Biopsy	None	2008-01	Baseline	MF	0.2491	2.0013	12.7646	10.2414	7.6141	10.3126	10.1762	0.588	2.63	11.5246	NA	491.3	863.8	1	1	10.7445	11.628
BI14-000369.CEL	20-Apr-12	32596	20-Apr-12	TT_4	2008-01	3	Signal Genetics	1	A_BeforeTreatment	A-BeforeTreatment	0	0	0	1	1	1	0	0	0	0	0	0	0	5472615	517244	U133Plus	1	RNBX-Random Biopsy	None	2008-01	Baseline	PR	0.9045	2.6993	16.6613	9.6691	8.6986	10.2042	10.2792	0.614	3.5484	11.2518	NA	260	324.51	1	1	11.5144	12.0081
BI14-000396.CEL	1-May-12	32597	1-May-12	TT_4	2008-01	3	Signal Genetics	1	A_BeforeTreatment	A-BeforeTreatment	0	0	0	1	1	1	0	0	0	0	0	0	0	5468578	517472	U133Plus	1	RNBX-Random Biopsy	None	2008-01	Baseline	PR	1.0477	2.5403	15.9631	9.4719	6.5244	11.9914	10.1428	0.9929	3.9153	11.5657	NA	247	299.88	1	1	11.5891	12.2627
BI14-000370.CEL	23-Apr-12	32604	23-Apr-12	TT_4	2008-01	3	Signal Genetics	1	A_BeforeTreatment	A-BeforeTreatment	0	0	0	1	1	1	0	0	0	0	0	0	0	5472614	517251	U133Plus	1	RNBX-Random Biopsy	None	2008-01	Baseline	MF	0.6902	3.0979	16.2777	9.6366	9.8541	10.1258	10.1901	0.8335	3.7132	9.8135	NA	240	286.91	1	1	11.7435	12.39
BI14-000732.CEL	5-May-12	32494	11-Apr-12	TT_4	2008-01	3	Signal Genetics	1	B_PostTreatmentPreTransplant	B-PostInduction	0	24	0	1	1	0	1	0	0	0	0	0	0	5510132	517655	U133Plus	1	RNBX-Random Biopsy	None	2008-01	C1 48Hr Vel	PR	0.614	2.5337	11.0426	10.2899	6.9981	11.8238	10.21	-0.019	3.5579	12.8175	NA	190	200.29	1	1	11.0661	11.9235
BI14-000736.CEL	12-May-12	32604	23-Apr-12	TT_4	2008-01	3	Signal Genetics	1	B_PostTreatmentPreTransplant	B-PostInduction	0	19	0	1	1	0	1	0	0	0	0	0	0	5510137	517773	U133Plus	1	RNBX-Random Biopsy	None	2008-01	C1 48Hr Vel	PR	0.9088	3.2361	18.7949	9.2425	9.3156	11.5715	10.1046	0.8441	4.0665	11.1957	NA	183	189.05	1	1	11.4904	11.625
BI14-000738.CEL	17-May-12	32609	2-May-12	TT_4	2008-01	3	Signal Genetics	1	B_PostTreatmentPreTransplant	B-PostInduction	0	15	1	0	1	0	1	0	0	0	0	0	0	5510138	517903	U133Plus	1	RNBX-Random Biopsy	None	2008-01	C1 48Hr Vel	MS	0.5582	2.7293	11.939	8.7086	5.2637	10.3191	9.8545	-0.0052	2.67	10.6676	NA	281	365.7	1	1	11.3414	11.6405
P4383-01-BC21028-U133Plus-2.CEL	21-May-12	32636	21-May-12	TT_4	2008-01	1	MIRT	1	A_BeforeTreatment	A-BeforeTreatment	0	0	0	1	1	1	0	0	0	0	0	0	0	5325000	518225	U133Plus	1	RNBX-Random Biopsy	None	2008-01	Baseline	PR	1.129	2.8824	17.1538	10.2773	9.7844	11.2771	10.4314	-0.1366	3.8339	11.6023	NA	618.5	1230.97	1	1	11.5351	11.6511
P4390-01-BC20409-U133Plus-2.CEL	1-May-12	32687	1-May-12	TT_4	2008-01	1	MIRT	1	A_BeforeTreatment	A-BeforeTreatment	0	0	0	1	1	1	0	0	0	0	0	0	0	5328777	517471	U133Plus	1	RNBX-Random Biopsy	None	2008-01	Baseline	PR	0.8015	2.8089	13.5682	10.4562	7.8208	10.4499	10.1854	-0.0133	3.6993	12.0756	NA	383.5	590.07	1	1	11.3117	11.729
BI14-000385.CEL	4-Jun-12	32768	4-Jun-12	TT_4	2008-01	3	Signal Genetics	1	A_BeforeTreatment	A-BeforeTreatment	0	0	0	1	1	1	0	0	0	0	0	0	0	5468559	518408	U133Plus	1	RNBX-Random Biopsy	None	2008-01	Baseline	HY	1.0087	2.7125	13.1225	9.5743	6.8417	12.108	10.2232	0.7634	3.5746	12.6258	NA	267	338.04	1	1	11.2826	11.7776
BI14-000398.CEL	5-Jun-12	32798	5-Jun-12	TT_4	2008-01	3	Signal Genetics	1	A_BeforeTreatment	A-BeforeTreatment	0	0	0	1	1	1	0	0	0	0	0	0	0	5468580	518498	U133Plus	1	RNBX-Random Biopsy	None	2008-01	Baseline	LB	1.0321	2.8624	11.393	10.5656	6.1211	9.6483	10.2259	-0.6589	3.9221	12.7102	NA	269	341.95	1	1	10.8795	11.476
BI14-000373.CEL	14-Jun-12	32853	14-Jun-12	TT_4	2008-01	3	Signal Genetics	1	A_BeforeTreatment	A-BeforeTreatment	0	0	0	1	1	1	0	0	0	0	0	0	0	5483299	518607	U133Plus	1	RNBX-Random Biopsy	None	2008-01	Baseline	PR	0.5211	2.0471	14.5709	9.4116	6.6893	12.0042	10.0925	-0.0798	3.4388	12.3574	NA	308	421.13	1	1	10.8366	11.0782
BI14-000766_@52001900953213070316423709262317.CEL	23-Jun-12	32762	24-May-12	TT_4	2008-01	3	Signal Genetics	1	B_PostTreatmentPreTransplant	B-PostInduction	0	30	1	0	1	0	1	0	0	0	0	0	0	5521653	518757	U133Plus	1	RNBX-Random Biopsy	None	2008-01	C1 48Hr Vel	PR	0.7174	2.4118	16.2333	9.7817	7.687	9.965	10.0894	0.6906	2.9755	10.2066	NA	345	501.44	1	1	11.114	11.2854
BI14-000833.CEL	25-Jun-12	32636	21-May-12	TT_4	2008-01	3	Signal Genetics	1	B_PostTreatmentPreTransplant	B-PostInduction	0	35	0	1	1	0	1	0	0	0	0	0	0	5522309	518777	U133Plus	1	RNBX-Random Biopsy	None	2008-01	C1 48Hr Vel	PR	0.6316	2.2627	12.7639	10.8	9.1942	9.8759	10.2268	0.5012	2.792	12.4113	NA	345	501.44	1	1	10.7524	11.4391
BI14-000675.CEL	27-Jun-12	32859	12-Jun-12	TT_4	2008-01	3	Signal Genetics	1	B_PostTreatmentPreTransplant	B-PostInduction	0	15	0	1	1	0	1	0	0	0	0	0	0	5500275	519119	U133Plus	1	RNBX-Random Biopsy	None	2008-01	C1 48Hr Mel	PR	1.1762	3.1044	16.6701	9.5682	8.4279	10.8867	10.4086	0.0785	3.6579	11.3868	NA	244	294.3	1	1	11.4428	11.9661
BI14-000386.CEL	12-Jun-12	32859	12-Jun-12	TT_4	2008-01	3	Signal Genetics	1	A_BeforeTreatment	A-BeforeTreatment	0	0	0	1	1	1	0	0	0	0	0	0	0	5468560	518587	U133Plus	1	RNBX-Random Biopsy	None	2008-01	Baseline	PR	1.0675	2.9195	17.4191	8.9326	8.5248	11.3224	10.0839	0.7592	4.0813	11.4463	NA	246	298.02	1	1	11.4837	11.9906
BI14-000832.CEL	2-Jul-12	32853	14-Jun-12	TT_4	2008-01	3	Signal Genetics	1	B_PostTreatmentPreTransplant	B-PostInduction	0	18	0	1	1	0	1	0	0	0	0	0	0	5522307	519240	U133Plus	1	RNBX-Random Biopsy	None	2008-01	C1 48Hr Vel	PR	0.2622	2.1628	11.2745	9.5619	6.6919	11.0255	10.1786	-0.1474	2.9041	12.4768	NA	333	474.86	1	1	10.5372	11.2782
BI14-000375.CEL	2-Jul-12	32990	2-Jul-12	TT_4	2008-01	3	Signal Genetics	1	A_BeforeTreatment	A-BeforeTreatment	0	0	0	1	1	1	0	0	0	0	0	0	0	5482662	519238	U133Plus	1	RNBX-Random Biopsy	None	2008-01	Baseline	CD-1	0.4292	2.4433	9.9595	11.0078	6.0449	11.1435	10.3783	-0.2402	2.8862	12.3102	NA	334	477.05	1	1	10.9199	11.9278
BI14-000374.CEL	17-Jul-12	32998	17-Jul-12	TT_4	2008-01	3	Signal Genetics	1	A_BeforeTreatment	A-BeforeTreatment	0	0	0	1	1	1	0	0	0	0	0	0	0	5483300	518874	U133Plus	1	RNBX-Random Biopsy	None	2008-01	Baseline	MS	0.9315	2.977	17.2004	10.6042	8.1489	10.4413	10.3749	0.4482	3.6936	11.4469	NA	273	349.8	1	1	11.6341	11.8948
BI14-000367.CEL	18-Jul-12	33040	18-Jul-12	TT_4	2008-01	3	Signal Genetics	1	A_BeforeTreatment	A-BeforeTreatment	0	0	0	1	1	1	0	0	0	0	0	0	0	5472617	519397	U133Plus	1	RNBX-Random Biopsy	None	2008-01	Baseline	PR	0.9296	2.98	12.3637	10.0348	8.9756	11.7862	10.3174	0.24	3.0464	12.372	NA	207	228.51	1	1	11.1862	12.0891
P4386-01-BC21557-U133Plus-2.CEL	6-Aug-12	33108	6-Aug-12	TT_4	2008-01	1	MIRT	1	A_BeforeTreatment	A-BeforeTreatment	0	0	0	1	1	1	0	0	0	0	0	0	0	5324997	519857	U133Plus	1	RNBX-Random Biopsy	None	2008-01	Baseline	MS	0.6474	2.0531	9.3707	10.2093	8.5534	10.2862	10.1205	0.3327	2.7429	12.0369	NA	444.7	741.02	1	1	10.8612	11.7015
BI14-000843.CEL	18-Aug-12	33108	6-Aug-12	TT_4	2008-01	3	Signal Genetics	1	B_PostTreatmentPreTransplant	B-PostInduction	0	12	0	1	1	0	1	0	0	0	0	0	0	5522316	520072	U133Plus	1	RNBX-Random Biopsy	None	2008-01	C1 48Hr Vel	PR	0.9623	2.6653	14.5044	9.8609	8.3967	12.668	10.2904	0.0103	3.3618	12.2604	NA	166	162.72	1	1	11.3126	11.9397
BI14-000739.CEL	15-Sep-12	33311	30-Aug-12	TT_4	2008-01	3	Signal Genetics	1	B_PostTreatmentPreTransplant	B-PostInduction	0	16	1	0	1	0	1	0	0	0	0	0	0	5510139	520271	U133Plus	1	RNBX-Random Biopsy	None	2008-01	C1 48Hr Vel	CD-1	0.6608	2.6917	13.1016	8.8949	7.504	11.6526	10.3598	0.7941	3.9082	12.6834	NA	310	425.35	1	1	11.2674	12.2241
BI14-000746_@52001900953213070316423709262339.CEL	18-Oct-12	16013	1-Oct-12	TT_4	2008-01	3	Signal Genetics	1	B_PostTreatmentPreTransplant	B-PostInduction	0	17	1	0	1	0	1	0	0	0	0	0	0	5521643	520718	U133Plus	1	RNBX-Random Biopsy	None	2008-01	C1 48Hr Vel	MF	1.2359	3.0027	13.939	10.1465	7.8706	13.0631	10.3488	0.5125	3.3197	10.2013	NA	238	283.24	1	1	11.9382	13.3384
BI14-000424.CEL	14-Nov-12	33563	14-Nov-12	TT_4	2008-01	3	Signal Genetics	1	A_BeforeTreatment	A-BeforeTreatment	0	0	0	1	1	1	0	0	0	0	0	0	0	5485244	521342	U133Plus	1	RNBX-Random Biopsy	None	2008-01	Baseline	CD-2	0.2756	1.7992	7.5156	11.1945	7.1627	9.6795	10.2087	0.6536	2.5411	12.8292	NA	198	213.41	1	1	10.1774	11.1063
BI14-000428.CEL	15-Nov-12	33645	15-Nov-12	TT_4	2008-01	3	Signal Genetics	1	A_BeforeTreatment	A-BeforeTreatment	0	0	0	1	1	1	0	0	0	0	0	0	0	5483304	521351	U133Plus	1	RNBX-Random Biopsy	None	2008-01	Baseline	PR	1.3008	2.6944	16.1833	9.7145	8.0044	11.3381	10.4028	0.7559	3.4026	12.117	NA	268	339.99	1	1	11.3711	11.964
P4389-01-BC22465-U133Plus-2.CEL	27-Nov-12	33656	27-Nov-12	TT_4	2008-01	1	MIRT	1	A_BeforeTreatment	A-BeforeTreatment	0	0	0	1	1	1	0	0	0	0	0	0	0	5328776	521417	U133Plus	1	RNBX-Random Biopsy	None	2008-01	Baseline	MS	0.1503	1.652	11.1662	9.9298	7.9582	9.4322	10.0095	1.2936	2.6265	11.5329	NA	630.2	1266.98	1	1	10.4835	11.053
BI12-000718.CEL	27-Nov-12	32583	24-Apr-12	TT_4	2008-01	3	Signal Genetics	1	F_PostConsolidationPreMaintenance	FG-PostConsolidation	0	217	0	1	1	0	0	0	0	0	1	0	0	5481293	521428	U133Plus	1	RNBX-Random Biopsy	None	2008-01	Extra Sample	MF	0.5684	2.829	13.6613	9.8754	8.3323	10.4378	10.3796	-0.5454	2.7712	9.4363	NA	465	793.7	1	1	11.5974	12.1665
BI14-000734.CEL	5-Dec-12	33645	15-Nov-12	TT_4	2008-01	3	Signal Genetics	1	B_PostTreatmentPreTransplant	B-PostInduction	0	20	0	1	1	0	1	0	0	0	0	0	0	5510134	521558	U133Plus	1	RNBX-Random Biopsy	None	2008-01	C1 48Hr Vel	PR	1.2322	2.5889	17.1617	8.9365	7.0519	11.4896	10.3101	0.0033	3.7096	12.3705	NA	314	433.82	1	1	11.3169	11.2548
BI13-000098.CEL	7-Jan-13	31911	23-Jan-12	TT_4	2008-01	3	Signal Genetics	1	F_PostConsolidationPreMaintenance	FG-PostConsolidation	0	350	0	1	1	0	0	0	0	0	1	0	0	5168393	521874	U133Plus	1	RNBX-Random Biopsy	None	2008-01	Extra Sample	MF	0.6565	2.4978	13.5056	10.2459	8.3984	10.5255	10.3396	0.0017	3.0335	10.237	NA	582.21	1121.62	1	0	11.4018	12.002
BI13-000114.CEL	8-Jan-13	27400	16-Jun-09	TT_4	2008-01	3	Signal Genetics	1	H_PostStartMaintenance	H-PostMaintenance	0	1302	1	0	1	0	0	0	0	0	0	0	1	5175353	521800	U133Plus	1	RNBX-Random Biopsy	None	2012-12	Physician Request (Comment)	MF	0.9154	2.665	14.8733	9.9779	9.0746	10.5519	10.3719	1.1542	3.2367	10.5921	0.62	343.83	498.83	1	0	11.6463	12.571
BI13-000113.CEL	8-Jan-13	28789	3-May-10	TT_4	2008-01	3	Signal Genetics	1	H_PostStartMaintenance	H-PostMaintenance	0	981	0	1	1	0	0	0	0	0	0	0	1	5175351	521777	U133Plus	1	RNBX-Random Biopsy	None	2008-01	Maintenance Year 3	MF	0.982	2.519	16.2787	10.1214	9.6994	10.5161	10.3378	0.3514	3.3841	10.3385	NA	285.84	375.44	1	1	11.4642	11.9688
BI13-000101.CEL	8-Jan-13	31015	9-Aug-11	TT_4	2008-01	3	Signal Genetics	1	H_PostStartMaintenance	H-PostMaintenance	0	518	1	0	1	0	0	0	0	0	0	0	1	5168396	521790	U133Plus	1	RNBX-Random Biopsy	None	2008-01	Maintenance Year 1	MF	0.7493	2.61	15.1458	9.7812	9.3775	10.623	10.4406	1.1314	3.6722	10.4265	0.609	247.48	300.79	1	1	11.4629	12.0917
BI13-000102.CEL	8-Jan-13	31913	11-Jan-12	TT_4	2008-01	3	Signal Genetics	1	H_PostStartMaintenance	H-PostMaintenance	0	363	0	1	1	0	0	0	0	0	0	0	1	5168397	521793	U133Plus	1	RNBX-Random Biopsy	None	2008-01	Maintenance Year 1	MF	0.7737	2.5632	14.1114	9.8928	7.9613	10.9127	10.2638	0.2554	3.0482	10.0242	NA	506.48	905.2	1	1	11.4176	11.8861
BI14-000423.CEL	10-Jan-13	33811	10-Jan-13	TT_4	2008-01	3	Signal Genetics	1	A_BeforeTreatment	A-BeforeTreatment	0	0	0	1	1	1	0	0	0	0	0	0	0	5485243	521938	U133Plus	1	RNBX-Random Biopsy	None	2008-01	Baseline	MF	1.1588	2.7128	17.1554	9.7729	10.7986	9.8595	10.408	1.0658	3.7198	10.1295	NA	264	332.22	1	1	11.7917	12.4111
P4405-01-BC22771-U133Plus-2.CEL	22-Jan-13	33894	22-Jan-13	TT_4	2008-01	1	MIRT	1	A_BeforeTreatment	A-BeforeTreatment	0	0	0	1	1	1	0	0	0	0	0	0	0	5328791	522219	U133Plus	1	RNBX-Random Biopsy	None	2008-01	Baseline	MS	0.7352	2.4765	11.2595	10.7438	7.7349	11.0435	10.2464	0.245	3.4878	12.5964	NA	373.5	566.57	1	1	10.9303	11.6533
BI13-000215.CEL	22-Jan-13	30540	25-Apr-11	TT_5	2008-02	3	Signal Genetics	1	H_PostStartMaintenance	H-PostMaintenance	0	638	0	1	1	0	0	0	0	0	0	0	1	5175431	522211	U133Plus	1	RNBX-Random Biopsy	None	2012-12	Physician Request (Comment)	MF	0.8084	2.5654	14.995	10.0499	9.4525	11.2873	10.3556	-0.1004	2.8952	10.7947	NA	447.64	748.58	1	1	11.3077	12.0143
P4000-01-BC22782-U133Plus-2.CEL	24-Jan-13	25972	31-Oct-08	TT_5	2008-02	1	MIRT	1	E_PostTransplantNoMaintenance	CDE-PostTransplant	1	1546	0	1	1	0	0	0	0	1	0	0	0	5172905	522224	U133Plus	1	RNBX-Random Biopsy	None	2012-12	Physician Request (Comment)	MF	1.1095	3.1969	16.0699	9.9158	10.2376	10.556	10.5073	0.6148	3.8365	10.3512	0.276	394.1	615.35	1	0	11.7655	12.3885
BI13-000230.CEL	24-Jan-13	31977	17-Jan-12	TT_4	2008-01	3	Signal Genetics	1	E_PostTransplantNoMaintenance	CDE-PostTransplant	0	373	0	1	1	0	0	0	0	1	0	0	0	5175256	522202	U133Plus	1	RNBX-Random Biopsy	None	2008-01	Off-Study, Other Than Relapse	MF	0.5879	2.2735	12.6458	10.096	8.624	11.7019	10.3202	0.6482	3.1229	10.383	NA	450.06	754.8	1	1	11.5504	12.611
BI13-000242.CEL	29-Jan-13	32604	23-Apr-12	TT_4	2008-01	3	Signal Genetics	1	C_PostTransplantPreConsolidation	CDE-PostTransplant	0	281	0	1	1	0	0	1	0	0	0	0	0	5175243	522305	U133Plus	1	RNBX-Random Biopsy	None	2008-01	Pre Consolidation	MF	0.2409	1.7002	7.0969	9.8549	7.5663	11.2852	10.0055	-0.0297	2.1145	9.945	NA	984.65	2517.25	1	0	10.4355	12.0953
BI13-000239.CEL	29-Jan-13	17136	31-Aug-04	TT_3a	2003-33	3	Signal Genetics	1	H_PostStartMaintenance	H-PostMaintenance	0	3073	0	1	1	0	0	0	0	0	0	0	1	5175246	522298	U133Plus	1	RNBX-Random Biopsy	None	NA	BLANK	PR	0.6954	2.6667	15.4557	9.7574	8.9545	10.222	10.3598	0.9472	3.4374	10.4327	NA	543.33	1008.47	1	NA	11.5067	12.1184
BI13-000254.CEL	11-Feb-13	26880	9-Apr-09	TT_4	2008-01	3	Signal Genetics	1	H_PostStartMaintenance	H-PostMaintenance	0	1404	1	0	1	0	0	0	0	0	0	0	1	5193899	522528	U133Plus	1	RNBX-Random Biopsy	None	2008-01	Off-Study, Other Than Relapse	MF	0.64	2.2053	13.0024	10.0605	8.6816	10.5823	10.1244	-0.0198	2.5169	10.4935	NA	832.2	1943.31	1	1	11.0618	11.8215
P4404-01-BC22905-U133Plus-2.CEL	12-Feb-13	33993	12-Feb-13	TT_4	2008-01	1	MIRT	1	A_BeforeTreatment	A-BeforeTreatment	0	0	0	1	1	1	0	0	0	0	0	0	0	5328790	522543	U133Plus	1	RNBX-Random Biopsy	None	2008-01	Baseline	CD-1	0.2625	2.066	14.0658	10.0683	7.4373	9.7301	10.0998	0.6387	2.795	10.7394	NA	710.7	1524.37	1	1	10.5566	11.4247
BI13-000257.CEL	12-Feb-13	22880	31-Jan-07	TT_3b	2006-66	3	Signal Genetics	1	G_PostConsolidationNoMaintenance	FG-PostConsolidation	1	2204	0	1	1	0	0	0	0	0	0	1	0	5193906	522549	U133Plus	1	RNBX-Random Biopsy	None	NA	BLANK	MS	0.5267	2.2623	13.1795	9.4652	7.564	10.5428	10.0886	0.2417	2.5138	9.902	0.109	504.19	898.91	1	NA	11.0978	11.5301
BI13-000263.CEL	13-Feb-13	32226	28-Feb-12	TT_4	2008-01	3	Signal Genetics	1	C_PostTransplantPreConsolidation	CDE-PostTransplant	0	351	0	1	1	0	0	1	0	0	0	0	0	5193917	522581	U133Plus	1	RNBX-Random Biopsy	None	2008-01	Pre Consolidation	PR	0.6098	1.6119	11.3538	10.1603	7.8575	9.4358	9.7949	0.4481	2.0384	9.7602	NA	1093.08	2956.17	1	1	10.1023	11.0246
BI13-000264.CEL	13-Feb-13	31212	3-Nov-11	TT_4	2008-01	3	Signal Genetics	1	H_PostStartMaintenance	H-PostMaintenance	0	468	0	1	1	0	0	0	0	0	0	0	1	5193918	522597	U133Plus	1	RNBX-Random Biopsy	None	2008-01	Extra Sample	PR	0.2488	1.5709	13.7622	9.8774	8.5502	9.3237	9.8704	0.0381	2.6149	10.2449	0.281	882.55	2127.1	1	0	10.6222	10.998
BI14-000743.CEL	15-Feb-13	33792	19-Dec-12	TT_4	2008-01	3	Signal Genetics	1	B_PostTreatmentPreTransplant	B-PostInduction	0	58	1	0	1	0	1	0	0	0	0	0	0	5510141	522630	U133Plus	1	RNBX-Random Biopsy	None	2008-01	C1 48Hr Vel	CD-2	0.9463	2.7462	15.2079	9.1029	7.3807	10.0613	10.1341	0.8399	3.7538	12.0948	NA	235	277.76	1	1	11.4241	12.0952
BI13-000268.CEL	19-Feb-13	32687	1-May-12	TT_4	2008-01	3	Signal Genetics	1	G_PostConsolidationNoMaintenance	FG-PostConsolidation	1	294	0	1	1	0	0	0	0	0	0	1	0	5179215	522674	U133Plus	1	RNBX-Random Biopsy	None	2008-01	Off-Study, Relapse / Progression	PR	0.612	2.5609	15.9064	9.8513	8.4863	10.4515	10.1731	-0.3482	2.9758	10.3641	0.266	417.61	672.72	1	1	11.3616	12.0463
BI13-000284.CEL	26-Feb-13	32990	2-Jul-12	TT_4	2008-01	3	Signal Genetics	1	C_PostTransplantPreConsolidation	CDE-PostTransplant	0	239	0	1	1	0	0	1	0	0	0	0	0	5196056	522813	U133Plus	1	RNBX-Random Biopsy	None	2008-01	Pre Consolidation	MS	0.2056	1.8335	10.0225	9.8531	7.7819	10.5135	9.8171	0.0352	2.0011	9.975	NA	892.32	2163.45	1	1	10.7141	11.9569
BI13-000290.CEL	27-Feb-13	33656	27-Nov-12	TT_4	2008-01	3	Signal Genetics	1	B_PostTreatmentPreTransplant	B-PostInduction	0	92	0	1	1	0	1	0	0	0	0	0	0	5196061	522837	U133Plus	1	RNBX-Random Biopsy	None	2008-01	Extra Sample	PR	0.7465	2.9785	16.9326	9.6501	6.7625	9.875	10.3686	0.9911	3.5094	9.8452	NA	239.64	286.25	1	0	11.5135	12.3151
BI13-000374.CEL	4-Mar-13	29200	3-Aug-10	TT_4	2008-01	3	Signal Genetics	1	H_PostStartMaintenance	H-PostMaintenance	0	944	0	1	1	0	0	0	0	0	0	0	1	5240791	522909	U133Plus	1	RNBX-Random Biopsy	None	2008-01	Extra Sample	PR	0.9278	2.077	13.3915	10.0687	9.277	12.7896	10.2194	0.8313	2.6083	10.566	NA	465.11	793.99	1	0	11.3032	12.0008
BI14-000741.CEL	6-Mar-13	33993	12-Feb-13	TT_4	2008-01	3	Signal Genetics	1	B_PostTreatmentPreTransplant	B-PostInduction	0	22	0	1	1	0	1	0	0	0	0	0	0	5510140	523129	U133Plus	1	RNBX-Random Biopsy	None	2008-01	C1 48Hr Vel	PR	0.9621	3.0148	17.1922	9.5045	8.7419	10.6546	10.2724	0.5044	4.1412	10.8017	NA	253	311.16	1	1	11.613	12.3587
BI13-000430.CEL	6-Mar-13	16013	1-Oct-12	TT_4	2008-01	3	Signal Genetics	1	C_PostTransplantPreConsolidation	CDE-PostTransplant	0	156	1	0	1	0	0	1	0	0	0	0	0	5249294	523122	U133Plus	1	RNBX-Random Biopsy	None	2008-01	Pre Transplant 2	MF	0.851	2.1504	15.7695	9.9261	9.3566	10.8567	10.2341	0.4714	2.8015	10.6371	NA	1204.26	3431.22	1	1	11.4867	12.2599
BI13-000437.CEL	8-Mar-13	34152	8-Mar-13	TT_5	2008-02	3	Signal Genetics	1	A_BeforeTreatment	A-BeforeTreatment	0	0	0	1	1	1	0	0	0	0	0	0	0	5249304	523141	U133Plus	1	RNBX-Random Biopsy	None	2008-02	Baseline	CD-2	0.5377	2.0469	10.7371	11.1931	7.9048	10.2788	10.2146	0.943	3.5249	12.8166	NA	368.38	554.67	1	1	10.3903	11.1827
BI13-000440.CEL	11-Mar-13	32584	24-Apr-12	TT_4	2008-01	3	Signal Genetics	1	F_PostConsolidationPreMaintenance	FG-PostConsolidation	0	321	0	1	1	0	0	0	0	0	1	0	0	5249430	523201	U133Plus	1	RNBX-Random Biopsy	None	NA	BLANK	MF	0.3849	1.9063	10.6773	10.1467	8.6455	10.9484	10.1347	-0.0896	2.4416	10.3297	NA	581.07	1118.24	1	NA	11.1028	11.9701
BI13-000446.CEL	12-Mar-13	31888	29-Dec-11	TT_4	2008-01	3	Signal Genetics	1	H_PostStartMaintenance	H-PostMaintenance	0	439	0	1	1	0	0	0	0	0	0	0	1	5249438	523241	U133Plus	1	RNBX-Random Biopsy	None	2008-01	Maintenance Year 1	MF	0.5789	2.2633	15.2806	10.4629	10.6	11.2145	10.3784	0.39	3.1626	11.2349	NA	347.63	507.33	1	1	11.3309	11.9667
BI13-000449.CEL	13-Mar-13	32798	5-Jun-12	TT_4	2008-01	3	Signal Genetics	1	F_PostConsolidationPreMaintenance	FG-PostConsolidation	0	281	0	1	1	0	0	0	0	0	1	0	0	5249441	523264	U133Plus	1	RNBX-Random Biopsy	None	2008-01	Pre Consolidation	MF	1.0085	2.8332	16.1942	10.0724	7.903	10.9029	10.3889	0.8359	3.5085	10.3069	NA	353.06	519.58	1	1	11.5736	12.2178
BI13-000450.CEL	13-Mar-13	23012	11-Apr-07	TT_3b	2006-66	3	Signal Genetics	1	G_PostConsolidationNoMaintenance	FG-PostConsolidation	1	2163	0	1	1	0	0	0	0	0	0	1	0	5249442	523270	U133Plus	1	RNBX-Random Biopsy	None	2012-12	Physician Request (Comment)	MS	0.3627	2.4746	10.9676	10.1672	9.3042	12.6016	10.2149	0.4085	2.2406	10.6309	NA	747.67	1648.04	1	1	11.129	12.0008
BI13-000512.CEL	19-Mar-13	33108	6-Aug-12	TT_4	2008-01	3	Signal Genetics	1	D_PostTransplantPreMaintenance	CDE-PostTransplant	0	225	0	1	1	0	0	0	1	0	0	0	0	5249591	523182	U133Plus	1	RNBX-Random Biopsy	None	2008-01	Extra Sample	MF	1.0244	2.7624	16.2895	9.852	9.2914	10.7387	10.3623	0.7162	3.3995	10.3117	NA	242.11	290.8	1	0	11.4471	12.1452
BI13-000513.CEL	19-Mar-13	16844	19-May-04	TT_3a	2003-33	3	Signal Genetics	1	H_PostStartMaintenance	H-PostMaintenance	0	3226	0	1	1	0	0	0	0	0	0	0	1	5249592	523174	U133Plus	1	RNBX-Random Biopsy	None	NA	BLANK	MS	0.6075	2.545	12.7693	9.5209	7.369	10.3729	10.0623	0.0142	2.5502	9.8023	NA	688.36	1451.26	1	NA	11.3058	11.9872
BI13-000466.CEL	21-Mar-13	29471	19-Oct-10	TT_4	2008-01	3	Signal Genetics	1	H_PostStartMaintenance	H-PostMaintenance	0	884	0	1	1	0	0	0	0	0	0	0	1	5266920	523285	U133Plus	1	RNBX-Random Biopsy	None	NA	BLANK	MF	0.675	1.8596	14.0149	9.8069	8.7337	10.0233	9.9986	0.5578	2.2243	10.1563	NA	434.8	715.79	1	NA	10.8666	11.7091
BI14-000751_@52001900953213070316423709262357.CEL	1-Apr-13	34152	8-Mar-13	TT_5	2008-02	3	Signal Genetics	1	B_PostTreatmentPreTransplant	B-PostInduction	0	24	0	1	1	0	1	0	0	0	0	0	0	5521669	523525	U133Plus	1	RNBX-Random Biopsy	None	2008-02	C1 48Hr Vel	CD-2	0.9266	2.2041	10.1892	11.1072	7.8391	12.1069	10.2688	0.5966	3.0438	12.5286	NA	330	468.29	1	1	10.288	11.1007
BI13-000559.CEL	2-Apr-13	26934	21-Apr-09	TT_4	2008-01	3	Signal Genetics	1	H_PostStartMaintenance	H-PostMaintenance	0	1442	0	1	1	0	0	0	0	0	0	0	1	5273636	523732	U133Plus	1	RNBX-Random Biopsy	None	NA	BLANK	MS	0.8167	2.4761	13.6255	9.8686	7.7181	11.2685	10.3129	0.1279	2.7793	10.2314	0.236	501.45	891.41	1	NA	11.3967	12.3199
BI13-000553.CEL	4-Apr-13	29660	8-Nov-10	TT_4	2008-01	3	Signal Genetics	1	H_PostStartMaintenance	H-PostMaintenance	0	878	0	1	1	0	0	0	0	0	0	0	1	5261558	523617	U133Plus	1	RNBX-Random Biopsy	None	2008-01	Extra Sample	PR	0.488	2.1936	13.9536	9.4789	8.1379	10.4772	10.1319	-0.2446	2.7384	9.9826	0.178	453.86	764.63	1	0	11.1901	11.7597
BI13-000611.CEL	16-Apr-13	32636	21-May-12	TT_4	2008-01	3	Signal Genetics	1	F_PostConsolidationPreMaintenance	FG-PostConsolidation	0	330	0	1	1	0	0	0	0	0	1	0	0	5264786	523820	U133Plus	1	RNBX-Random Biopsy	None	2008-01	Pre Maintenance 1	PR	0.8611	2.6036	17.2253	9.8796	9.2746	10.1132	10.287	0.4544	3.0193	10.5742	NA	290.89	385.69	1	1	11.4058	11.9079
BI13-000591.CEL	22-Apr-13	23102	26-Oct-09	TT_4	2008-01	3	Signal Genetics	1	H_PostStartMaintenance	H-PostMaintenance	0	1274	0	1	1	0	0	0	0	0	0	0	1	5261381	523909	U133Plus	1	RNBX-Random Biopsy	None	2008-01	Maintenance Year 3	MS	0.5789	1.8615	13.1436	10.2551	9.134	10.2723	10.0578	-0.1221	2.3269	10.2425	NA	896.74	2179.95	1	1	11.0652	11.7829
BI13-000623.CEL	24-Apr-13	32990	2-Jul-12	TT_4	2008-01	3	Signal Genetics	1	F_PostConsolidationPreMaintenance	FG-PostConsolidation	0	296	0	1	1	0	0	0	0	0	1	0	0	5261368	523963	U133Plus	1	RNBX-Random Biopsy	None	2008-01	Extra Sample	MF	0.8228	2.5983	15.7494	9.3732	6.882	11.2585	10.289	0.8183	3.1239	10.0233	0.227	561.5	1060.83	1	0	11.5441	12.1818
BI13-000630.CEL	29-Apr-13	32583	24-Apr-12	TT_4	2008-01	3	Signal Genetics	1	H_PostStartMaintenance	H-PostMaintenance	0	370	0	1	1	0	0	0	0	0	0	0	1	5264879	524044	U133Plus	1	RNBX-Random Biopsy	None	NA	BLANK	MF	0.7859	2.2641	15.0607	9.897	9.9954	10.2757	10.3227	0.5014	2.7396	10.5577	NA	520.66	944.48	1	NA	11.2619	11.9393
BI13-000635.CEL	30-Apr-13	32226	28-Feb-12	TT_4	2008-01	3	Signal Genetics	1	F_PostConsolidationPreMaintenance	FG-PostConsolidation	0	427	0	1	1	0	0	0	0	0	1	0	0	5264874	524061	U133Plus	1	RNBX-Random Biopsy	None	2008-01	Extra Sample	MF	0.7512	2.64	15.8925	9.9715	8.7767	10.456	10.3695	0.2051	3.1784	10.3645	NA	255.55	316	1	0	11.4242	12.0493
BI13-000702.CEL	30-Apr-13	20825	10-Jun-05	TT_3a	2003-33	3	Signal Genetics	1	H_PostStartMaintenance	H-PostMaintenance	0	2881	0	1	1	0	0	0	0	0	0	0	1	5293161	524078	U133Plus	1	RNBX-Random Biopsy	None	NA	BLANK	PR	0.7788	2.6309	15.9295	9.7185	8.0093	10.4057	10.3417	0.4414	3.1342	10.1177	0.325	534.47	983.31	1	NA	11.2501	11.8787
BI13-000637.CEL	30-Apr-13	25833	6-Oct-08	TT_4	2008-01	3	Signal Genetics	1	H_PostStartMaintenance	H-PostMaintenance	0	1667	1	0	1	0	0	0	0	0	0	0	1	5264872	524077	U133Plus	1	RNBX-Random Biopsy	None	NA	BLANK	MF	0.6921	2.4214	14.203	10.371	9.9954	10.3208	10.2012	0.2895	2.369	10.562	NA	538.09	993.56	1	NA	11.1779	11.9117
BI14-000659.CEL	1-May-13	32859	12-Jun-12	TT_4	2008-01	3	Signal Genetics	1	F_PostConsolidationPreMaintenance	FG-PostConsolidation	0	323	0	1	1	0	0	0	0	0	1	0	0	5500087	524099	U133Plus	1	RNBX-Random Biopsy	None	2008-01	Pre Maintenance 1	MF	0.966	3.0432	17.8179	9.8562	8.2603	11.5026	10.2923	0.6265	3.6882	9.2766	NA	310	425.35	1	1	11.6837	12.2268
BI13-000653.CEL	16-May-13	33811	10-Jan-13	TT_4	2008-01	3	Signal Genetics	1	B_PostTreatmentPreTransplant	B-PostInduction	0	126	0	1	1	0	1	0	0	0	0	0	0	5267998	540800	U133Plus	1	RNBX-Random Biopsy	None	2008-01	Pre Transplant 1	PR	0.5958	2.5153	16.1243	9.6467	8.5755	9.6951	10.0365	0.7985	3.0611	10.2511	NA	473.32	815.65	1	1	11.3911	11.8795
BI14-000670.CEL	24-Jun-13	32859	12-Jun-12	TT_4	2008-01	3	Signal Genetics	1	H_PostStartMaintenance	H-PostMaintenance	0	377	0	1	1	0	0	0	0	0	0	0	1	5500085	541393	U133Plus	1	RNBX-Random Biopsy	None	2008-01	Maintenance Year 1	MF	-0.1501	1.8674	5.8178	9.7325	8.7561	11.5328	9.9275	1.1663	2.7054	9.2674	NA	259	322.59	1	1	11.0473	12.6657
BI14-000431.CEL	13-Aug-13	34758	13-Aug-13	TT_4	2008-01	3	Signal Genetics	1	A_BeforeTreatment	A-BeforeTreatment	0	0	0	1	1	1	0	0	0	0	0	0	0	5486952	542298	U133Plus	1	RNBX-Random Biopsy	None	2008-01	Baseline	PR	0.7525	1.7744	15.5615	9.8594	7.2129	10.3904	9.9183	0.5759	3.1473	10.429	NA	283	369.71	1	1	11.1639	11.4263
BI14-000362.CEL	6-Aug-13	34780	6-Aug-13	TT_4	2008-01	3	Signal Genetics	1	A_BeforeTreatment	A-BeforeTreatment	0	0	0	1	1	1	0	0	0	0	0	0	0	5481241	542143	U133Plus	1	RNBX-Random Biopsy	None	2008-01	Baseline	HY	0.2103	2.281	6.538	11.3409	8.9005	10.4397	10.3273	1.0923	3.2877	12.7075	NA	303	410.66	1	1	9.9387	11.3651
BI14-000432.CEL	12-Aug-13	34796	12-Aug-13	TT_5	2008-02	3	Signal Genetics	1	A_BeforeTreatment	A-BeforeTreatment	0	0	0	1	1	1	0	0	0	0	0	0	0	5486989	557787	U133Plus	1	RNBX-Random Biopsy	None	2008-02	Baseline	PR	1.2643	2.9226	16.4392	9.9763	8.6794	11.7746	10.4244	0.6306	3.5126	10.7326	NA	200	216.73	1	1	11.8517	12.6574
BI14-000418.CEL	13-Aug-13	34821	13-Aug-13	TT_4	2008-01	3	Signal Genetics	1	A_BeforeTreatment	A-BeforeTreatment	0	0	0	1	1	1	0	0	0	0	0	0	0	5486419	542285	U133Plus	1	RNBX-Random Biopsy	None	2008-01	Baseline	PR	0.9958	2.7287	18.0454	9.6401	9.6336	9.7548	10.2474	1.1717	3.8321	10.262	NA	187	195.44	1	1	11.7051	12.1444
BI14-000759_@52001900953213070316423709262353.CEL	24-Aug-13	34780	6-Aug-13	TT_4	2008-01	3	Signal Genetics	1	B_PostTreatmentPreTransplant	B-PostInduction	0	18	0	1	1	0	1	0	0	0	0	0	0	5521699	542555	U133Plus	1	RNBX-Random Biopsy	None	2008-01	C1 48Hr Vel	MF	1.0221	3.0497	12.1031	10.7823	9.933	13.0558	10.6985	0.4844	3.3735	11.1562	NA	153	143.53	1	1	11.5964	13.2157
BI14-000756_@52001900953212070316423709262256.CEL	11-Sep-13	34821	13-Aug-13	TT_4	2008-01	3	Signal Genetics	1	B_PostTreatmentPreTransplant	B-PostInduction	0	29	0	1	1	0	1	0	0	0	0	0	0	5521665	542939	U133Plus	1	RNBX-Random Biopsy	None	2008-01	C1 48Hr Vel	CD-2	0.9853	2.9104	15.8722	9.8185	9.4823	10.6031	10.3978	0.1626	3.3693	11.8421	NA	274	351.78	1	1	11.4841	12.0227
BI14-000745.CEL	12-Oct-13	34758	13-Aug-13	TT_4	2008-01	3	Signal Genetics	1	B_PostTreatmentPreTransplant	B-PostInduction	0	60	0	1	1	0	1	0	0	0	0	0	0	5510894	543618	U133Plus	1	RNBX-Random Biopsy	None	2008-01	C1 48Hr Vel	PR	1.2587	3.1792	18.3738	8.9972	7.7519	10.9991	10.1761	0.6316	4.3573	10.6358	NA	285	373.74	1	1	11.7184	12.1861
BI14-000353.CEL	15-Nov-13	35209	15-Nov-13	TT_4	2008-01	3	Signal Genetics	1	A_BeforeTreatment	A-BeforeTreatment	0	0	0	1	1	1	0	0	0	0	0	0	0	5472667	544484	U133Plus	1	RNBX-Random Biopsy	None	2008-01	Baseline	MF	0.5499	3.0275	9.5142	10.0383	10.2104	11.2093	10.3734	0.6406	3.0508	9.8801	NA	185	192.24	1	1	11.7476	13.7789
BI14-000356.CEL	18-Nov-13	35209	15-Nov-13	TT_4	2008-01	3	Signal Genetics	1	B_PostTreatmentPreTransplant	B-PostInduction	0	3	0	1	1	0	1	0	0	0	0	0	0	5472693	544497	U133Plus	1	RNBX-Random Biopsy	None	2008-01	C1 48Hr Vel	MF	0.1898	2.1172	3.3814	10.1893	10.9212	10.7421	10.1529	1.0485	2.558	10.7177	NA	147	134.96	1	1	11.1699	13.04
BI14-000355.CEL	10-Dec-13	35368	10-Dec-13	TT_4	2008-01	3	Signal Genetics	1	A_BeforeTreatment	A-BeforeTreatment	0	0	0	1	1	1	0	0	0	0	0	0	0	5472692	547722	U133Plus	1	RNBX-Random Biopsy	None	2008-01	Baseline	PR	0.6988	2.3151	11.5002	11.1992	8.6101	11.6255	10.3155	0.1204	2.8872	12.3274	NA	284	371.72	1	1	10.9281	11.926
BI14-000830.CEL	13-Jan-14	35368	10-Dec-13	TT_4	2008-01	3	Signal Genetics	1	B_PostTreatmentPreTransplant	B-PostInduction	0	34	0	1	1	0	1	0	0	0	0	0	0	5522360	548791	U133Plus	1	RNBX-Random Biopsy	None	2008-01	C1 48Hr Vel	PR	0.3148	2.0999	12.4739	10.6788	7.9007	11.0356	10.2807	0.1968	2.8516	12.1144	NA	257	318.76	1	1	11.1311	11.965
BI14-000863.CEL	28-Jul-14	29042	21-Jun-10	TT_4	2008-01	3	Signal Genetics	1	H_PostStartMaintenance	H-PostMaintenance	0	1498	0	1	1	0	0	0	0	0	0	0	1	5522278	557164	U133Plus	1	RNBX-Random Biopsy	None	NA	BLANK	MF	0.9502	2.7402	16.3161	9.662	7.0087	10.5057	10.3834	0.0482	3.5369	8.6456	NA	148	136.38	1	NA	11.808	12.4349
BX75450_(HG-U133_Plus_2).CEL	12-Feb-16	33362	26-Sep-12	TT_4	2008-01	1	MIRT	1	H_PostStartMaintenance	H-PostMaintenance	0	1234	1	0	1	0	0	0	0	0	0	0	1	5712216	626824	U133Plus	2	RNBX-Random Biopsy	None	2008-01	Off-Study, Relapse / Progression	PR	0.9992	2.6912	12.3706	10.9198	7.9778	10.109	10.3697	1.4266	3.2191	12.8708	NA	264	NA	1	0	11.5019	12.4521
[truncated: 10 more columns]
