# Supplementary material for: Bone marrow microenvironments that contribute to patient outcomes in newly diagnosed multiple myeloma: A cohort study of patients in the Total Therapy clinical trials
Source: PLoS Med. 2020 Nov 4;17(11):e1003323. doi: 10.1371/journal.pmed.1003323 (PMC7641353; doi:10.1371/journal.pmed.1003323)
Supplement: S3 Table — Clinical information, including file names for the SMM and MGUS samples. MGUS, monoclonal gammopathy of undetermined significance; SMM, smoldering multiple myeloma. (CSV) [file pmed.1003323.s006.csv]

	DateSample	FNPatID	DateBaseSample	SampleProtocol	Protocol_fill	batch	Processed_Site	Batch	PointGroup	Wide_PointGoup	Wide_PointOUTLIER	DaysAfterBaseSample	BeforeTreatment	PostTreatmentPreTransplant	PostTransplantPreConsolidation	PostTransplantPreMaintenance	PostTransplantNoMaintenance	PostConsolidationPreMaintenance	PostConsolidationNoMaintenance	PostStartMaintenance	EventID	SampleID	ChipType	IsExpress	SampleType	Sorting	SampleProtocol.1	Point	Cluster	Risk	X80Score	ProIndex	NFKBScore	PolyPC	IFN	CMYC	WNT	CentrosomeIndex	PCScoreBiopsy	WMProb	TP53	Alt.TP53	RefChip	FYPrimary	GEP5	GEP2	GEP4	QYConverted	TC
P0407-02-BS0006-U133Plus-2.cel	19-May-06	TMI13585	NA	2012-12	2012-12	1	MIRT	0	MGUS	MGUS	0	NA	1	0	0	0	0	0	0	0	1876422	36867	U133Plus	0	RNBX-Random Biopsy	None	2012-12	MGUS, Baseline	PR	0.6466	2.6046	14.8425	10.0965	10.1196	10.7962	10.3215	0.9125	3.0519	11.1146	.	1689.6	.	1	1	11.4094	12.3019	11.0424	0	NA
P0833-01-BS0651-U133Plus-2.cel	25-Feb-08	TMI6240	NA	SWOG 0120	SWOG 0120	1	MIRT	0	MGUS	MGUS	0	NA	1	0	0	0	0	0	0	0	1696135	37603	U133Plus	0	RNBX-Random Biopsy	None	SWOG 0120	Baseline	MF	0.5434	2.591	16.5738	10.2201	10.5594	11.0521	10.2376	0.8112	3.5246	10.6964	.	1178.4	.	1	1	11.764	12.169	11.4466	0	NA
P0870-05-BS1049-U133Plus-2.cel	21-Jan-04	TMI15241	NA	98-036	98-036	1	MIRT	0	MGUS	MGUS	0	NA	1	0	0	0	0	0	0	0	1869529	37046	U133Plus	0	RNBX-Random Biopsy	None	98-036	Extra Sample	MF	0.9997	2.6154	15.5015	10.8233	8.9313	11.8146	10.3156	0.5287	3.3338	10.8296	.	1713	.	1	1	11.5024	12.3517	11.2838	0	NA
P0904-03-BS1370-U133Plus-2.cel	27-Feb-04	TMI16483	NA	SWOG 0120	SWOG 0120	1	MIRT	0	MGUS	MGUS	0	NA	1	0	0	0	0	0	0	0	1868498	37259	U133Plus	0	RNBX-Random Biopsy	None	SWOG 0120	Baseline	MF	0.7017	2.5976	15.9433	10.2527	9.2923	10.2883	10.334	0.9051	3.3281	10.62	.	1712.1	.	1	1	11.5006	12.1449	11.3683	0	NA
P0980-02-BS1344-U133Plus-2.cel	8-Jun-04	TMI15393	NA	2012-12	2012-12	1	MIRT	0	MGUS	MGUS	0	NA	1	0	0	0	0	0	0	0	1869121	38617	U133Plus	0	RNBX-Random Biopsy	None	2012-12	MGUS, Baseline	MF	0.8774	2.0731	12.371	10.0938	11.0035	11.2628	10.2983	0.5256	2.916	10.301	.	1196.1	.	1	1	11.5885	12.4407	10.5126	0	NA
P0987-02-BS1751-U133Plus-2.cel	1-Mar-02	TMI13469	NA	SWOG 0120	SWOG 0120	1	MIRT	0	AMM	AMM	0	NA	1	0	0	0	0	0	0	0	1787852	39231	U133Plus	0	RNBX-Random Biopsy	None	SWOG 0120	Baseline	PR	0.5738	1.87	16.7753	10.1377	9.4108	9.4361	10.2297	1.1761	2.8311	10.4253	.	1253.7	.	1	1	11.1454	11.9176	11.6345	0	NA
P1002-02-BS1566-U133Plus-2.cel	3-Jul-03	TMI15653	NA	SWOG 0120	SWOG 0120	1	MIRT	0	MGUS	MGUS	0	NA	1	0	0	0	0	0	0	0	1869164	37500	U133Plus	0	RNBX-Random Biopsy	None	SWOG 0120	Baseline	MF	0.8205	2.0727	15.6161	10.3028	11.2907	9.9683	10.3449	0.705	3.2365	10.5919	.	1539.7	.	1	1	11.5107	12.133	11.3134	0	NA
P1018-02-BS1464-U133Plus-2.cel	27-Aug-07	TMI15591	NA	2012-12	2012-12	1	MIRT	0	MGUS	MGUS	0	NA	1	0	0	0	0	0	0	0	1869175	38755	U133Plus	0	RNBX-Random Biopsy	None	2012-12	MGUS, Baseline	MF	0.7817	2.412	14.9287	10.2971	10.3071	10.0801	10.394	-0.0128	3.4402	10.9274	.	1391.8	.	1	1	11.7132	12.4055	11.1302	0	NA
P1198-00-BS2533-U133Plus-2.cel	4-Mar-05	TMI17844	NA	2012-12	2012-12	1	MIRT	0	AMM	AMM	0	NA	1	0	0	0	0	0	0	0	4013978	38157	U133Plus	0	RNBX-Random Biopsy	None	2012-12	Relapse / Progression	MF	0.4632	2.7927	14.2008	9.7621	8.1274	10.2401	10.0193	0.2366	3.5571	10.7005	.	1230	.	1	1	11.6353	12.268	11.1172	1	NA
P1255-02-BS3024-U133Plus-2.cel	24-Jul-07	TMI23623	NA	SWOG 0120	SWOG 0120	1	MIRT	0	AMM	AMM	0	NA	1	0	0	0	0	0	0	0	4262185	38215	U133Plus	0	RNBX-Random Biopsy	None	SWOG 0120	Baseline	PR	0.8734	1.8009	15.6021	10.0348	9.6789	11.6743	10.1868	0.4952	3.077	11.3168	.	1056.9	.	1	1	11.2064	11.7817	11.1787	1	NA
P1533-02-BS5514-U133Plus-2.cel	25-Oct-10	TMI22162	NA	2012-12	2012-12	1	MIRT	0	AMM	AMM	0	NA	1	0	0	0	0	0	0	0	4063715	38370	U133Plus	0	RNBX-Random Biopsy	None	2012-12	Relapse / Progression	PR	0.9911	2.8405	16.2897	9.7091	8.4698	10.7537	10.1764	0.1659	3.3056	10.9234	.	1374.8	.	1	1	11.5584	11.9231	11.1568	1	NA
P1540-02-BS4498-U133Plus-2.cel	24-Oct-03	TMI15872	NA	SWOG 0120	SWOG 0120	1	MIRT	0	MGUS	MGUS	0	NA	1	0	0	0	0	0	0	0	2861220	38331	U133Plus	0	RNBX-Random Biopsy	None	SWOG 0120	Baseline	PR	0.806	2.1676	15.7352	10.0783	8.3503	10.0247	10.2698	0.9995	3.5112	10.834	.	1365	.	1	1	11.4471	12.0482	11.2472	0	NA
P1706-02-BS7589-U133Plus-2.cel	24-Nov-03	TMI16191	NA	SWOG 0120	SWOG 0120	1	MIRT	0	AMM	AMM	0	NA	1	0	0	0	0	0	0	0	3256188	58325	U133Plus	0	RNBX-Random Biopsy	None	SWOG 0120	Baseline	PR	0.747	2.4667	14.4677	10.2925	10.3525	12.2551	10.2501	0.5826	3.5168	11.8075	.	855.4	.	1	1	11.2678	11.8915	10.9335	0	NA
P1811-03-BS8348-U133Plus-2.cel	17-Feb-04	TMI16406	NA	SWOG 0120	SWOG 0120	1	MIRT	0	MGUS	MGUS	0	NA	1	0	0	0	0	0	0	0	3464845	62303	U133Plus	0	RNBX-Random Biopsy	None	SWOG 0120	Baseline	MF	0.9473	2.5486	15.9773	10.0201	10.3224	10.4928	10.3123	0.6569	3.5602	10.8456	.	850.1	.	1	1	11.6603	12.1922	11.2144	0	NA
P1819-02-BS8246-U133Plus-2.cel	16-Jan-04	TMI16350	NA	SWOG 0120	SWOG 0120	1	MIRT	0	AMM	AMM	0	NA	1	0	0	0	0	0	0	0	3448201	62164	U133Plus	0	RNBX-Random Biopsy	None	SWOG 0120	3 Mo Follow-Up	PR	0.7286	2.0866	14.7075	10.1576	9.1241	10.7415	10.2461	0.5642	3.4227	11.251	.	823.7	.	1	1	11.3573	11.9488	11.0687	0	NA
P1851-02-BS8590-U133Plus-2.cel	6-Feb-04	TMI16435	NA	NA	NA	1	MIRT	0	AMM	AMM	0	NA	1	0	0	0	0	0	0	0	3481349	63749	U133Plus	0	RNBX-Random Biopsy	None	NA	NA	CD-2	0.6327	2.1924	13.1341	10.2478	8.4327	11.6504	10.231	0.6993	3.1327	11.6488	.	1172.1	.	1	.	11.1249	11.9302	10.7174	0	NA
P2089-02-BS1148-U133Plus-2.cel	3-Aug-05	TMI21173	NA	NA	NA	1	MIRT	0	AMM	AMM	0	NA	1	0	0	0	0	0	0	0	4039683	38892	U133Plus	0	RNBX-Random Biopsy	None	NA	NA	PR	0.8767	3.2586	14.0199	9.57	7.9114	9.3408	10.191	0.4404	3.6055	10.6017	.	924.2	.	1	.	11.7417	12.3839	10.9548	1	NA
P2186-02-BC1432-U133Plus-2.cel	30-Mar-04	TMI16658	NA	SWOG 0120	SWOG 0120	1	MIRT	0	MGUS	MGUS	0	NA	1	0	0	0	0	0	0	0	3931573	86414	U133Plus	0	RNBX-Random Biopsy	None	SWOG 0120	Baseline	MF	1.027	2.7116	15.4225	10.107	9.6288	10.0077	10.3827	0.262	3.9265	10.6172	.	800.9	.	1	1	11.6388	12.1386	11.2418	0	NA
P2233-01-BC1627-U133Plus-2.cel	14-Jul-04	TMI16958	NA	SWOG 0120	SWOG 0120	1	MIRT	0	AMM	AMM	0	NA	1	0	0	0	0	0	0	0	3945084	88247	U133Plus	0	RNBX-Random Biopsy	None	SWOG 0120	Baseline	MF	0.7945	2.786	16.1499	10.0205	9.902	10.0224	10.2604	0.6469	3.643	10.8185	.	1058.5	.	1	1	11.5646	12.1231	11.2958	0	NA
P2234-01-BC1639-U133Plus-2.cel	18-Nov-04	TMI17486	NA	2012-12	2012-12	1	MIRT	0	MGUS	MGUS	0	NA	1	0	0	0	0	0	0	0	3945931	88282	U133Plus	0	RNBX-Random Biopsy	None	2012-12	MGUS, Baseline	PR	0.9454	3.1813	16.637	9.8269	9.5877	10.6255	10.3443	0.0575	3.8245	10.9769	.	966.4	.	1	1	11.6189	12.166	11.2679	0	NA
P2242-02-BC1658-U133Plus-2.cel	28-Jun-10	TMI21726	NA	SWOG 0120	SWOG 0120	1	MIRT	0	AMM	AMM	0	NA	1	0	0	0	0	0	0	0	4057786	88310	U133Plus	0	RNBX-Random Biopsy	None	SWOG 0120	Baseline	MF	0.3568	2.6665	12.9811	9.4403	6.9906	9.3957	9.8551	0.3043	2.6149	10.5445	.	1005.6	.	1	1	10.8417	11.3416	10.8045	1	NA
P2281-02-BC2107-U133Plus-2.cel	10-Aug-07	TMI21608	NA	SWOG 0120	SWOG 0120	1	MIRT	0	AMM	AMM	0	NA	1	0	0	0	0	0	0	0	4039520	91957	U133Plus	0	RNBX-Random Biopsy	None	SWOG 0120	Baseline	PR	0.9202	2.7969	11.4757	9.667	8.547	10.2673	10.2401	1.4693	3.2425	11.1048	.	1107.5	.	1	1	11.4466	12.3573	10.1753	1	NA
P2285-02-BC2161-U133Plus-2.cel	20-Apr-11	TMI21541	NA	SWOG 0120	SWOG 0120	1	MIRT	0	AMM	AMM	0	NA	1	0	0	0	0	0	0	0	4039452	92023	U133Plus	0	RNBX-Random Biopsy	None	SWOG 0120	Baseline	PR	0.8556	3.2928	15.7985	9.4369	7.7204	10.5581	10.3675	0.3315	4.1007	11.2852	.	1089.6	.	1	1	11.7787	12.4481	11.4094	1	NA
P2288-02-BC1954-U133Plus-2.cel	8-Mar-07	TMI22929	NA	SWOG 0120	SWOG 0120	1	MIRT	0	MGUS	MGUS	0	NA	1	0	0	0	0	0	0	0	4088935	89833	U133Plus	0	RNBX-Random Biopsy	None	SWOG 0120	Baseline	MF	0.8509	2.9172	10.4705	10.0632	7.5302	11.131	10.2316	0.3149	3.1104	10.838	.	1071.9	.	1	1	11.237	12.3244	10.0277	1	NA
P2319-02-BC2369-U133Plus-2.cel	24-Aug-06	TMI22382	NA	SWOG 0120	SWOG 0120	1	MIRT	0	MGUS	MGUS	0	NA	1	0	0	0	0	0	0	0	4068665	93791	U133Plus	0	RNBX-Random Biopsy	None	SWOG 0120	Baseline	MF	0.7483	2.5962	10.8805	9.4371	8.2348	9.7205	10.0267	0.5683	2.7467	10.2038	.	1147.1	.	1	1	11.6927	12.2949	10.1464	1	NA
P2321-02-BC2367-U133Plus-2.cel	17-May-10	TMI22178	NA	2012-12	2012-12	1	MIRT	0	AMM	AMM	0	NA	1	0	0	0	0	0	0	0	4068703	93789	U133Plus	0	RNBX-Random Biopsy	None	2012-12	Relapse / Progression	MF	0.87	3.3889	14.8392	9.6582	9.0038	11.7265	10.3152	1.067	3.839	10.313	.	1418.1	.	1	1	11.9781	12.6379	11.1361	1	NA
P2387-01-BC2847-U133Plus-2.cel	13-Apr-06	TMI21938	NA	2012-12	2012-12	1	MIRT	0	MGUS	MGUS	0	NA	1	0	0	0	0	0	0	0	4063738	148383	U133Plus	0	RNBX-Random Biopsy	None	2012-12	Waldenstrom, Baseline	CD-2	0.0107	1.853	3.9068	10.9229	8.0568	9.5295	10.1308	0.5307	1.9706	11.6548	.	1243.2	.	1	1	10.1378	11.0304	9.2069	1	NA
P2402-01-BC3219-U133Plus-2.cel	26-Nov-08	TMI22447	NA	2012-12	2012-12	1	MIRT	0	MGUS	MGUS	0	NA	1	0	0	0	0	0	0	0	4068725	149039	U133Plus	0	RNBX-Random Biopsy	None	2012-12	MGUS, Baseline	MF	1.0361	2.7871	16.8681	10.0155	10.6198	10.7964	10.3336	0.4921	4.0426	9.8961	.	2368.2	.	1	1	11.8269	12.3162	11.5732	1	NA
P2403-01-BC3155-U133Plus-2.cel	17-Nov-06	TMI22670	NA	SWOG 0120	SWOG 0120	1	MIRT	0	MGUS	MGUS	0	NA	1	0	0	0	0	0	0	0	4068724	148943	U133Plus	0	RNBX-Random Biopsy	None	SWOG 0120	Baseline	MS	0.813	2.4997	14.5745	9.7648	9.0001	10.2821	10.25	0.9259	3.677	10.4799	.	1802.9	.	1	1	11.3276	11.9123	10.8929	1	NA
P2419-01-BC2387-U133Plus-2.cel	14-Apr-10	TMI22264	NA	SWOG 0120	SWOG 0120	1	MIRT	0	AMM	AMM	0	NA	1	0	0	0	0	0	0	0	4068691	93819	U133Plus	0	RNBX-Random Biopsy	None	SWOG 0120	Baseline	MF	0.8574	3.3204	13.9803	9.5484	7.5087	9.9939	10.3234	0.6308	4.0685	11.1294	.	1505.6	.	1	1	11.7884	12.4231	11.008	1	NA
P2598-04-BC4245-U133Plus-2.cel	23-Oct-07	TMI23525	NA	SWOG 0120	SWOG 0120	1	MIRT	0	AMM	AMM	0	NA	1	0	0	0	0	0	0	0	4237435	156472	U133Plus	0	RNBX-Random Biopsy	None	SWOG 0120	Baseline	PR	0.8308	2.6118	16.0268	9.767	10.522	10.0844	10.3489	0.934	3.4034	10.6702	.	1109.1	.	1	1	11.3339	11.9203	11.4138	1	NA
P2628-02-BC4270-U133Plus-2.cel	15-Jul-09	TMI23465	NA	2012-12	2012-12	1	MIRT	0	AMM	AMM	0	NA	1	0	0	0	0	0	0	0	4219453	156520	U133Plus	0	RNBX-Random Biopsy	None	2012-12	First - Treated patient	PR	0.8277	2.3551	15.7647	10.1355	10.4576	10.2983	10.2937	0.2824	3.4384	11.3902	.	1447.3	.	1	1	11.5348	12.2486	11.2985	1	NA
P2631-02-BC4345-U133Plus-2.cel	2-May-07	TMI23115	NA	SWOG 0120	SWOG 0120	1	MIRT	0	AMM	AMM	0	NA	1	0	0	0	0	0	0	0	4219465	156793	U133Plus	0	RNBX-Random Biopsy	None	SWOG 0120	Baseline	MS	0.8588	2.2928	15.7602	10.0932	8.9003	10.2196	10.1481	0.6317	3.22	11.6708	.	934.7	.	1	1	11.1712	11.7336	11.2316	1	NA
P2633-02-BC3970-U133Plus-2.cel	19-Mar-07	TMI22991	NA	SWOG 0120	SWOG 0120	1	MIRT	0	AMM	AMM	0	NA	1	0	0	0	0	0	0	0	4207930	155012	U133Plus	0	RNBX-Random Biopsy	None	SWOG 0120	Baseline	PR	0.7679	2.6134	16.4164	10.0375	9.0582	11.1925	10.2931	-0.1561	3.4461	10.8243	.	1192.7	.	1	1	11.6097	12.3191	11.3777	1	NA
BI12-000200.CEL	24-Jun-08	TMI24972	NA	SWOG 0120	SWOG 0120	3	Signal Genetics	1	AMM	AMM	0	NA	1	0	0	0	0	0	0	0	5154126	168820	U133Plus	1	RNBX-Random Biopsy	None	SWOG 0120	Baseline	HY	0.4426	2.3869	0.4643	12.031	6.7703	12.454	10.2572	0.4756	3.3175	12.9848	.	301.36	407.25	1	1	10.5813	12.0061	8.8338	1	NA
BI12-000333.CEL	25-Apr-11	TMI24981	NA	2012-12	2012-12	3	Signal Genetics	1	AMM	AMM	0	NA	1	0	0	0	0	0	0	0	5155891	157603	U133Plus	1	RNBX-Random Biopsy	None	2012-12	First - Untreated Patient	MF	0.8303	3.0442	15.2881	10.2158	9.6149	10.2497	10.4826	0.5884	3.7027	11.2177	.	393.74	614.48	1	1	11.4725	12.1369	11.4373	1	NA
BI12-000612.CEL	11-Feb-09	TMI25046	NA	2012-12	2012-12	3	Signal Genetics	1	MGUS	MGUS	0	NA	1	0	0	0	0	0	0	0	5156722	520460	U133Plus	1	RNBX-Random Biopsy	None	2012-12	First - Untreated Patient	MF	0.9523	2.6396	15.6571	10.0124	10.39	10.062	10.1972	0.4526	3.5346	11.0313	.	311.71	428.97	1	1	11.6838	12.1898	11.2528	1	NA
BI13-000157.CEL	15-Jun-09	TMI27325	NA	SWOG 0120	SWOG 0120	3	Signal Genetics	1	AMM	AMM	0	NA	1	0	0	0	0	0	0	0	5175379	212037	U133Plus	1	RNBX-Random Biopsy	None	SWOG 0120	Baseline	MS	0.4468	2.1098	7.6625	10.0849	9.2441	10.016	10.1652	0.152	1.92	12.262	.	770.06	1724.61	1	1	10.807	11.6376	10.084	1	NA
BI13-000159.CEL	31-Aug-09	TMI27506	NA	SWOG 0120	SWOG 0120	3	Signal Genetics	1	MGUS	MGUS	0	NA	1	0	0	0	0	0	0	0	5175381	231111	U133Plus	1	RNBX-Random Biopsy	None	SWOG 0120	Baseline	MS	0.2452	1.8063	9.967	10.1166	10.1788	10.0552	9.8504	0.0282	1.8442	10.57	.	130.77	112.74	1	1	10.6741	11.9346	9.8392	1	NA
BI13-000161.CEL	29-Jul-09	TMI27589	NA	SWOG 0120	SWOG 0120	3	Signal Genetics	1	AMM	AMM	0	NA	1	0	0	0	0	0	0	0	5175383	236317	U133Plus	1	RNBX-Random Biopsy	None	SWOG 0120	Baseline	CD-1	0.7278	2.6677	15.0099	10.2195	9.0301	10.0554	10.3139	0.2012	3.2058	11.3844	.	275.24	354.23	1	1	10.929	11.894	10.8962	1	NA
BI13-000163.CEL	2-Aug-10	TMI26564	NA	SWOG 0120	SWOG 0120	3	Signal Genetics	1	MGUS	MGUS	0	NA	1	0	0	0	0	0	0	0	5175385	185410	U133Plus	1	RNBX-Random Biopsy	None	SWOG 0120	Baseline	PR	0.7137	2.8256	16.8101	10.2452	10.0501	10.533	10.3291	0.6479	3.5519	11.3299	.	291.04	385.99	1	1	11.3501	11.6516	11.354	1	NA
BI13-000164.CEL	6-Jul-09	TMI27292	NA	SWOG 0120	SWOG 0120	3	Signal Genetics	1	AMM	AMM	0	NA	1	0	0	0	0	0	0	0	5175386	234433	U133Plus	1	RNBX-Random Biopsy	None	SWOG 0120	Baseline	MS	0.3379	2.1733	12.5202	10.0241	8.2024	10.5051	10.3024	1.0567	3.2614	12.2617	.	359.98	535.33	1	1	10.9448	11.6651	10.5802	1	NA
BI13-000166.CEL	8-Sep-10	TMI27350	NA	SWOG 0120	SWOG 0120	3	Signal Genetics	1	AMM	AMM	0	NA	1	0	0	0	0	0	0	0	5175275	187727	U133Plus	1	RNBX-Random Biopsy	None	SWOG 0120	Baseline	PR	0.9338	2.7813	15.7537	9.9237	8.5858	10.8761	10.2826	1.1166	3.5551	11.5276	.	230.39	269.43	1	1	11.3483	11.9341	11.0794	1	NA
BI13-000167.CEL	2-Jun-09	TMI27270	NA	SWOG 0120	SWOG 0120	3	Signal Genetics	1	AMM	AMM	0	NA	1	0	0	0	0	0	0	0	5175276	184062	U133Plus	1	RNBX-Random Biopsy	None	SWOG 0120	Baseline	MF	0.6105	2.92	15.4446	10.0623	10.281	10.0589	10.3718	0.4039	3.3762	10.92	.	305.33	415.52	1	1	11.3553	12.1726	11.0239	1	NA
BI13-000168.CEL	28-Sep-09	TMI27834	NA	SWOG 0120	SWOG 0120	3	Signal Genetics	1	AMM	AMM	0	NA	1	0	0	0	0	0	0	0	5175278	350354	U133Plus	1	RNBX-Random Biopsy	None	SWOG 0120	Baseline	PR	0.5303	2.3383	14.0645	10.0698	8.9056	10.4992	10.3826	0.5448	2.9012	11.5086	.	364.78	546.34	1	1	11.2363	11.859	10.854	1	NA
BI13-000169.CEL	23-Jun-09	TMI27384	NA	SWOG 0120	SWOG 0120	3	Signal Genetics	1	AMM	AMM	0	NA	1	0	0	0	0	0	0	0	5175279	188572	U133Plus	1	RNBX-Random Biopsy	None	SWOG 0120	Baseline	PR	0.8852	2.4497	13.5568	10.138	8.7244	11.2717	10.3669	0.0813	3.0883	11.4337	.	716.56	1543.75	1	1	11.3461	12.2434	10.8921	1	NA
BI13-000171.CEL	30-Sep-10	TMI27351	NA	SWOG 0120	SWOG 0120	3	Signal Genetics	1	AMM	AMM	0	NA	1	0	0	0	0	0	0	0	5175281	212640	U133Plus	1	RNBX-Random Biopsy	None	SWOG 0120	Baseline	MS	0.4303	1.9727	10.1267	10.3053	8.2866	10.8045	10.1859	0.0288	2.2739	11.1832	.	441.88	733.81	1	1	10.7836	11.8462	10.3038	1	NA
BI13-000174.CEL	25-Aug-09	TMI27681	NA	SWOG 0120	SWOG 0120	3	Signal Genetics	1	MGUS	MGUS	0	NA	1	0	0	0	0	0	0	0	5175284	338855	U133Plus	1	RNBX-Random Biopsy	None	SWOG 0120	Baseline	PR	0.544	2.1279	13.8224	10.3185	8.5106	12.1663	10.2696	0.2618	2.6063	11.578	0.197	239.81	286.57	1	1	11.0403	11.4555	10.9346	1	NA
BI13-000181.CEL	9-Feb-09	TMI26429	NA	SWOG 0120	SWOG 0120	3	Signal Genetics	1	AMM	AMM	0	NA	1	0	0	0	0	0	0	0	5175294	172902	U133Plus	1	RNBX-Random Biopsy	None	SWOG 0120	Baseline	MS	0.17	1.8389	10.3554	10.4458	9.2101	9.9153	10.1702	-0.1424	2.4832	11.3812	.	843.11	1982.62	1	1	10.5691	11.6117	10.4862	1	NA
BI13-000182.CEL	1-Jun-09	TMI27054	NA	SWOG 0120	SWOG 0120	3	Signal Genetics	1	AMM	AMM	0	NA	1	0	0	0	0	0	0	0	5175295	176565	U133Plus	1	RNBX-Random Biopsy	None	SWOG 0120	Baseline	PR	0.5372	2.7953	15.138	10.2416	8.7875	10.7084	10.4842	0.5689	3.7432	11.7023	.	286.81	377.39	1	1	11.4266	11.9404	11.1311	1	NA
BI13-000183.CEL	24-Mar-09	TMI26759	NA	SWOG 0120	SWOG 0120	3	Signal Genetics	1	MGUS	MGUS	0	NA	1	0	0	0	0	0	0	0	5175296	175280	U133Plus	1	RNBX-Random Biopsy	None	SWOG 0120	Baseline	CD-1	0.9145	2.8258	14.3281	9.9255	9.2498	10.2254	10.3976	0.4413	3.4072	11.2361	.	352.78	518.93	1	1	11.374	12.1513	10.7711	1	NA
BI13-000184.CEL	10-Jun-09	TMI27101	NA	SWOG 0120	SWOG 0120	3	Signal Genetics	1	AMM	AMM	0	NA	1	0	0	0	0	0	0	0	5175298	181470	U133Plus	1	RNBX-Random Biopsy	None	SWOG 0120	Baseline	MF	0.7444	2.6755	14.7761	10.1731	9.5147	9.9342	10.2976	0.4428	3.3845	11.1938	.	422.9	685.87	1	1	11.4611	12.2225	11.0746	1	NA
BI13-000190.CEL	24-Apr-09	TMI26876	NA	SWOG 0120	SWOG 0120	3	Signal Genetics	1	AMM	AMM	0	NA	1	0	0	0	0	0	0	0	5175306	180307	U133Plus	1	RNBX-Random Biopsy	None	SWOG 0120	Baseline	MF	0.999	2.9247	15.4621	10.3463	9.7239	12.7452	10.4082	0.0119	3.6418	11.4423	.	259.21	322.99	1	0	11.4462	11.9741	11.2189	1	NA
BI13-000194.CEL	10-Feb-09	TMI26423	NA	SWOG 0120	SWOG 0120	3	Signal Genetics	1	AMM	AMM	0	NA	1	0	0	0	0	0	0	0	5175310	172228	U133Plus	1	RNBX-Random Biopsy	None	SWOG 0120	Baseline	MS	0.2508	1.9302	10.7837	10.2552	8.46	10.7193	10.2876	0.1244	2.6286	11.4908	.	514.5	927.34	1	1	11.0533	11.8441	10.4824	1	NA
BI13-000202.CEL	18-Aug-09	TMI27055	NA	SWOG 0120	SWOG 0120	3	Signal Genetics	1	AMM	AMM	0	NA	1	0	0	0	0	0	0	0	5175416	177102	U133Plus	1	RNBX-Random Biopsy	None	SWOG 0120	Baseline	MF	0.4708	1.3126	6.7015	10.4916	9.1719	9.8494	9.9899	-0.4603	1.6035	10.7576	.	901.3	2197.03	1	1	10.8365	12.0239	9.9871	1	NA
BI13-000205.CEL	4-Nov-08	TMI25819	NA	SWOG 0120	SWOG 0120	3	Signal Genetics	1	AMM	AMM	0	NA	1	0	0	0	0	0	0	0	5175420	167345	U133Plus	1	RNBX-Random Biopsy	None	SWOG 0120	Baseline	MS	0.4756	2.3438	11.9783	11.0618	7.854	10.3629	10.3792	-0.0542	3.3025	12.6746	.	309.99	425.32	1	1	11.0016	11.8311	10.4881	1	NA
BI14-000037.CEL	12-Aug-10	TMI27994	NA	SWOG 0120	SWOG 0120	3	Signal Genetics	1	AMM	AMM	0	NA	1	0	0	0	0	0	0	0	5426259	175894	U133Plus	1	RNBX-Random Biopsy	None	SWOG 0120	Baseline	MS	1.1109	2.6656	16.1162	9.7794	9.0669	9.7704	10.1823	0.7391	3.1231	11.7817	.	220.04	251.03	1	1	11.5667	12.1153	11.3155	1	NA
BI14-000104.CEL	17-Dec-09	TMI28202	NA	SWOG 0120	SWOG 0120	3	Signal Genetics	1	MGUS	MGUS	0	NA	1	0	0	0	0	0	0	0	5453035	236484	U133Plus	1	RNBX-Random Biopsy	None	SWOG 0120	Extra Sample	PR	0.946	2.8231	17.1724	9.2792	8.8057	9.6424	10.0655	-0.269	4.2373	10.7716	.	129	110.39	1	1	11.3473	11.4165	11.4645	1	NA
BI14-000136.CEL	26-Oct-10	TMI28319	NA	NA	NA	3	Signal Genetics	1	MGUS	MGUS	0	NA	1	0	0	0	0	0	0	0	5453231	213170	U133Plus	1	RNBX-Random Biopsy	None	NA	NA	MS	0.0711	1.9636	4.2737	9.9209	7.9227	10.6395	9.8064	1.3143	2.8278	11.0773	.	354	521.7	1	.	10.8139	12.1046	9.1846	1	NA
BI14-000153.CEL	8-Dec-09	TMI28050	NA	2012-12	2012-12	3	Signal Genetics	1	MGUS	MGUS	0	NA	1	0	0	0	0	0	0	0	5453202	38722	U133Plus	1	RNBX-Random Biopsy	None	2012-12	Physician Request (Comment)	PR	0.8283	2.7051	15.345	9.9074	8.8338	9.6216	10.2084	0.8554	3.8994	10.7096	.	281	365.7	1	1	11.5208	11.8571	11.3155	1	NA
BI14-000230.CEL	14-Aug-14	TMI37576	NA	SWOG 0120	SWOG 0120	3	Signal Genetics	1	MGUS	MGUS	0	NA	1	0	0	0	0	0	0	0	5461863	235256	U133Plus	1	RNBX-Random Biopsy	None	SWOG 0120	2 Yr Follow-Up	PR	0.9148	2.8148	17.0837	9.5604	9.512	9.658	10.1058	0.8817	3.9046	11.0112	.	259	322.59	1	1	11.5917	12.0842	11.1792	1	NA
BI14-000265.CEL	30-Jun-10	TMI28322	NA	SWOG 0120	SWOG 0120	3	Signal Genetics	1	AMM	AMM	0	NA	1	0	0	0	0	0	0	0	5466622	216742	U133Plus	1	RNBX-Random Biopsy	None	SWOG 0120	2 Yr Follow-Up	PR	1.0408	3.1437	17.7941	9.086	9.639	10.0901	10.1794	0.7832	4.2002	10.5367	.	272	347.83	1	1	11.6862	12.3932	11.4404	1	NA
BI14-000267.CEL	1-Nov-10	TMI28624	NA	2012-12	2012-12	3	Signal Genetics	1	AMM	AMM	0	NA	1	0	0	0	0	0	0	0	5466626	233518	U133Plus	1	RNBX-Random Biopsy	None	2012-12	Physician Request (Comment)	PR	1.1044	2.5076	12.036	10.3753	8.1232	10.6777	10.1492	0.9088	3.6359	12.5909	.	475	820.11	1	1	11.1073	11.9803	10.5699	1	NA
BI14-000304.CEL	26-Apr-10	TMI28688	NA	SWOG 0120	SWOG 0120	3	Signal Genetics	1	AMM	AMM	0	NA	1	0	0	0	0	0	0	0	5468124	236939	U133Plus	1	RNBX-Random Biopsy	None	SWOG 0120	3 Yr Follow-Up	MS	0.7678	3.0031	15.718	9.4385	8.0152	10.5525	9.979	0.274	4.0011	10.2337	.	153	143.53	1	1	11.6006	12.0891	11.2852	1	NA
BI14-000317.CEL	8-Jun-10	TMI28925	NA	SWOG 0120	SWOG 0120	3	Signal Genetics	1	AMM	AMM	0	NA	1	0	0	0	0	0	0	0	5485234	214437	U133Plus	1	RNBX-Random Biopsy	None	SWOG 0120	3 Yr Follow-Up	PR	0.9676	2.92	16.9677	10.0183	7.8922	9.8757	10.2957	0.9891	3.4303	10.9188	.	188	197.05	1	1	11.7113	12.3446	11.4053	1	NA
BI14-000330.CEL	22-Apr-10	TMI28743	NA	2012-12	2012-12	3	Signal Genetics	1	MGUS	MGUS	0	NA	1	0	0	0	0	0	0	0	5470945	175032	U133Plus	1	RNBX-Random Biopsy	None	2012-12	MGUS, Baseline	MF	0.5951	2.7277	16.5053	10.0501	10.2686	10.5287	10.3547	1.1491	3.4185	10.5872	.	259	322.59	1	1	11.6663	12.4337	11.2704	1	NA
BI14-000331.CEL	10-May-10	TMI28798	NA	2012-12	2012-12	3	Signal Genetics	1	MGUS	MGUS	0	NA	1	0	0	0	0	0	0	0	5470946	176244	U133Plus	1	RNBX-Random Biopsy	None	2012-12	Relapse / Progression	PR	0.7444	1.8782	15.8305	10.1388	7.5574	12.4282	10.1011	0.6586	3.1905	11.6415	.	276	355.73	1	1	11.2262	11.5602	11.12	1	NA
BI14-000344.CEL	3-May-10	TMI28806	NA	NA	NA	3	Signal Genetics	1	MGUS	MGUS	0	NA	1	0	0	0	0	0	0	0	5472660	542060	U133Plus	1	RNBX-Random Biopsy	None	NA	NA	PR	0.812	2.4469	17.4805	9.9149	8.8174	10.3961	10.3747	0.9612	3.5105	10.5082	.	285	373.74	1	.	11.6715	12.0621	11.5305	1	NA
BI14-000348.CEL	4-May-10	TMI28815	NA	2011-61	2011-61	3	Signal Genetics	1	MGUS	MGUS	0	NA	1	0	0	0	0	0	0	0	5472665	542214	U133Plus	1	RNBX-Random Biopsy	None	2011-61	Baseline	MF	0.9338	2.7306	17.6837	9.8085	10.0245	10.2636	10.344	1.008	3.6855	9.7844	.	264	332.22	1	1	11.686	12.1221	11.5865	1	NA
BI14-000374.CEL	1-Jun-10	TMI28921	NA	2008-01	2008-01	3	Signal Genetics	1	AMM	AMM	0	NA	1	0	0	0	0	0	0	0	5483300	518874	U133Plus	1	RNBX-Random Biopsy	None	2008-01	Baseline	MS	0.9315	2.977	17.2004	10.6042	8.1489	10.4413	10.3749	0.4482	3.6936	11.4469	.	273	349.8	1	1	11.6341	11.8948	11.6082	1	NA
BI14-000402.CEL	24-May-10	TMI28902	NA	2012-12	2012-12	3	Signal Genetics	1	MGUS	MGUS	0	NA	1	0	0	0	0	0	0	0	5482664	213936	U133Plus	1	RNBX-Random Biopsy	None	2012-12	First - Untreated Patient	PR	1.0766	3.1203	17.4173	9.669	9.3227	9.6896	10.4227	0.8037	3.6593	10.147	.	255	314.96	1	1	11.7328	12.3703	11.6322	1	NA
BI14-000412.CEL	24-May-10	TMI28910	NA	2012-12	2012-12	3	Signal Genetics	1	MGUS	MGUS	0	NA	1	0	0	0	0	0	0	0	5482673	214711	U133Plus	1	RNBX-Random Biopsy	None	2012-12	First - Untreated Patient	MS	1.0358	2.8801	16.1916	9.8507	8.0188	10.2377	10.3682	0.8893	3.2317	10.9336	.	240	286.91	1	1	11.5876	12.0344	11.2847	1	NA
BI14-000415.CEL	19-Jul-10	TMI28934	NA	SWOG 0120	SWOG 0120	3	Signal Genetics	1	AMM	AMM	0	NA	1	0	0	0	0	0	0	0	5485240	213398	U133Plus	1	RNBX-Random Biopsy	None	SWOG 0120	Extra Sample	MF	0.9895	2.8897	16.6317	9.7213	8.9313	10.5395	10.3754	0.6594	3.6642	10.3077	.	240	286.91	1	1	11.6879	12.3372	11.3384	1	NA
BI14-000417.CEL	9-Jun-10	TMI28946	NA	SWOG 0120	SWOG 0120	3	Signal Genetics	1	AMM	AMM	0	NA	1	0	0	0	0	0	0	0	5485242	214411	U133Plus	1	RNBX-Random Biopsy	None	SWOG 0120	12 Mo Follow-Up	PR	0.828	2.8619	16.695	9.826	9.9966	10.9338	10.2223	0.3864	3.4585	10.9062	.	229	266.93	1	1	11.5878	12.2587	11.2017	1	NA
BI14-000419.CEL	1-Jul-10	TMI29070	NA	2012-12	2012-12	3	Signal Genetics	1	AMM	AMM	0	NA	1	0	0	0	0	0	0	0	5486420	542608	U133Plus	1	RNBX-Random Biopsy	None	2012-12	First - Untreated Patient	PR	0.9413	2.7248	16.5083	9.9292	8.2191	10.21	10.3307	0.6508	3.6377	11.1755	.	227	263.35	1	0	11.6095	12.3205	11.2874	1	NA
BI14-000420.CEL	28-Jun-10	TMI29019	NA	2012-12	2012-12	3	Signal Genetics	1	AMM	AMM	0	NA	1	0	0	0	0	0	0	0	5486421	542104	U133Plus	1	RNBX-Random Biopsy	None	2012-12	First - Untreated Patient	CD-1	0.843	2.5793	16.9261	9.9462	8.3894	10.4094	10.3483	0.5566	3.6664	10.9198	.	201	218.4	1	1	11.5828	11.8864	11.5262	1	NA
BI14-000422.CEL	22-Jun-10	TMI29027	NA	2012-12	2012-12	3	Signal Genetics	1	MGUS	MGUS	0	NA	1	0	0	0	0	0	0	0	5486423	542160	U133Plus	1	RNBX-Random Biopsy	None	2012-12	First - Untreated Patient	MF	0.9299	2.7819	17.6189	9.9553	10.3381	10.5543	10.3504	0.8665	3.7564	9.9962	.	269	341.95	1	1	11.7973	12.3881	11.5307	1	NA
BI14-000430.CEL	12-Jul-10	TMI29094	NA	2011-61	2011-61	3	Signal Genetics	1	MGUS	MGUS	0	NA	1	0	0	0	0	0	0	0	5486944	542146	U133Plus	1	RNBX-Random Biopsy	None	2011-61	Baseline	MF	0.8997	2.5767	16.5335	9.9171	9.802	9.9152	10.3613	0.6733	3.5276	9.6207	.	265	334.16	1	1	11.7513	12.2353	11.3634	1	NA
BI14-000434.CEL	9-Jul-10	TMI28993	NA	2012-12	2012-12	3	Signal Genetics	1	AMM	AMM	0	NA	1	0	0	0	0	0	0	0	5485265	213696	U133Plus	1	RNBX-Random Biopsy	None	2012-12	First - Untreated Patient	PR	0.9163	2.5262	16.773	9.4741	8.3223	9.3177	9.802	0.5225	3.3578	9.7094	.	275	353.75	1	1	10.9105	10.833	11.3192	1	NA
BI14-000441.CEL	15-Jun-10	TMI28979	NA	2012-12	2012-12	3	Signal Genetics	1	MGUS	MGUS	0	NA	1	0	0	0	0	0	0	0	5485258	213125	U133Plus	1	RNBX-Random Biopsy	None	2012-12	First - Untreated Patient	MF	0.765	2.2807	15.9717	10.1257	8.5687	9.9759	10.1389	0.2828	3.3843	10.8825	.	240	286.91	1	1	11.3472	11.5091	11.2316	1	NA
BI14-000445.CEL	24-Jun-10	TMI29017	NA	2012-12	2012-12	3	Signal Genetics	1	MGUS	MGUS	0	NA	1	0	0	0	0	0	0	0	5485254	214391	U133Plus	1	RNBX-Random Biopsy	None	2012-12	First - Untreated Patient	MF	0.9773	1.971	16.1799	10.0774	8.2164	9.333	10.0531	0.2335	3.1223	9.9973	.	354	521.7	1	1	11.1027	11.1389	11.4808	1	NA
BI14-000454.CEL	4-Aug-10	TMI29159	NA	2012-12	2012-12	3	Signal Genetics	1	AMM	AMM	0	NA	1	0	0	0	0	0	0	0	5489059	214409	U133Plus	1	RNBX-Random Biopsy	None	2012-12	First - Untreated Patient	MF	1.0126	2.397	16.0763	9.9023	9.3929	10.8847	10.2889	0.4746	3.0515	10.0657	.	311	427.46	1	1	11.4145	11.8965	11.0369	1	NA
BI14-000456.CEL	4-Aug-10	TMI29195	NA	2012-12	2012-12	3	Signal Genetics	1	MGUS	MGUS	0	NA	1	0	0	0	0	0	0	0	5489061	216589	U133Plus	1	RNBX-Random Biopsy	None	2012-12	First - Untreated Patient	MF	0.5227	2.6586	14.6389	10.1268	10.2957	10.5286	10.2777	0.357	3.1167	10.0086	.	213	238.78	1	1	11.6445	12.5965	10.7656	1	NA
BI14-000457.CEL	12-Jul-10	TMI29095	NA	SWOG 0120	SWOG 0120	3	Signal Genetics	1	AMM	AMM	0	NA	1	0	0	0	0	0	0	0	5489062	213106	U133Plus	1	RNBX-Random Biopsy	None	SWOG 0120	5 Yr Follow-Up	CD-2	0.5841	1.9863	13.5661	10.0678	7.8477	11.5988	10.1724	0.3845	3.0091	11.9299	.	249	303.63	1	1	11.1469	11.7332	10.8616	1	NA
BI14-000463.CEL	17-Aug-10	TMI29191	NA	2012-12	2012-12	3	Signal Genetics	1	MGUS	MGUS	0	NA	1	0	0	0	0	0	0	0	5489066	214345	U133Plus	1	RNBX-Random Biopsy	None	2012-12	First - Untreated Patient	PR	0.8169	2.9087	16.6987	9.834	9.423	9.8421	10.3092	0.7536	3.3732	10.1865	.	250	305.51	1	1	11.6969	12.2437	11.2384	1	NA
BI14-000469.CEL	20-Jul-10	TMI29120	NA	SWOG 0120	SWOG 0120	3	Signal Genetics	1	MGUS	MGUS	0	NA	1	0	0	0	0	0	0	0	5489073	213317	U133Plus	1	RNBX-Random Biopsy	None	SWOG 0120	12 Mo Follow-Up	MF	0.8552	3.0459	15.8255	9.7114	11.0127	9.9657	10.2691	0.3435	3.4934	10.3939	.	229	266.93	1	1	11.6115	12.4461	11.1108	1	NA
BI14-000483.CEL	4-Aug-10	TMI29209	NA	2012-12	2012-12	3	Signal Genetics	1	MGUS	MGUS	0	NA	1	0	0	0	0	0	0	0	5492373	213267	U133Plus	1	RNBX-Random Biopsy	None	2012-12	First - Untreated Patient	MF	0.6314	2.545	13.2778	9.752	10.8142	10.6092	10.2014	0.9805	3.1606	9.9154	.	174	174.94	1	1	11.4855	12.7215	10.7417	1	NA
BI14-000484.CEL	24-Aug-10	TMI29230	NA	2012-12	2012-12	3	Signal Genetics	1	AMM	AMM	0	NA	1	0	0	0	0	0	0	0	5492374	214450	U133Plus	1	RNBX-Random Biopsy	None	2012-12	First - Untreated Patient	MF	0.7124	2.9889	15.5058	9.8767	9.2736	10.3786	10.2465	0.2378	3.3416	10.2575	.	226	261.57	1	1	11.6006	12.5793	11.3882	1	NA
BI14-000493.CEL	8-Sep-10	TMI29357	NA	2012-12	2012-12	3	Signal Genetics	1	AMM	AMM	0	NA	1	0	0	0	0	0	0	0	5494145	213525	U133Plus	1	RNBX-Random Biopsy	None	2012-12	First - Untreated Patient	MF	0.344	2.4285	12.3082	10.0881	9.8681	10.7027	10.3054	0.6615	2.8054	10.5862	.	257	318.76	1	1	11.4413	12.264	10.5328	1	NA
BI14-000499.CEL	15-Sep-10	TMI29324	NA	SWOG 0120	SWOG 0120	3	Signal Genetics	1	MGUS	MGUS	0	NA	1	0	0	0	0	0	0	0	5494156	213580	U133Plus	1	RNBX-Random Biopsy	None	SWOG 0120	12 Mo Follow-Up	MF	1.0114	2.9584	17.3744	9.7638	9.9412	9.9073	10.4259	0.5553	3.7916	10.293	.	186	193.84	1	1	11.7368	12.3482	11.5868	1	NA
BI14-000511.CEL	8-Sep-10	TMI29359	NA	2012-12	2012-12	3	Signal Genetics	1	AMM	AMM	0	NA	1	0	0	0	0	0	0	0	5498684	187636	U133Plus	1	RNBX-Random Biopsy	None	2012-12	First - Untreated Patient	MF	0.7419	2.4833	14.3499	10.3392	9.2775	10.0415	10.3203	0.976	3.1512	11.014	.	224	258.02	1	1	11.3776	12.072	10.8045	1	NA
BI14-000518.CEL	28-Sep-10	TMI29403	NA	2012-12	2012-12	3	Signal Genetics	1	AMM	AMM	0	NA	1	0	0	0	0	0	0	0	5498843	212346	U133Plus	1	RNBX-Random Biopsy	None	2012-12	First - Untreated Patient	MF	1.0329	2.9222	16.8222	9.6953	8.9065	10.1126	10.337	0.3248	3.595	10.6521	.	230	268.72	1	1	11.7408	12.3089	11.353	1	NA
BI14-000519.CEL	9-Sep-10	TMI29373	NA	2012-12	2012-12	3	Signal Genetics	1	MGUS	MGUS	0	NA	1	0	0	0	0	0	0	0	5498844	211777	U133Plus	1	RNBX-Random Biopsy	None	2012-12	First - Untreated Patient	PR	0.6178	2.8412	14.8937	9.9992	7.3425	9.9945	10.3877	0.8446	3.1168	11.3706	.	259	322.59	1	1	11.4849	12.5867	10.9863	1	NA
BI14-000522.CEL	11-Aug-10	TMI29235	NA	SWOG 0120	SWOG 0120	3	Signal Genetics	1	MGUS	MGUS	0	NA	1	0	0	0	0	0	0	0	5494264	211986	U133Plus	1	RNBX-Random Biopsy	None	SWOG 0120	5 Yr Follow-Up	MF	0.7357	2.7	15.5337	10.0509	9.08	10.4919	10.2716	0.716	3.4009	10.7679	.	281	365.7	1	1	11.5894	12.2579	11.1346	1	NA
BI14-000531.CEL	8-Sep-10	TMI29363	NA	SWOG 0120	SWOG 0120	3	Signal Genetics	1	AMM	AMM	0	NA	1	0	0	0	0	0	0	0	5498692	211863	U133Plus	1	RNBX-Random Biopsy	None	SWOG 0120	Baseline	MF	0.6956	2.9959	16.1642	9.8048	9.857	10.3351	10.198	0.9499	3.5026	10.309	.	229	266.93	1	1	11.656	12.5518	11.334	1	NA
BI14-000532.CEL	22-Sep-10	TMI29401	NA	2012-12	2012-12	3	Signal Genetics	1	AMM	AMM	0	NA	1	0	0	0	0	0	0	0	5498693	212343	U133Plus	1	RNBX-Random Biopsy	None	2012-12	First - Untreated Patient	MF	1.108	3.0979	16.8019	10.2818	7.6484	10.2102	10.4051	0.6486	3.6826	10.9125	.	274	351.78	1	1	11.726	12.2353	11.4938	1	NA
BI14-000543.CEL	20-Oct-10	TMI29562	NA	SWOG 0120	SWOG 0120	3	Signal Genetics	1	AMM	AMM	0	NA	1	0	0	0	0	0	0	0	5500024	211971	U133Plus	1	RNBX-Random Biopsy	None	SWOG 0120	4 Yr Follow-Up	PR	1.0181	2.9628	16.1587	10.0778	6.7638	9.8953	10.181	1.0321	3.5732	11.097	.	215	242.24	1	1	11.6099	12.1277	11.3454	1	NA
BI14-000546.CEL	15-Feb-11	TMI30164	NA	SWOG 0120	SWOG 0120	3	Signal Genetics	1	MGUS	MGUS	0	NA	1	0	0	0	0	0	0	0	5500027	212319	U133Plus	1	RNBX-Random Biopsy	None	SWOG 0120	Baseline	MF	0.7343	2.0322	14.1359	9.9876	9.2697	10.2004	10.0006	0.4073	3.0292	10.2814	.	276	355.73	1	1	11.2299	11.8666	10.87	1	NA
BI14-000564.CEL	19-Apr-11	TMI30380	NA	SWOG 0120	SWOG 0120	3	Signal Genetics	1	AMM	AMM	0	NA	1	0	0	0	0	0	0	0	5500044	212041	U133Plus	1	RNBX-Random Biopsy	None	SWOG 0120	Baseline	MF	0.726	2.5152	16.8083	9.9865	8.2828	9.6833	10.245	-0.2564	3.5171	10.2113	.	261	326.43	1	1	11.3788	11.1768	11.5978	1	NA
BI14-000567.CEL	10-Feb-11	TMI30117	NA	2012-12	2012-12	3	Signal Genetics	1	MGUS	MGUS	0	NA	1	0	0	0	0	0	0	0	5500041	188481	U133Plus	1	RNBX-Random Biopsy	None	2012-12	Physician Request (Comment)	MF	0.6896	2.8772	14.5845	9.9129	10.2929	11.1605	10.2539	0.7013	3.4667	10.4833	.	235	277.76	1	1	11.6502	12.5482	10.979	1	NA
BI14-000594.CEL	7-Feb-11	TMI30039	NA	SWOG 0120	SWOG 0120	3	Signal Genetics	1	AMM	AMM	0	NA	1	0	0	0	0	0	0	0	5500053	182994	U133Plus	1	RNBX-Random Biopsy	None	SWOG 0120	Baseline	PR	0.781	2.6723	16.0982	9.8913	9.0638	9.7463	10.3556	0.3867	3.334	11.1831	.	221	252.72	1	1	11.493	12.0457	11.2826	1	NA
BI14-000612.CEL	18-Aug-11	TMI31080	NA	2012-12	2012-12	3	Signal Genetics	1	AMM	AMM	0	NA	1	0	0	0	0	0	0	0	5503007	188041	U133Plus	1	RNBX-Random Biopsy	None	2012-12	First - Untreated Patient	CD-1	0.5642	2.2767	14.3664	10.3996	8.4163	10.6308	10.2985	0.2958	3.3448	12.2077	.	325	457.42	1	1	11.107	11.5432	11.0341	1	NA
BI14-000613.CEL	15-Jan-14	TMI32547	NA	2012-12	2012-12	3	Signal Genetics	1	AMM	AMM	0	NA	1	0	0	0	0	0	0	0	5503008	188336	U133Plus	1	RNBX-Random Biopsy	None	2012-12	First - Untreated Patient	PR	0.8552	3.2231	17.4807	9.8259	10.7091	9.8464	10.3998	0.7887	3.7514	10.2443	.	310	425.35	1	1	11.8109	12.1359	11.5592	1	NA
BI14-000625.CEL	17-Jul-12	TMI32998	NA	2012-12	2012-12	3	Signal Genetics	1	AMM	AMM	0	NA	1	0	0	0	0	0	0	0	5503787	211963	U133Plus	1	RNBX-Random Biopsy	None	2012-12	First - Untreated Patient	PR	0.6556	2.9251	16.2608	9.7693	7.8355	9.9094	10.3922	0.9001	3.6261	11.1665	.	247	299.88	1	1	11.5619	12.1703	11.2192	1	NA
BI14-000672.CEL	26-Apr-11	TMI30517	NA	2012-12	2012-12	3	Signal Genetics	1	MGUS	MGUS	0	NA	1	0	0	0	0	0	0	0	5500019	557783	U133Plus	1	RNBX-Random Biopsy	None	2012-12	First - Treated <= 1 cycle	PR	0.9722	2.8032	16.6656	9.5807	9.1261	9.5415	10.142	1.1526	3.6465	10.3108	.	297	398.22	1	1	11.7549	12.4683	11.1527	1	NA
BI14-000678.CEL	11-Oct-12	TMI33446	NA	2012-12	2012-12	3	Signal Genetics	1	MGUS	MGUS	0	NA	1	0	0	0	0	0	0	0	5504970	188032	U133Plus	1	RNBX-Random Biopsy	None	2012-12	First - Untreated Patient	MF	0.6641	2.2203	14.962	9.7114	10.058	10.4269	10.1885	-0.2532	3.2082	10.497	.	489	857.59	1	1	11.424	11.7951	11.0912	1	NA
BI14-000679.CEL	24-Sep-12	TMI33395	NA	2012-12	2012-12	3	Signal Genetics	1	MGUS	MGUS	0	NA	1	0	0	0	0	0	0	0	5504971	187475	U133Plus	1	RNBX-Random Biopsy	None	2012-12	First - Untreated Patient	PR	1.0411	2.9324	16.8242	10.0507	9.019	10.1676	10.3864	-0.1804	3.9609	11.5698	.	401	632	1	1	11.751	12.2031	11.6045	1	NA
BI14-000684.CEL	29-Jul-13	TMI34593	NA	2012-12	2012-12	3	Signal Genetics	1	AMM	AMM	0	NA	1	0	0	0	0	0	0	0	5505157	187610	U133Plus	1	RNBX-Random Biopsy	None	2012-12	First - Untreated Patient	PR	0.4665	2.2323	12.2313	10.5441	8.9293	10.8746	10.3225	-0.1482	2.8485	12.2449	.	336	481.46	1	1	10.8315	11.3174	10.5868	1	NA
BI14-000685.CEL	20-Nov-12	TMI33663	NA	SWOG 0120	SWOG 0120	3	Signal Genetics	1	AMM	AMM	0	NA	1	0	0	0	0	0	0	0	5505158	187942	U133Plus	1	RNBX-Random Biopsy	None	SWOG 0120	2 Yr Follow-Up	PR	0.7548	2.5854	15.6665	9.6456	8.5796	10.0265	10.2732	0.31	3.1325	11.5189	.	295	394.1	1	1	11.4251	12.0172	11.2373	1	NA
BI14-000707.CEL	7-Aug-13	TMI34733	NA	2012-12	2012-12	3	Signal Genetics	1	AMM	AMM	0	NA	1	0	0	0	0	0	0	0	5510110	188037	U133Plus	1	RNBX-Random Biopsy	None	2012-12	First - Untreated Patient	PR	1.2902	2.938	16.7501	9.1098	8.883	10.5103	10.1663	0.828	3.7017	10.8706	.	360	535.37	1	1	11.7111	12.3297	11.2803	1	NA
BI14-000708.CEL	30-Jul-13	TMI34642	NA	2012-12	2012-12	3	Signal Genetics	1	AMM	AMM	0	NA	1	0	0	0	0	0	0	0	5510111	187217	U133Plus	1	RNBX-Random Biopsy	None	2012-12	First - Untreated Patient	CD-2	0.6698	2.6962	15.0508	8.9485	6.1429	10.1528	10.039	0.8557	3.6631	12.1493	.	242	290.6	1	0	11.0718	11.5051	10.9401	1	NA
BI14-000709.CEL	5-Aug-13	TMI34683	NA	2012-12	2012-12	3	Signal Genetics	1	MGUS	MGUS	0	NA	1	0	0	0	0	0	0	0	5510112	187428	U133Plus	1	RNBX-Random Biopsy	None	2012-12	First - Untreated Patient	CD-1	0.799	2.6299	12.1926	9.5663	9.0505	10.7934	9.936	1.0333	3.1096	10.8049	.	403	636.86	1	1	11.3548	12.0246	10.4405	1	NA
BI14-000714.CEL	5-Aug-13	TMI34654	NA	SWOG 0120	SWOG 0120	3	Signal Genetics	1	AMM	AMM	0	NA	1	0	0	0	0	0	0	0	5510117	187530	U133Plus	1	RNBX-Random Biopsy	None	SWOG 0120	6 Mo Follow-Up	PR	1.008	2.7063	16.213	9.1709	7.288	10.7727	10.1284	0.0213	3.7245	11.7102	.	327	461.76	1	1	11.1832	11.6552	11.2351	1	NA
BI14-000723.CEL	21-Aug-13	TMI34760	NA	SWOG 0120	SWOG 0120	3	Signal Genetics	1	AMM	AMM	0	NA	1	0	0	0	0	0	0	0	5510125	188461	U133Plus	1	RNBX-Random Biopsy	None	SWOG 0120	Baseline	MF	1.1024	2.7953	14.8075	10.0382	7.8632	10.635	10.1574	0.0951	3.868	11.866	.	268	339.99	1	1	11.3542	12.1177	10.9854	1	NA
BI14-000872.CEL	27-Aug-13	TMI34771	NA	2012-12	2012-12	3	Signal Genetics	1	MGUS	MGUS	0	NA	1	0	0	0	0	0	0	0	5526914	542252	U133Plus	1	RNBX-Random Biopsy	None	2012-12	First - Untreated Patient	MF	0.9768	2.6193	17.1921	9.8183	9.2701	10.519	10.4961	0.5892	3.6353	10.3811	.	311	427.46	1	1	11.7256	12.1983	11.7364	1	NA
BI14-000876.CEL	12-Aug-13	TMI34769	NA	2011-61	2011-61	3	Signal Genetics	1	MGUS	MGUS	0	NA	1	0	0	0	0	0	0	0	5526540	521382	U133Plus	1	RNBX-Random Biopsy	None	2011-61	Baseline	PR	0.9281	3.1891	16.4024	9.528	10.0929	9.4434	10.4995	1.1605	3.6983	9.4731	.	181	185.88	1	1	11.7556	12.4101	11.2135	1	NA
P1115-02-BS2260-U133Plus-2.CEL	7-Dec-07	TMI24250	NA	SWOG 0120	SWOG 0120	1	MIRT	0	AMM	AMM	0	NA	1	0	0	0	0	0	0	0	4276517	37226	U133Plus	0	RNBX-Random Biopsy	None	SWOG 0120	12 Mo Follow-Up	MF	0.7756	2.2627	16.735	9.9947	9.5661	10.1741	10.3308	0.3845	3.2957	10.5421	.	949.3	.	1	1	11.4735	11.961	11.3382	1	NA
P1632-04-BC0936-U133Plus-2.CEL	10-Jan-08	TMI24261	NA	SWOG 0120	SWOG 0120	1	MIRT	0	AMM	AMM	0	NA	1	0	0	0	0	0	0	0	4287288	84669	U133Plus	0	RNBX-Random Biopsy	None	SWOG 0120	12 Mo Follow-Up	PR	0.6066	1.7282	14.9285	10.4633	8.4429	11.208	10.155	0.5177	2.8061	11.4174	.	1584.6	.	1	1	11.1038	11.6372	11.1977	1	NA
P1655-08-BS9653-U133Plus-2.CEL	16-Jan-08	TMI24280	NA	SWOG 0120	SWOG 0120	1	MIRT	0	AMM	AMM	0	NA	1	0	0	0	0	0	0	0	4287311	80210	U133Plus	0	RNBX-Random Biopsy	None	SWOG 0120	6 Mo Follow-Up	MF	0.6888	2.1738	15.7944	9.9611	8.607	10.0385	10.2395	-0.022	3.5636	10.9159	.	1051	.	1	1	11.3773	11.6674	11.3978	1	NA
P1705-02-BS7705-U133Plus-2.CEL	17-Aug-07	TMI23734	NA	SWOG 0120	SWOG 0120	1	MIRT	0	AMM	AMM	0	NA	1	0	0	0	0	0	0	0	4262054	59020	U133Plus	0	RNBX-Random Biopsy	None	SWOG 0120	Baseline	MF	0.6414	2.0538	14.3463	9.8884	9.952	11.1574	10.1614	0.6822	3.2078	10.657	.	812.1	.	1	1	11.5934	12.424	11.1213	1	NA
P2156-02-BC0764-U133Plus-2.CEL	30-Nov-07	TMI24227	NA	SWOG 0120	SWOG 0120	1	MIRT	0	AMM	AMM	0	NA	1	0	0	0	0	0	0	0	4266572	84379	U133Plus	0	RNBX-Random Biopsy	None	SWOG 0120	Baseline	PR	0.5708	2.5041	14.6677	9.7232	8.944	9.8148	10.1289	0.4902	2.7852	10.7436	.	800.8	.	1	1	11.3693	11.973	11.0661	1	NA
P2582-05-BC17306-U133Plus-2.CEL	15-May-08	TMI24751	NA	SWOG 0120	SWOG 0120	2	MIRT	1	AMM	AMM	0	NA	1	0	0	0	0	0	0	0	4850398	474999	U133Plus	1	RNBX-Random Biopsy	None	SWOG 0120	Extra Sample	PR	0.8996	2.9626	13.5282	10.5828	8.1188	11.0394	10.4447	-0.2279	3.795	12.8791	.	385.2	594.1	1	0	11.4486	12.2981	10.8556	1	NA
P2772-02-BC0903-U133Plus-2.CEL	10-Jan-08	TMI24234	NA	SWOG 0120	SWOG 0120	1	MIRT	0	MGUS	MGUS	0	NA	1	0	0	0	0	0	0	0	4266501	84586	U133Plus	0	RNBX-Random Biopsy	None	SWOG 0120	Baseline	MF	0.5939	2.2946	15.088	9.9616	9.3742	9.6614	10.1903	0.4399	2.8285	10.0976	.	1121.5	.	1	1	11.1455	12.0558	11.1732	1	NA
P2843-01-BS9684-U133Plus-2.CEL	9-Nov-07	TMI24136	NA	SWOG 0120	SWOG 0120	1	MIRT	0	AMM	AMM	0	NA	1	0	0	0	0	0	0	0	4269151	80235	U133Plus	0	RNBX-Random Biopsy	None	SWOG 0120	Baseline	MS	0.8479	2.2983	14.8883	9.9914	9.4682	9.9063	10.2587	0.9315	3.0032	11.2479	.	943.9	.	1	1	11.4085	11.865	11.0273	1	NA
P2876-03-BC14022-U133Plus-2.CEL	6-Feb-08	TMI24470	NA	SWOG 0120	SWOG 0120	2	MIRT	1	AMM	AMM	0	NA	1	0	0	0	0	0	0	0	4740875	213041	U133Plus	1	RNBX-Random Biopsy	None	SWOG 0120	12 Mo Follow-Up	PR	0.9433	3.0429	15.4288	9.8232	9.6673	10.1679	10.3053	0.2716	3.4217	11.4606	0.172	482.6	840.38	1	1	11.703	12.3641	11.3069	1	NA
P3103-02-BC9619-U133Plus-2.CEL	27-Mar-08	TMI24584	NA	2012-12	2012-12	2	MIRT	1	MGUS	MGUS	0	NA	1	0	0	0	0	0	0	0	4794835	180477	U133Plus	1	RNBX-Random Biopsy	None	2012-12	First - Untreated Patient	PR	1.2372	3.5052	17.4613	9.5571	9.3537	10.4278	10.3399	0.4214	4.0664	10.418	.	402.2	634.91	1	1	12.0458	12.6813	11.6661	1	NA
P3864-01-BC16473-U133Plus-2.CEL	20-Mar-08	TMI24603	NA	2012-12	2012-12	2	MIRT	1	AMM	AMM	0	NA	1	0	0	0	0	0	0	0	4814664	348969	U133Plus	1	RNBX-Random Biopsy	None	2012-12	First - Untreated Patient	MF	0.6833	2.6791	14.5118	10.2415	8.5606	11.367	10.3239	0.4638	3.3441	11.2686	.	454.3	765.77	1	1	11.4024	12.1515	11.1116	1	NA
P3936-01-BC17255-U133Plus-2.CEL	12-Jun-08	TMI24850	NA	2012-12	2012-12	2	MIRT	1	MGUS	MGUS	0	NA	1	0	0	0	0	0	0	0	4847014	465521	U133Plus	1	RNBX-Random Biopsy	None	2012-12	First - Treated patient	MF	1.1297	2.8706	16.5516	9.9637	8.8012	10.6343	10.4598	-0.1786	3.5018	11.1337	0.141	722.2	1562.48	1	1	11.7411	12.4059	11.5174	1	NA
P3941-01-BC17275-U133Plus-2.CEL	12-Oct-10	TMI24895	NA	NA	NA	2	MIRT	1	MGUS	MGUS	0	NA	1	0	0	0	0	0	0	0	4850425	471285	U133Plus	1	RNBX-Random Biopsy	None	NA	NA	MF	0.9711	3.5719	17.3121	9.7931	9.8534	10.7223	10.5289	0.4204	4.1087	10.3292	.	338.8	487.64	1	.	11.8882	12.4414	11.5871	1	NA
P3948-01-BC17319-U133Plus-2.CEL	13-Jun-08	TMI24912	NA	NA	NA	2	MIRT	1	MGUS	MGUS	0	NA	1	0	0	0	0	0	0	0	4850520	478198	U133Plus	1	RNBX-Random Biopsy	None	NA	NA	MF	0.7875	2.8848	15.2122	10.375	8.7651	10.3706	10.2964	-0.1305	3.4656	11.358	.	488.3	855.7	1	.	11.5538	12.1807	11.2067	1	NA
P4011-01-BC18142-U133Plus-2.CEL	20-Jun-08	TMI24941	NA	2012-12	2012-12	2	MIRT	1	AMM	AMM	0	NA	1	0	0	0	0	0	0	0	4929203	510919	U133Plus	1	RNBX-Random Biopsy	None	2012-12	Physician Request (Comment)	MF	0.6541	2.5516	15.8091	10.1011	8.6513	10.4969	10.3636	0.6217	3.2226	10.6712	.	618.3	1230.36	1	0	11.5298	12.2712	10.9742	1	NA
[truncated: 5 more columns]
