# Supplementary material for: Bone marrow microenvironments that contribute to patient outcomes in newly diagnosed multiple myeloma: A cohort study of patients in the Total Therapy clinical trials
Source: PLoS Med. 2020 Nov 4;17(11):e1003323. doi: 10.1371/journal.pmed.1003323 (PMC7641353; doi:10.1371/journal.pmed.1003323)
Supplement: S5 Table — Neutrophil estimates by IHC and deconvolution, including sample IDs. IHC, immunohistochemistry. (CSV) [file pmed.1003323.s008.csv]

	IHC	Decon	ID
P1016.03.BS4747.U133Plus.2.cel	16	12.13	P1016.03.BS4747.U133Plus.2.cel
P0462.03.BS6067.U133Plus.2.cel	29	13.84	P0462.03.BS6067.U133Plus.2.cel
P0521.00.BS1791.U133Plus.2.cel	4	8.42	P0521.00.BS1791.U133Plus.2.cel
P1053.07.BS1189.U133Plus.2.cel	28	15.39	P1053.07.BS1189.U133Plus.2.cel
P1120.03.BS1293.U133Plus.2.cel	17.5	14.83	P1120.03.BS1293.U133Plus.2.cel
P0990.00.BS1465.U133Plus.2.cel	13.5	12.72	P0990.00.BS1465.U133Plus.2.cel
P0993.01.BS1527.U133Plus.2.cel	6	12.57	P0993.01.BS1527.U133Plus.2.cel
P1064.00.BS1502.U133Plus.2.cel	2	7.54	P1064.00.BS1502.U133Plus.2.cel
P1023.02.BS1533.U133Plus.2.cel	21.5	12.86	P1023.02.BS1533.U133Plus.2.cel
P1063.05.BS1489.U133Plus.2.cel	4	8.12	P1063.05.BS1489.U133Plus.2.cel
P1158.01.BS1627.U133Plus.2.cel	20.5	16.01	P1158.01.BS1627.U133Plus.2.cel
P1010.00.BS1592.U133Plus.2.cel	2.5	16.91	P1010.00.BS1592.U133Plus.2.cel
P1003.05.BS1581.U133Plus.2.cel	1.5	8.7	P1003.05.BS1581.U133Plus.2.cel
P1027.07.BS1611.U133Plus.2.cel	39	16.29	P1027.07.BS1611.U133Plus.2.cel
P0995.03.BS1694.U133Plus.2.cel	12.5	12.67	P0995.03.BS1694.U133Plus.2.cel
P1068.00.BS1688.U133Plus.2.cel	13	7.4	P1068.00.BS1688.U133Plus.2.cel
P1069.00.BS1807.U133Plus.2.cel	10.5	14.19	P1069.00.BS1807.U133Plus.2.cel
P1086.05.BS1873.U133Plus.2.cel	7.5	12.11	P1086.05.BS1873.U133Plus.2.cel
P1164.00.BS2419.U133Plus.2.cel	13.5	9.14	P1164.00.BS2419.U133Plus.2.cel
P1077.04.BS1984.U133Plus.2.cel	14	14.25	P1077.04.BS1984.U133Plus.2.cel
P1079.04.BS2012.U133Plus.2.cel	11.5	14.45	P1079.04.BS2012.U133Plus.2.cel
P1088.04.BS1985.U133Plus.2.cel	9	8.51	P1088.04.BS1985.U133Plus.2.cel
P1081.07.BS2013.U133Plus.2.cel	4	3.73	P1081.07.BS2013.U133Plus.2.cel
P1112.03.BS2090.U133Plus.2.cel	26.5	12.94	P1112.03.BS2090.U133Plus.2.cel
P1141.04.BS2111.U133Plus.2.cel	7.5	9.51	P1141.04.BS2111.U133Plus.2.cel
P1117.03.BS2133.U133Plus.2.cel	7.5	13.46	P1117.03.BS2133.U133Plus.2.cel
P1175.00.BS2160.U133Plus.2.cel	21.2	12.55	P1175.00.BS2160.U133Plus.2.cel
P1144.04.BS2162.U133Plus.2.cel	13.5	13.22	P1144.04.BS2162.U133Plus.2.cel
P1113.03.BS2092.U133Plus.2.cel	4	4.94	P1113.03.BS2092.U133Plus.2.cel
P1196.00.BS2288.U133Plus.2.cel	2.5	11.44	P1196.00.BS2288.U133Plus.2.cel
P1093.04.BS2217.U133Plus.2.cel	6.5	0.54	P1093.04.BS2217.U133Plus.2.cel
P1165.02.BS2327.U133Plus.2.cel	24.5	11.58	P1165.02.BS2327.U133Plus.2.cel
P1100.00.BS2287.U133Plus.2.cel	15	11.55	P1100.00.BS2287.U133Plus.2.cel
P1130.01.BS2302.U133Plus.2.cel	8	10.96	P1130.01.BS2302.U133Plus.2.cel
P1145.00.BS2271.U133Plus.2.cel	9.5	7.44	P1145.00.BS2271.U133Plus.2.cel
P1187.02.BS2688.U133Plus.2.cel	9	12.25	P1187.02.BS2688.U133Plus.2.cel
P1132.01.BS2383.U133Plus.2.cel	28.5	14.13	P1132.01.BS2383.U133Plus.2.cel
P1166.00.BS2357.U133Plus.2.cel	5	7.41	P1166.00.BS2357.U133Plus.2.cel
P1173.03.BS2435.U133Plus.2.cel	19	10.15	P1173.03.BS2435.U133Plus.2.cel
P1169.04.BS2505.U133Plus.2.cel	30.8	10.74	P1169.04.BS2505.U133Plus.2.cel
P1178.03.BS2524.U133Plus.2.cel	15.5	13.28	P1178.03.BS2524.U133Plus.2.cel
P1188.00.BS2690.U133Plus.2.cel	6	14.02	P1188.00.BS2690.U133Plus.2.cel
P1176.00.BS2578.U133Plus.2.cel	5	10.4	P1176.00.BS2578.U133Plus.2.cel
P1231.03.BS2608.U133Plus.2.cel	1.3	10.38	P1231.03.BS2608.U133Plus.2.cel
P1186.00.BS2601.U133Plus.2.cel	5.5	10.74	P1186.00.BS2601.U133Plus.2.cel
P1174.00.BS2558.U133Plus.2.cel	15.5	11.97	P1174.00.BS2558.U133Plus.2.cel
P1182.00.BS2610.U133Plus.2.cel	7	9.09	P1182.00.BS2610.U133Plus.2.cel
P1184.02.BS2658.U133Plus.2.cel	28.5	15.57	P1184.02.BS2658.U133Plus.2.cel
P1195.02.BS2632.U133Plus.2_2.cel	16.5	12.44	P1195.02.BS2632.U133Plus.2_2.cel
P1177.04.BS2660.U133Plus.2.cel	9	11.89	P1177.04.BS2660.U133Plus.2.cel
P1263.04.BS2878.U133Plus.2.cel	4	12.77	P1263.04.BS2878.U133Plus.2.cel
P1189.05.BS2699.U133Plus.2.cel	0	5.13	P1189.05.BS2699.U133Plus.2.cel
P1232.02.BS2672.U133Plus.2.cel	4.5	9.38	P1232.02.BS2672.U133Plus.2.cel
P1224.03.BS2977.U133Plus.2.cel	6.7	13.23	P1224.03.BS2977.U133Plus.2.cel
P1239.05.BS2918.U133Plus.2.cel	25.5	9.04	P1239.05.BS2918.U133Plus.2.cel
P1248.04.BS2916.U133Plus.2.cel	16	10.92	P1248.04.BS2916.U133Plus.2.cel
P1259.02.BS3102.U133Plus.2.cel	3	9.92	P1259.02.BS3102.U133Plus.2.cel
P1228.02.BS3007.U133Plus.2.cel	7	13.04	P1228.02.BS3007.U133Plus.2.cel
P1291.01.BS3367.U133Plus.2.cel	9.5	13.33	P1291.01.BS3367.U133Plus.2.cel
P1271.02.BS3149.U133Plus.2.cel	16	9.1	P1271.02.BS3149.U133Plus.2.cel
P1314.04.BS3295.U133Plus.2.cel	12	9.63	P1314.04.BS3295.U133Plus.2.cel
P1296.07.BS3323.U133Plus.2.cel	8.5	13	P1296.07.BS3323.U133Plus.2.cel
P1389.02.BS3438.U133Plus.2.cel	16.5	12.42	P1389.02.BS3438.U133Plus.2.cel
P1307.03.BS3498.U133Plus.2.cel	6.5	11.69	P1307.03.BS3498.U133Plus.2.cel
P1305.04.BS3474.U133Plus.2.cel	1	6.24	P1305.04.BS3474.U133Plus.2.cel
P1323.00.BS3577.U133Plus.2.cel	1.3	9	P1323.00.BS3577.U133Plus.2.cel
P1338.02.BS3856.U133Plus.2.cel	4	10.82	P1338.02.BS3856.U133Plus.2.cel
P1336.01.BS3696.U133Plus.2.cel	13.5	12.78	P1336.01.BS3696.U133Plus.2.cel
P1341.02.BS3678.U133Plus.2.cel	41.5	14.87	P1341.02.BS3678.U133Plus.2.cel
P1331.01.BS3722.U133Plus.2.cel	8	12.02	P1331.01.BS3722.U133Plus.2.cel
P1339.02.BS3884.U133Plus.2.cel	11	11.49	P1339.02.BS3884.U133Plus.2.cel
P1337.02.BS3790.U133Plus.2.cel	13.5	13.73	P1337.02.BS3790.U133Plus.2.cel
P1366.04.BS3840.U133Plus.2.cel	10	8.06	P1366.04.BS3840.U133Plus.2.cel
P1367.02.BS3942.U133Plus.2.cel	19.5	12.44	P1367.02.BS3942.U133Plus.2.cel
P1363.04.BS3933.U133Plus.2.cel	4.5	12.19	P1363.04.BS3933.U133Plus.2.cel
P1359.00.BS4036.U133Plus.2.cel	12	4.33	P1359.00.BS4036.U133Plus.2.cel
P1350.02.BS4026.U133Plus.2.cel	8.5	11.86	P1350.02.BS4026.U133Plus.2.cel
P1390.02.BS4066.U133Plus.2.cel	10.5	6.59	P1390.02.BS4066.U133Plus.2.cel
P1372.02.BS4047.U133Plus.2.cel	3	5.57	P1372.02.BS4047.U133Plus.2.cel
P1380.00.BS4012.U133Plus.2.cel	16	13.4	P1380.00.BS4012.U133Plus.2.cel
P1354.04.BS4009.U133Plus.2.cel	36.6	17.15	P1354.04.BS4009.U133Plus.2.cel
P1383.04.BS4205.U133Plus.2.cel	15	12.72	P1383.04.BS4205.U133Plus.2.cel
P1391.02.BS4264.U133Plus.2.cel	9	11.76	P1391.02.BS4264.U133Plus.2.cel
P1503.02.BS4359.U133Plus.2.cel	9.5	11.91	P1503.02.BS4359.U133Plus.2.cel
P1384.03.BS4352.U133Plus.2.cel	4	12.97	P1384.03.BS4352.U133Plus.2.cel
P1405.02.BS4588.U133Plus.2.cel	7	12.8	P1405.02.BS4588.U133Plus.2.cel
P1402.02.BS4590.U133Plus.2.cel	16	16.09	P1402.02.BS4590.U133Plus.2.cel
P1409.02.BS4560.U133Plus.2.cel	12	10.66	P1409.02.BS4560.U133Plus.2.cel
P1425.01.BS4760.U133Plus.2.cel	6	11.7	P1425.01.BS4760.U133Plus.2.cel
P1424.01.BS4756.U133Plus.2.cel	6.5	15.73	P1424.01.BS4756.U133Plus.2.cel
P1408.02.BS4661.U133Plus.2.cel	8	11.83	P1408.02.BS4661.U133Plus.2.cel
P1459.01.BS4906.U133Plus.2.cel	25	13.52	P1459.01.BS4906.U133Plus.2.cel
P1407.02.BS4696.U133Plus.2.cel	12	13.57	P1407.02.BS4696.U133Plus.2.cel
P1446.02.BS4814.U133Plus.2.cel	32	13.26	P1446.02.BS4814.U133Plus.2.cel
P1453.03.BS4848.U133Plus.2.cel	5.3	7.21	P1453.03.BS4848.U133Plus.2.cel
P1437.04.BS4828.U133Plus.2.cel	6	10.99	P1437.04.BS4828.U133Plus.2.cel
P1441.04.BS5083.U133Plus.2.cel	6	11.12	P1441.04.BS5083.U133Plus.2.cel
P1451.02.BS5042.U133Plus.2.cel	9	8	P1451.02.BS5042.U133Plus.2.cel
P1434.03.BS4955.U133Plus.2.cel	7.5	14.51	P1434.03.BS4955.U133Plus.2.cel
P1448.04.BS5055.U133Plus.2.cel	11.5	12.52	P1448.04.BS5055.U133Plus.2.cel
P1780.01.BS5094.U133Plus.2.cel	7	11.01	P1780.01.BS5094.U133Plus.2.cel
P1445.02.BS5096.U133Plus.2.cel	11.5	10.67	P1445.02.BS5096.U133Plus.2.cel
P1463.02.BS5288.U133Plus.2.cel	6	14.06	P1463.02.BS5288.U133Plus.2.cel
P1432.02.BS5482.U133Plus.2.cel	10	13.62	P1432.02.BS5482.U133Plus.2.cel
P1571.04.BS5516.U133Plus.2.cel	10	15.1	P1571.04.BS5516.U133Plus.2.cel
P2175.01.BS5539.U133Plus.2.cel	9	13.05	P2175.01.BS5539.U133Plus.2.cel
P1550.03.BS5597.U133Plus.2.cel	11	8.71	P1550.03.BS5597.U133Plus.2.cel
P1492.02.BS5605.U133Plus.2.cel	17.5	11.04	P1492.02.BS5605.U133Plus.2.cel
P1465.03.BS5756.U133Plus.2.cel	25	9.34	P1465.03.BS5756.U133Plus.2.cel
P1591.04.BS5742.U133Plus.2.cel	7	3.63	P1591.04.BS5742.U133Plus.2.cel
P1483.01.BS5775.U133Plus.2.cel	27	15.85	P1483.01.BS5775.U133Plus.2.cel
P1580.04.BS5745.U133Plus.2.cel	15	10.29	P1580.04.BS5745.U133Plus.2.cel
RE12.000060.CEL	12.5	9.84	RE12.000060.CEL
RE12.000061.CEL	6.5	9.1	RE12.000061.CEL
P1502.02.BS5939.U133Plus.2.cel	4	14.16	P1502.02.BS5939.U133Plus.2.cel
P1594.02.BS5871.U133Plus.2.cel	8.5	11.88	P1594.02.BS5871.U133Plus.2.cel
P1595.04.BS5940.U133Plus.2.cel	29	15.18	P1595.04.BS5940.U133Plus.2.cel
P1596.02.BS5862.U133Plus.2_2.cel	17.5	17.71	P1596.02.BS5862.U133Plus.2_2.cel
P1773.01.BS6008.U133Plus.2.cel	6.5	9.15	P1773.01.BS6008.U133Plus.2.cel
P1581.04.BS6023.U133Plus.2.cel	1.5	9.3	P1581.04.BS6023.U133Plus.2.cel
P1529.03.BS6081.U133Plus.2.cel	26	15.4	P1529.03.BS6081.U133Plus.2.cel
P1583.02.BS6181.U133Plus.2.cel	8.5	6.96	P1583.02.BS6181.U133Plus.2.cel
P1599.03.BS6194.U133Plus.2.cel	3	10.95	P1599.03.BS6194.U133Plus.2.cel
P1579.02.BS6355.U133Plus.2.cel	19	15.73	P1579.02.BS6355.U133Plus.2.cel
P1587.03.BS6439.U133Plus.2.cel	59	8.6	P1587.03.BS6439.U133Plus.2.cel
P1603.02.BS6450.U133Plus.2.cel	10.5	11.18	P1603.02.BS6450.U133Plus.2.cel
P1605.02.BS6443.U133Plus.2.cel	7.5	11.77	P1605.02.BS6443.U133Plus.2.cel
P1606.02.BS6521.U133Plus.2.cel	4.5	10.96	P1606.02.BS6521.U133Plus.2.cel
P1644.02.BS6827.U133Plus.2.cel	19.5	12.6	P1644.02.BS6827.U133Plus.2.cel
P1670.02.BS6762.U133Plus.2.cel	17	12.96	P1670.02.BS6762.U133Plus.2.cel
P1759.02.BS6906.U133Plus.2.CEL	12.5	12.57	P1759.02.BS6906.U133Plus.2.CEL
P1628.03.BS6893.U133Plus.2.cel	4.5	5.16	P1628.03.BS6893.U133Plus.2.cel
P1646.02.BS6852.U133Plus.2.cel	3	7.4	P1646.02.BS6852.U133Plus.2.cel
P1634.03.BS8179.U133Plus.2.cel	30	14.29	P1634.03.BS8179.U133Plus.2.cel
P4493.01.BC15097.U133Plus.2.CEL	9	13.1	P4493.01.BC15097.U133Plus.2.CEL
P1632.11.BC12719.U133Plus.2.CEL	19	13.69	P1632.11.BC12719.U133Plus.2.CEL
P2283.04.BC2110.U133Plus.2.cel	5	15.11	P2283.04.BC2110.U133Plus.2.cel
P1778.01.BS7341.U133Plus.2.cel	35	9.51	P1778.01.BS7341.U133Plus.2.cel
P1782.01.BS7432.U133Plus.2.cel	11.5	11.32	P1782.01.BS7432.U133Plus.2.cel
P1694.04.BS7515.U133Plus.2.cel	9.5	12.28	P1694.04.BS7515.U133Plus.2.cel
P1788.01.BS7474.U133Plus.2.cel	15	13	P1788.01.BS7474.U133Plus.2.cel
P1707.00.BS7568.U133Plus.2.cel	5	14.39	P1707.00.BS7568.U133Plus.2.cel
P1805.01.BS7494.U133Plus.2.cel	1.5	11.13	P1805.01.BS7494.U133Plus.2.cel
P1789.01.BS7516.U133Plus.2.cel	4.5	6.94	P1789.01.BS7516.U133Plus.2.cel
P1693.03.BS7566.U133Plus.2.cel	10.5	14.1	P1693.03.BS7566.U133Plus.2.cel
P1691.03.BS7560.U133Plus.2.cel	3	14.32	P1691.03.BS7560.U133Plus.2.cel
P1748.02.BS7643.U133Plus.2.cel	2	11.68	P1748.02.BS7643.U133Plus.2.cel
P1790.01.BS7745.U133Plus.2.cel	12.5	13.21	P1790.01.BS7745.U133Plus.2.cel
P1784.01.BS7829.U133Plus.2.cel	27	14.79	P1784.01.BS7829.U133Plus.2.cel
P1803.01.BS7748.U133Plus.2.cel	6.5	13.92	P1803.01.BS7748.U133Plus.2.cel
P1779.02.BS7783.U133Plus.2.cel	8.5	6.25	P1779.02.BS7783.U133Plus.2.cel
P1781.01.BS7871.U133Plus.2.cel	20	16.11	P1781.01.BS7871.U133Plus.2.cel
P1783.01.BS7873.U133Plus.2.cel	9.5	13.04	P1783.01.BS7873.U133Plus.2.cel
P1775.01.BS7978.U133Plus.2.cel	10	13.03	P1775.01.BS7978.U133Plus.2.cel
P1735.03.BS7831.U133Plus.2.cel	5.5	14.63	P1735.03.BS7831.U133Plus.2.cel
P1774.01.BS7846.U133Plus.2.cel	10	13.41	P1774.01.BS7846.U133Plus.2.cel
BI14.000425.CEL	18	12.24	BI14.000425.CEL
P1979.04.BS9577.U133Plus.2.cel	8.5	10.76	P1979.04.BS9577.U133Plus.2.cel
P1939.01.BS8712.U133Plus.2.cel	19	14.47	P1939.01.BS8712.U133Plus.2.cel
P1905.04.BS8914.U133Plus.2.cel	12.5	16.08	P1905.04.BS8914.U133Plus.2.cel
P2001.07.BS8946.U133Plus.2.cel	8	13.23	P2001.07.BS8946.U133Plus.2.cel
P1975.05.BS9095.U133Plus.2.cel	2	5.13	P1975.05.BS9095.U133Plus.2.cel
P1919.03.BS9064.U133Plus.2.cel	13.5	14.49	P1919.03.BS9064.U133Plus.2.cel
P1989.03.BS9065.U133Plus.2.cel	2.5	10.2	P1989.03.BS9065.U133Plus.2.cel
P2045.03.BS9132.U133Plus.2.cel	12.5	11.16	P2045.03.BS9132.U133Plus.2.cel
P1984.00.BS9133.U133Plus.2.cel	1	6.26	P1984.00.BS9133.U133Plus.2.cel
P1983.00.BS9310.U133Plus.2.cel	2.5	5.74	P1983.00.BS9310.U133Plus.2.cel
P1978.03.BS9505.U133Plus.2.cel	14.2	15.42	P1978.03.BS9505.U133Plus.2.cel
P1969.07.BC0940.U133Plus.2.cel	22	16.14	P1969.07.BC0940.U133Plus.2.cel
P2013.03.BS9451.U133Plus.2.cel	8.5	12.75	P2013.03.BS9451.U133Plus.2.cel
P2135.00.BS9558.U133Plus.2.cel	14	14.21	P2135.00.BS9558.U133Plus.2.cel
P2382.01.BC9602.U133Plus.2.cel	25.5	14.33	P2382.01.BC9602.U133Plus.2.cel
P1986.03.BC0428.U133Plus.2.cel	16	13.25	P1986.03.BC0428.U133Plus.2.cel
P2018.03.BS9735.U133Plus.2.cel	14	5.21	P2018.03.BS9735.U133Plus.2.cel
P2061.03.BS9774.U133Plus.2.cel	13	14.66	P2061.03.BS9774.U133Plus.2.cel
P2022.02.BS9891.U133Plus.2.cel	15.5	13.54	P2022.02.BS9891.U133Plus.2.cel
P2015.03.BS9845.U133Plus.2.cel	9.2	13.61	P2015.03.BS9845.U133Plus.2.cel
P2039.04.BS9929.U133Plus.2.cel	7	13.74	P2039.04.BS9929.U133Plus.2.cel
BI14.000394.CEL	29	13.51	BI14.000394.CEL
P2146.01.BS9995.U133Plus.2.cel	7	16.53	P2146.01.BS9995.U133Plus.2.cel
P2121.02.BC0077.U133Plus.2.cel	1.5	9.56	P2121.02.BC0077.U133Plus.2.cel
P2106.02.BC0151.U133Plus.2.cel	14	15.38	P2106.02.BC0151.U133Plus.2.cel
P2079.00.BC0357.U133Plus.2.cel	28	11.48	P2079.00.BC0357.U133Plus.2.cel
P2134.01.BC0342.U133Plus.2.cel	47	13.4	P2134.01.BC0342.U133Plus.2.cel
P2086.00.BC0443.U133Plus.2.cel	9	10.27	P2086.00.BC0443.U133Plus.2.cel
P2199.02.BC0609.U133Plus.2.cel	6.5	8.19	P2199.02.BC0609.U133Plus.2.cel
P2129.02.BC0667.U133Plus.2.cel	7	8.97	P2129.02.BC0667.U133Plus.2.cel
P2154.03.BC0802.U133Plus.2.cel	5.5	12.03	P2154.03.BC0802.U133Plus.2.cel
P2152.02.BC1040.U133Plus.2.cel	1.5	10.98	P2152.02.BC1040.U133Plus.2.cel
P2166.00.BC1157.U133Plus.2.cel	10.7	12.56	P2166.00.BC1157.U133Plus.2.cel
P2238.02.BC1155.U133Plus.2.cel	15.5	12.84	P2238.02.BC1155.U133Plus.2.cel
P2191.02.BC1243.U133Plus.2.cel	9	8.43	P2191.02.BC1243.U133Plus.2.cel
P2197.02.BC1278.U133Plus.2.cel	31.5	15.78	P2197.02.BC1278.U133Plus.2.cel
P2176.02.BC1276.U133Plus.2.cel	14.5	14.46	P2176.02.BC1276.U133Plus.2.cel
P2177.00.BC1314.U133Plus.2.cel	7.5	12.89	P2177.00.BC1314.U133Plus.2.cel
P2181.02.BC1404.U133Plus.2.cel	13	14.76	P2181.02.BC1404.U133Plus.2.cel
P2213.01.BC1553.U133Plus.2.cel	2	3.39	P2213.01.BC1553.U133Plus.2.cel
P2224.05.BC1556.U133Plus.2.cel	9	10.64	P2224.05.BC1556.U133Plus.2.cel
P2229.01.BC1600.U133Plus.2.cel	2	9.82	P2229.01.BC1600.U133Plus.2.cel
P2243.04.BC1690.U133Plus.2.cel	22.5	10.88	P2243.04.BC1690.U133Plus.2.cel
P2296.00.BC1755.U133Plus.2.cel	8.5	13.21	P2296.00.BC1755.U133Plus.2.cel
P2304.00.BC1817.U133Plus.2.cel	20.5	13.31	P2304.00.BC1817.U133Plus.2.cel
P2289.00.BC1939.U133Plus.2.cel	10	13.21	P2289.00.BC1939.U133Plus.2.cel
P2275.03.BC2068.U133Plus.2.cel	12	11.59	P2275.03.BC2068.U133Plus.2.cel
P2317.07.BC2251.U133Plus.2.cel	23	9.7	P2317.07.BC2251.U133Plus.2.cel
P2346.00.BC2524.U133Plus.2.cel	6.5	13.22	P2346.00.BC2524.U133Plus.2.cel
P2361.02.BC2612.U133Plus.2.cel	3	7.95	P2361.02.BC2612.U133Plus.2.cel
P2366.08.BC2696.U133Plus.2.cel	7	14.33	P2366.08.BC2696.U133Plus.2.cel
P2413.09.BC2881.U133Plus.2.cel	23	12.28	P2413.09.BC2881.U133Plus.2.cel
P2407.01.BC3154.U133Plus.2.cel	3	11.71	P2407.01.BC3154.U133Plus.2.cel
P2696.03.BC3742.U133Plus.2.CEL	15	5.29	P2696.03.BC3742.U133Plus.2.CEL
P2471.08.BC3503.U133Plus.2.CEL	9	9.58	P2471.08.BC3503.U133Plus.2.CEL
P2516.04.BC3989.U133Plus.2.cel	2	12.08	P2516.04.BC3989.U133Plus.2.cel
P2548.04.BC4287.U133Plus.2.cel	44	7.48	P2548.04.BC4287.U133Plus.2.cel
P2551.04.BC4180.U133Plus.2.cel	9	13.27	P2551.04.BC4180.U133Plus.2.cel
P2658.02.BC4308.U133Plus.2.cel	41	3.8	P2658.02.BC4308.U133Plus.2.cel
P2576.03.BC4262.U133Plus.2.cel	11.5	12	P2576.03.BC4262.U133Plus.2.cel
P2594.06.BC7498.U133Plus.2.CEL	4	9.95	P2594.06.BC7498.U133Plus.2.CEL
P2587.03.BC4411.U133Plus.2.CEL	22	12.93	P2587.03.BC4411.U133Plus.2.CEL
P2642.04.BC4853.U133Plus.2.CEL	10	12.55	P2642.04.BC4853.U133Plus.2.CEL
P2652.04.BC4898.U133Plus.2.CEL	17.5	14.97	P2652.04.BC4898.U133Plus.2.CEL
BI14.000380.CEL	21	13.76	BI14.000380.CEL
P2726.04.BC6063.U133Plus.2.CEL	8	10.42	P2726.04.BC6063.U133Plus.2.CEL
P2796.02.BC6478.U133Plus.2.CEL	14	13.69	P2796.02.BC6478.U133Plus.2.CEL
P2788.04.BC6577.U133Plus.2.CEL	17	4.2	P2788.04.BC6577.U133Plus.2.CEL
P2804.04.BC6749.U133Plus.2.CEL	7	11.24	P2804.04.BC6749.U133Plus.2.CEL
P2840.07.BC7003.U133Plus.2.CEL	15	13.9	P2840.07.BC7003.U133Plus.2.CEL
P2841.05.BC7027.U133Plus.2.CEL	6	11.67	P2841.05.BC7027.U133Plus.2.CEL
BI12.000210.CEL	20	13.62	BI12.000210.CEL
BI12.000203.CEL	26	13.07	BI12.000203.CEL
RE12.000229.CEL	19	12.22	RE12.000229.CEL
P2898.04.BC7504B.U133Plus.2.CEL	10	0.92	P2898.04.BC7504B.U133Plus.2.CEL
BC10935_.HG.U133_Plus_2..CEL	0	5.33	BC10935_.HG.U133_Plus_2..CEL
BI12.000512.CEL	1	5.75	BI12.000512.CEL
BI12.000513.CEL	10	11.49	BI12.000513.CEL
RE12.000141.CEL	14	7.25	RE12.000141.CEL
RE12.000240.CEL	19	15.19	RE12.000240.CEL
BI14.000318.CEL	34	8.62	BI14.000318.CEL
RE12.000151.CEL	31	13.24	RE12.000151.CEL
RE12.000248.CEL	13	11.82	RE12.000248.CEL
BI14.000392.CEL	17	14.73	BI14.000392.CEL
RE12.000254.CEL	18	14.43	RE12.000254.CEL
P4422.01.BC9858.U133Plus.2.CEL	1	4.96	P4422.01.BC9858.U133Plus.2.CEL
P4427.01.BC9958.U133Plus.2.CEL	8	11.26	P4427.01.BC9958.U133Plus.2.CEL
RE12.000231.CEL	7	7.89	RE12.000231.CEL
RE12.000150.CEL	13	14.74	RE12.000150.CEL
BI14.000677.CEL	20	12.76	BI14.000677.CEL
RE12.000236.CEL	23	10.66	RE12.000236.CEL
P4420.01.BC10779.U133Plus.2.CEL	20	16.6	P4420.01.BC10779.U133Plus.2.CEL
BI14.000383.CEL	13	11.78	BI14.000383.CEL
P4430.01.BC10702.U133Plus.2.CEL	3	10.52	P4430.01.BC10702.U133Plus.2.CEL
P4418.01.BC10761.U133Plus.2.CEL	6	10.5	P4418.01.BC10761.U133Plus.2.CEL
P4417.01.BC10913.U133Plus.2.CEL	20	10.21	P4417.01.BC10913.U133Plus.2.CEL
P4438.01.BC10930.U133Plus.2.CEL	10	12.05	P4438.01.BC10930.U133Plus.2.CEL
P4413.01.BC10983.U133Plus.2.CEL	10	13.28	P4413.01.BC10983.U133Plus.2.CEL
BC11567_.HG.U133_Plus_2..CEL	12	13.5	BC11567_.HG.U133_Plus_2..CEL
RE12.000149.CEL	23	14.5	RE12.000149.CEL
P4433.01.BC11426.U133Plus.2.CEL	12	14.27	P4433.01.BC11426.U133Plus.2.CEL
P4432.01.BC11488.U133Plus.2.CEL	9	10.64	P4432.01.BC11488.U133Plus.2.CEL
RE12.000137.CEL	17	12.26	RE12.000137.CEL
P4437.01.BC12293.U133Plus.2.CEL	18	14.26	P4437.01.BC12293.U133Plus.2.CEL
P4416.01.BC12508.U133Plus.2.CEL	17	7.74	P4416.01.BC12508.U133Plus.2.CEL
P4435.01.BC12612.U133Plus.2.CEL	37	16.89	P4435.01.BC12612.U133Plus.2.CEL
BI14.000717.CEL	8	11.65	BI14.000717.CEL
BI14.000608.CEL	23	18.19	BI14.000608.CEL
BI14.000604.CEL	58	16.15	BI14.000604.CEL
BI14.000623.CEL	29	15.9	BI14.000623.CEL
BI14.000725.CEL	9	10.37	BI14.000725.CEL
BI14.000712.CEL	18	13.22	BI14.000712.CEL
RE12.000138.CEL	9	3.78	RE12.000138.CEL
BI14.000379.CEL	52	9.98	BI14.000379.CEL
BI14.000510.CEL	7	7.9	BI14.000510.CEL
P4431.01.BC13350.U133Plus.2.CEL	24	14.54	P4431.01.BC13350.U133Plus.2.CEL
BI14.000568.CEL	10	0	BI14.000568.CEL
RE12.000155.CEL	17	13.22	RE12.000155.CEL
P4423.01.BC13447.U133Plus.2.CEL	8	15.01	P4423.01.BC13447.U133Plus.2.CEL
P4421.01.BC13546.U133Plus.2.CEL	4	15.71	P4421.01.BC13546.U133Plus.2.CEL
RE12.000145.CEL	25	14.82	RE12.000145.CEL
BI14.000585.CEL	4	3.52	BI14.000585.CEL
BI14.000437.CEL	3	2.6	BI14.000437.CEL
BI14.000481.CEL	3	12.76	BI14.000481.CEL
BI14.000492.CEL	12	3.49	BI14.000492.CEL
BI14.000404.CEL	13	15.01	BI14.000404.CEL
BI14.000468.CEL	4	4.03	BI14.000468.CEL
BI14.000400.CEL	2	5.06	BI14.000400.CEL
P4434.01.BC14365.U133Plus.2.CEL	4	12.68	P4434.01.BC14365.U133Plus.2.CEL
BI14.000587.CEL	8	10.98	BI14.000587.CEL
BI14.000406.CEL	9	3.93	BI14.000406.CEL
BI14.000134.CEL	2	1.53	BI14.000134.CEL
BI14.000301.CEL	5	2.97	BI14.000301.CEL
P4415.01.bc14973.U133Plus.2.CEL	17	13.17	P4415.01.bc14973.U133Plus.2.CEL
BI14.000293.CEL	6	0	BI14.000293.CEL
BI14.000290.CEL	26	1.74	BI14.000290.CEL
BI14.000195.CEL	13	11.76	BI14.000195.CEL
P4429.01.BC15370.U133Plus.2.CEL	11	12.18	P4429.01.BC15370.U133Plus.2.CEL
BI14.000292.CEL	6	0	BI14.000292.CEL
BI14.000488.CEL	23	0.19	BI14.000488.CEL
BI14.000490.CEL	25	12.38	BI14.000490.CEL
BI14.000489.CEL	15	0	BI14.000489.CEL
P3931.01.BC17214.U133Plus.2.CEL	36	18.71	P3931.01.BC17214.U133Plus.2.CEL
P3945.01.BC17297.U133Plus.2.CEL	18	13.62	P3945.01.BC17297.U133Plus.2.CEL
BI14.000384.CEL	35	11.23	BI14.000384.CEL
P4449.01.BC17584.U133Plus.2.CEL	11	7.03	P4449.01.BC17584.U133Plus.2.CEL
BI14.000381.CEL	5	3.72	BI14.000381.CEL
BI14.000376.CEL	19	15.34	BI14.000376.CEL
BI14.000377.CEL	9	8.57	BI14.000377.CEL
BI14.000393.CEL	26	13.97	BI14.000393.CEL
P4003.03.BC18194.U133Plus.2.CEL	32	16.99	P4003.03.BC18194.U133Plus.2.CEL
P4439.01.BC18826.U133Plus.2.CEL	13	13.29	P4439.01.BC18826.U133Plus.2.CEL
P4442.01.BC18713.U133Plus.2.CEL	16	16.49	P4442.01.BC18713.U133Plus.2.CEL
P4440.01.BC18812.U133Plus.2.CEL	11	14.02	P4440.01.BC18812.U133Plus.2.CEL
BI14.000382.CEL	21	15	BI14.000382.CEL
BI14.000368.CEL	10	13.3	BI14.000368.CEL
BI14.000387.CEL	18	11.32	BI14.000387.CEL
P4460.01.BC19044.U133Plus.2.CEL	18	7.83	P4460.01.BC19044.U133Plus.2.CEL
P4458.01.BC19300.U133Plus.2.CEL	4	11.67	P4458.01.BC19300.U133Plus.2.CEL
BI14.000371.CEL	21	14.03	BI14.000371.CEL
P4455.01.BC19503.U133Plus.2.CEL	18	15.82	P4455.01.BC19503.U133Plus.2.CEL
BI14.000399.CEL	11	11.81	BI14.000399.CEL
P4457.01.BC19436.U133Plus.2.CEL	3	13.01	P4457.01.BC19436.U133Plus.2.CEL
P4456.01.BC19451.U133Plus.2.CEL	25	9.41	P4456.01.BC19451.U133Plus.2.CEL
P4452.01.BC19650.U133Plus.2.CEL	15	12.02	P4452.01.BC19650.U133Plus.2.CEL
P4451.01.bC19676.U133Plus.2.CEL	6	9.03	P4451.01.bC19676.U133Plus.2.CEL
BI14.000395.CEL	28	14.16	BI14.000395.CEL
BI14.000397.CEL	13	11.49	BI14.000397.CEL
P4384.01.BC20105.U133Plus.2.CEL	6	11.79	P4384.01.BC20105.U133Plus.2.CEL
BI14.000372.CEL	14	0.37	BI14.000372.CEL
BI14.000365.CEL	27	15.9	BI14.000365.CEL
P4401.01.BC20355.U133Plus.2.CEL	26	15.4	P4401.01.BC20355.U133Plus.2.CEL
P4402.01.BC20352.U133Plus.2.CEL	13	12.23	P4402.01.BC20352.U133Plus.2.CEL
BI14.000369.CEL	14	13.38	BI14.000369.CEL
BI14.000396.CEL	13	10.19	BI14.000396.CEL
BI14.000370.CEL	23	17.12	BI14.000370.CEL
P4383.01.BC21028.U133Plus.2.CEL	24	14.67	P4383.01.BC21028.U133Plus.2.CEL
P4390.01.BC20409.U133Plus.2.CEL	20	10.7	P4390.01.BC20409.U133Plus.2.CEL
BI14.000385.CEL	4	8.34	BI14.000385.CEL
BI14.000398.CEL	3	5.21	BI14.000398.CEL
BI14.000373.CEL	4	1.57	BI14.000373.CEL
BI14.000386.CEL	11	13.39	BI14.000386.CEL
BI14.000375.CEL	42	7.64	BI14.000375.CEL
BI14.000374.CEL	12	12.17	BI14.000374.CEL
BI14.000367.CEL	8	9.09	BI14.000367.CEL
P4386.01.BC21557.U133Plus.2.CEL	14	10.81	P4386.01.BC21557.U133Plus.2.CEL
BI14.000424.CEL	7	0.06	BI14.000424.CEL
BI14.000428.CEL	9	9.85	BI14.000428.CEL
P4389.01.BC22465.U133Plus.2.CEL	NA	11.99	P4389.01.BC22465.U133Plus.2.CEL
BI14.000423.CEL	NA	14.96	BI14.000423.CEL
P4405.01.BC22771.U133Plus.2.CEL	NA	10.48	P4405.01.BC22771.U133Plus.2.CEL
P4404.01.BC22905.U133Plus.2.CEL	NA	14.56	P4404.01.BC22905.U133Plus.2.CEL
BI13.000437.CEL	NA	7.41	BI13.000437.CEL
BI14.000431.CEL	NA	12.97	BI14.000431.CEL
BI14.000362.CEL	NA	2.54	BI14.000362.CEL
BI14.000432.CEL	NA	11.91	BI14.000432.CEL
BI14.000418.CEL	NA	16.4	BI14.000418.CEL
BI14.000353.CEL	NA	2.13	BI14.000353.CEL
BI14.000355.CEL	NA	8.94	BI14.000355.CEL
