# Supplementary material for: Bone marrow microenvironments that contribute to patient outcomes in newly diagnosed multiple myeloma: A cohort study of patients in the Total Therapy clinical trials
Source: PLoS Med. 2020 Nov 4;17(11):e1003323. doi: 10.1371/journal.pmed.1003323 (PMC7641353; doi:10.1371/journal.pmed.1003323)
Supplement: S6 Table — Mast and premast estimates by IHC and deconvolution, including sample IDs. IHC, immunohistochemistry. (CSV) [file pmed.1003323.s009.csv]

	DateSample	fnpatid	EventID	SampleID	SampleType	CelName	Case.No	institution	CD117_Mast.cell.count.10HPF..400X	CD117_PC	CD117_Procount..10HPF	Other	adipocyte	Bcells	CD4s	CD8s	DendriticCells	Eosinophils	HealthyPlasmaCell	Macrophages.M0	Macrophages.M1	Macrophages.M2	MastCells	Monocytes	Myeloma	Neutrophils	NKcells	osteoblast	osteoclast	others	T.cells.gamma.delta	Osteoblast_clast	M1_M2	innate_adaptive
P1016.03.BS4747.U133Plus.2.cel	4/3/05	9995	2626783	37917	RNBX-Random Biopsy	P1016-03-BS4747-U133Plus-2.cel	05-BM-1484	UAMS	2	Positive	1587		6.75	0	0	0	0.6	1.66	16.91	5.73	3.13	9.6	8.22	11.05	12.85	12.13	9.68	1.69	0	0	0	170	0.326742976066597	6181
P1158.01.BS1627.U133Plus.2.cel	3/8/04	16565	1884251	39146	RNBX-Random Biopsy	P1158-01-BS1627-U133Plus-2.cel	04-BM-951	CELGENE	NA		NA		7.1	0	0	0	0.61	5.71	1.92	5.18	0.03	9.48	18.16	14.66	4.72	16.01	10.17	2.67	3.52	0	0.06	0.759206798866855	0.00421496311907271	1143.14285714286
P1068.00.BS1688.U133Plus.2.cel	3/18/04	16628	1884288	39130	RNBX-Random Biopsy	P1068-00-BS1688-U133Plus-2.cel	04-BM-1097	CELEGENE	NA		NA		15.26	0	0	0.23	2.89	0	6.75	4.49	1.13	8.89	0	8.27	30.96	7.4	6.41	7.32	0	0	0	733	0.128089887640449	164.541666666667
P1088.04.BS1985.U133Plus.2.cel	4/27/04	16776	1923377	38977	RNBX-Random Biopsy	P1088-04-BS1985-U133Plus-2.cel	04-BM-1628	UAMS	51	Negative	262		1.82	0	0	0	2.13	0	14.05	7.7	0.37	7.15	3.03	9.23	33.15	8.51	6.77	3.19	1.53	0	1.37	2.07792207792208	0.053072625698324	32.536231884058
P1195.02.BS2632.U133Plus.2_2.cel	7/28/04	17098	2037577	38263	RNBX-Random Biopsy	P1195-02-BS2632-U133Plus-2_2.cel	04-BM-2933	UAMS	67	Negative	275		9.56	0	0	0.81	0.13	3.08	4.69	3.63	2.22	8.51	7.55	10.41	23.27	12.44	9.6	2.27	1.82	0	0.02	1.24590163934426	0.261737089201878	68.547619047619
P1307.03.BS3498.U133Plus.2.cel	11/12/04	17473	2159663	38031	RNBX-Random Biopsy	P1307-03-BS3498-U133Plus-2.cel	04-BM-4509	UAMS	11	positive	5	Poor quality	2.51	0	0	0	1.22	3.18	3.37	3.78	1.42	8.72	10.53	10.88	30.86	11.69	9.15	0.99	1.28	0	0.42	0.775193798449612	0.163802978235968	140.883720930233
P1323.00.BS3577.U133Plus.2.cel	11/19/04	17492	2381530	38491	RNBX-Random Biopsy	P1323-00-BS3577-U133Plus-2.cel	04-BM-4632	UAMS	1	positive	843		6.59	0	0	0	0.24	2.59	4.61	2.99	1.5	7.07	13.01	9.52	30.18	9	8.83	2.68	1.21	0	0	2.20491803278689	0.213276836158192	5476
P1372.02.BS4047.U133Plus.2.cel	1/19/05	17660	2159680	38587	RNBX-Random Biopsy	P1372-02-BS4047-U133Plus-2.cel	05-BM-314	CELGENE	NA		NA		10.41	0	0	3.49	5.9	0	10.16	6.73	4.4	11.6	0	12.48	9.39	5.57	6.4	5.3	3.68	0	4.49	1.4390243902439	0.37984496124031	6.64455569461827
P1571.04.BS5516.U133Plus.2.cel	6/8/05	20717	3451341	38378	RNBX-Random Biopsy	P1571-04-BS5516-U133Plus-2.cel	05-BM-2463	CELEGENE	NA		NA		7.38	0	0	0	0	3.82	1.78	4.35	0	8.45	16.02	13	17.48	15.1	10.66	0.31	1.65	0	0	0.192771084337349	0.00118203309692671	7141
P1580.04.BS5745.U133Plus.2.cel	7/7/05	21083	3376539	39909	RNBX-Random Biopsy	P1580-04-BS5745-U133Plus-2.cel	05-BM-2872	UAMS	2	positive	1848		6	0	0	0	0.12	4.89	7.34	4.47	0.92	7.27	9.1	10.62	27.04	10.29	8.3	1.88	1.56	0	0.22	1.20382165605096	0.127747252747253	243.434782608696
P1605.02.BS6443.U133Plus.2.cel	10/6/05	21367	3401689	53923	RNBX-Random Biopsy	P1605-02-BS6443-U133Plus-2.cel	05-BM-4236	UAMS	7	Positive(small subset)	261	Limited	2.44	0	0	0	0.08	4.55	8.16	3.86	2.27	8.68	10.5	10.37	25.97	11.77	8.93	0.07	1.81	0	0.53	0.043956043956044	0.262370540851553	113
P1628.03.BS6893.U133Plus.2.cel	11/30/05	21497	3375514	55073	RNBX-Random Biopsy	P1628-03-BS6893-U133Plus-2.cel	05-BM-5093	UAMS	2	positive	637		1.21	6.43	0	0	0	0.36	20.58	1.21	0	4.45	8.81	5.47	42.89	5.16	3.44	0	0	0	0	1	0.00224215246636771	4.48913043478261
P4493.01.BC15097.U133Plus.2.CEL	10/21/10	21567	5370570	237520	RNBX-Random Biopsy	P4493-01-BC15097-U133Plus-2.CEL	10-BM-4814	UAMS	1	positive	635		5.69	0	0	1.08	0.62	5.1	3.35	3.6	3.35	8.19	12.16	12.22	8.14	13.1	12.94	3.04	3.3	0	4.1	0.921450151057402	0.409756097560976	13.7360308285164
P1694.04.BS7515.U133Plus.2.cel	3/17/06	21786	3375567	58247	RNBX-Random Biopsy	P1694-04-BS7515-U133Plus-2.cel	06-BM-1166	UAMS	12	positive	308	good- Difficult to evaluate	6.29	0	0	0	0	3.76	6.49	4.19	0.11	7.99	12.12	10.91	25.57	12.28	8.92	1.35	0	0	0	136	0.015	6029
P1788.01.BS7474.U133Plus.2.cel	3/9/06	21797	3401678	58220	RNBX-Random Biopsy	P1788-01-BS7474-U133Plus-2.cel	06-BM-1058	UAMS	13	Positive(subset)	99		5.3	0	0	0	0.05	3.83	1.55	3.9	1.59	8.6	9.92	11.76	23.69	13	10.14	1.99	3.16	0	1.54	0.630914826498423	0.185830429732869	40.5161290322581
P1789.01.BS7516.U133Plus.2.cel	3/17/06	21857	3401682	58248	RNBX-Random Biopsy	P1789-01-BS7516-U133Plus-2.cel	06-BM-1172	UAMS	2	Negative	3		2.04	0	0	0	0.33	0.64	15.04	2.59	2.18	8.35	5.22	8.64	37.31	6.94	7.96	2.76	0	0	0	277	0.261961722488038	4286
P1748.02.BS7643.U133Plus.2.cel	4/5/06	21926	3383922	58397	RNBX-Random Biopsy	P1748-02-BS7643-U133Plus-2.cel	06-BM-1435	UAMS	11	positive	30	Poor quality	3.89	0	0	0	0.18	1.66	11.79	3.45	1.18	8	10.23	10.09	28.18	11.68	7.82	1.85	0	0	0	186	0.14856429463171	5430
P1735.03.BS7831.U133Plus.2.cel	5/3/06	22071	3276055	59343	RNBX-Random Biopsy	P1735-03-BS7831-U133Plus-2.cel	06-BM-1937	CELEGENE	NA		NA		4.41	0	0	0	0	4.65	7.44	2.62	0	6.01	14.29	11.98	24.43	14.63	7.63	1.36	0.54	0	0	2.49090909090909	0.00166112956810631	6182
P1984.00.BS9133.U133Plus.2.cel	12/13/06	22750	3749001	77888	RNBX-Random Biopsy	P1984-00-BS9133-U133Plus-2.cel	06-BM-5333	UAMS	4	Negative	122		2.15	0	0	3.71	0	2.45	13.32	2	0	4.83	4.56	6.46	36.83	6.26	14.72	0	0	0	2.69	1	0.00206611570247934	6.4414976599064
P1983.00.BS9310.U133Plus.2.cel	1/11/07	22791	3768397	78624	RNBX-Random Biopsy	P1983-00-BS9310-U133Plus-2.cel	07-BM-197	UAMS	131	Negative	41		4.95	2.55	0	0.19	0	2.97	18.31	2.17	0	6.09	6.81	5.89	35.38	5.74	5.34	3.62	0	0	0	363	0.00163934426229508	12.7345454545455
P2146.01.BS9995.U133Plus.2.cel	4/26/07	23103	3902569	81167	RNBX-Random Biopsy	P2146-01-BS9995-U133Plus-2.cel	07-BM-1964	CELGENE	NA		NA		6.84	0	0	0	0.2	5.85	2.46	4.99	0	9.57	18.91	14.5	3.31	16.53	9.85	2.99	3.54	0	0.45	0.845070422535211	0.00104384133611691	174.804347826087
P2134.01.BC0342.U133Plus.2.cel	6/5/07	23422	3848532	83320	RNBX-Random Biopsy	P2134-01-BC0342-U133Plus-2.cel	07-BM-2603	UAMS	21	Positive	285		6.6	0	0	0.49	0	2.55	16.33	4.2	1.48	7.21	7.34	10.33	10.97	13.4	11.67	5.21	0.54	0	1.68	9.49090909090909	0.206371191135734	26.6926605504587
P2296.00.BC1755.U133Plus.2.cel	11/1/07	24097	4002387	88432	RNBX-Random Biopsy	P2296-00-BC1755-U133Plus-2.cel	07-BM-5011	UAMS	8	positive (subset)	93		4.89	0	0	0	0.23	2.01	2.92	4.46	0.32	8.53	13.95	11.05	26.56	13.21	9.25	2.63	0	0	0	264	0.0386416861826698	6302
P2304.00.BC1817.U133Plus.2.cel	11/8/07	24138	4002385	88499	RNBX-Random Biopsy	P2304-00-BC1817-U133Plus-2.cel	07-BM-5139	UAMS	10	positive (subset)	131		6.35	0	0	0	0	3.03	1.94	2.62	1.37	8.47	11.85	11.81	24.33	13.31	11.44	1.33	1.82	0	0.32	0.73224043715847	0.162735849056604	193.666666666667
P2289.00.BC1939.U133Plus.2.cel	11/20/07	24198	4002373	89844	RNBX-Random Biopsy	P2289-00-BC1939-U133Plus-2.cel	07-BM-5304	UAMS	24	Negative	176		4.76	0	0	0	0.18	3.67	2.91	4.74	1.51	8.77	14.29	11.84	17.44	13.21	12.57	0.5	1.51	0	2.12	0.335526315789474	0.173120728929385	33.2347417840376
P2471.08.BC3503.U133Plus.2.CEL	4/17/08	24702	4287324	151618	RNBX-Random Biopsy	P2471-08-BC3503-U133Plus-2.CEL	08-BM-1751	UAMS	3	positive	808		4.96	1.34	0	0	0	4.2	9.38	3.11	0.06	5.91	10.95	9.59	30.02	9.58	9.08	0.93	0.3	0	0.6	3.03225806451613	0.0118243243243243	26.9179487179487
P2587.03.BC4411.U133Plus.2.CEL	6/27/08	24995	4338241	156850	RNBX-Random Biopsy	P2587-03-BC4411-U133Plus-2.CEL	08-BM-2975	CELGENE	NA		NA		3.38	0	0	0	0.96	3.68	3.25	3.5	1.06	6.59	16.13	9.58	22.92	12.93	10.7	0.84	3.44	0	1.04	0.246376811594203	0.162121212121212	62.0380952380952
P2796.02.BC6478.U133Plus.2.CEL	12/16/08	26179	4287321	165593	RNBX-Random Biopsy	P2796-02-BC6478-U133Plus-2.CEL	08-BM-5755	UAMS	11	positive (subset)	293		3.42	0	0	0	0	4.46	7.32	4.14	0.56	6.94	13.05	11.32	23.45	13.69	10.53	0	0.87	0	0.25	0.0113636363636364	0.0820143884892086	248.846153846154
P2788.04.BC6577.U133Plus.2.CEL	12/29/08	26231	4399508	166890	RNBX-Random Biopsy	P2788-04-BC6577-U133Plus-2.CEL	08-BM-5868	CELGENE	NA		NA		5.67	0.89	0	2.71	8.97	0.96	0.15	6.69	11.59	9.01	7.27	6.68	6.67	4.2	10.44	7.52	7.61	0	2.97	0.988188976377953	1.2860310421286	10.0030395136778
BI12.000203.CEL	3/10/09	26671	5154129	172136	RNBX-Random Biopsy	BI12-000203.CEL	09-BM-1164	UAMS	1	Negative	231		2.47	0	0	0	0.03	4.06	7.96	4.36	0	6.69	10.45	11.22	26.16	13.07	10.51	0	1.8	0	1.21	0.00552486187845304	0.00149253731343284	49.5081967213115
RE12.000229.CEL	3/24/09	26680	5059420	172233	RNBX-Random Biopsy	RE12-000229.CEL	09-BM-1422	UAMS	10	Negative	273		2.48	0	0	0	0.61	4.92	8.24	4.26	0.54	7.87	12.22	11.7	24.74	12.22	8.03	0	1.97	0	0.24	0.00505050505050505	0.0697969543147208	249.52
BI12.000513.CEL	4/21/09	26934	5149804	172825	RNBX-Random Biopsy	BI12-000513.CEL	09-BM-1855	UAMS	44	Negative	345		5.81	0	0	0	1.76	3.89	2.26	4.93	3.44	8.26	11.55	11.09	17.62	11.49	11.12	0.77	3.66	0	2.34	0.212534059945504	0.417170495767836	28.7404255319149
BI14.000318.CEL	6/8/09	27327	5470939	175505	RNBX-Random Biopsy	BI14-000318.CEL	09-BM-2632	UAMS	12	Negative	161		4.24	0	0	0	0.62	1.85	8.63	3.81	1.34	8.29	8.96	7.85	33.75	8.62	5.64	5.3	1.13	0	0	4.65789473684211	0.162650602409639	4699
BI14.000392.CEL	7/28/09	27569	5468567	178830	RNBX-Random Biopsy	BI14-000392.CEL	09-BM-3472	CELGENE	NA		NA		4.36	0	0	0	0	4.98	5.18	2.81	0	6.75	14.21	10.91	23.72	14.73	11.2	0	0.85	0	0.3	0.0116279069767442	0.0014792899408284	211.612903225806
P4422.01.BC9858.U133Plus.2.CEL	9/14/09	27742	5330281	182091	RNBX-Random Biopsy	P4422-01-BC9858-U133Plus-2.CEL	09-BM-4188	CELGENE	NA		NA		10.07	1.45	0	0	1.37	0	16.54	4.81	0.19	9.97	1.79	8.6	37.66	4.96	2.58	0	0	0	0	1	0.0200400801603206	23.4794520547945
RE12.000231.CEL	9/30/09	27852	5059428	182855	RNBX-Random Biopsy	RE12-000231.CEL	09-BM-4518	UAMS	3	positive	1494		2.1	0	0	0.06	0.41	0.68	14.45	3.94	3.97	6.41	4.33	7.86	34.11	7.89	8.83	2.54	0.13	0	2.28	18.2142857142857	0.61993769470405	18.863829787234
P4432.01.BC11488.U133Plus.2.CEL	1/21/10	28337	5338453	185268	RNBX-Random Biopsy	P4432-01-BC11488-U133Plus-2.CEL	10-BM-345	UAMS	1	positive	2168		2.43	0	0	0	0	3.98	13.62	3.44	0	5.49	10.63	10.39	31.64	10.64	7.42	0	0.33	0	0	0.0294117647058824	0.00181818181818182	5200
BI14.000717.CEL	5/3/10	28789	5510120	187613	RNBX-Random Biopsy	BI14-000717.CEL	10-BM-2027	CEL GENE	NA		NA		0.24	0	0	0	0	3.13	10.91	3.03	0	3.95	9.31	10.01	38.07	11.65	9.31	0	0	0	0.38	1	0.00252525252525253	129.230769230769
BI14.000712.CEL	5/21/10	28886	5510115	188016	RNBX-Random Biopsy	BI14-000712.CEL	10-BM-2388	CELGENE	NA		NA		1.57	0	0	0	0	5.19	12.68	2.11	0	4.85	8.86	10.15	32.56	13.22	8.82	0	0	0	0	1	0.00205761316872428	5321
BI14.000510.CEL	6/4/10	28963	5498683	188396	RNBX-Random Biopsy	BI14-000510.CEL	10-BM-2592	UAMS	52	Positive	463		3.75	0	0	0.31	0	2.75	12.82	1.8	2.44	5.22	6.48	7.22	40.32	7.9	8.78	0	0	0	0.19	1	0.468451242829828	83.5294117647059
RE12.000155.CEL	6/15/10	29005	5015427	188554	RNBX-Random Biopsy	RE12-000155.CEL	10-BM-2735	UAMS	36	Negative	90		7.39	0	0	0	0.7	2.47	2.62	4.44	0	8.88	13.38	11.75	21.13	13.22	9.43	1.87	2.67	0	0.05	0.701492537313433	0.00112485939257593	1071.33333333333
P4421.01.BC13546.U133Plus.2.CEL	6/22/10	29025	5330283	211625	RNBX-Random Biopsy	P4421-01-BC13546-U133Plus-2.CEL	10-BM-2871	CELGENE	NA		NA		3.64	0	0	0	0	6.91	2.45	3.44	0.3	7.18	16.61	13.98	16.87	15.71	10.33	0	2.25	0	0.33	0.00442477876106195	0.043115438108484	219.029411764706
BI14.000437.CEL	8/4/10	29196	5485262	213174	RNBX-Random Biopsy	BI14-000437.CEL	10-BM-3557	CELGENE	NA		NA		3.98	1.85	0	4.91	0	0	18.36	3.15	0.7	4.27	1.39	3.09	38.56	2.6	12.96	0.98	0	0	3.2	99	0.16588785046729	2.82547642928786
BI14.000406.CEL	9/13/10	29381	5482667	214560	RNBX-Random Biopsy	BI14-000406.CEL	10-BM-4175	CELGENE	NA		NA		2.24	1.81	0	2.31	0	0.79	20.21	2.62	1.32	5.46	2.01	5.09	41.04	3.93	9.6	0	0	0	1.57	1	0.243144424131627	5.40877192982456
BI14.000301.CEL	10/11/10	29472	5468121	235296	RNBX-Random Biopsy	BI14-000301.CEL	10-BM-4635	UAMS	24	Negative	195		1.35	0.07	0	0	0	0	27.8	0.26	2.29	4.84	1.18	4.55	50.63	2.97	4.07	0	0	0	0	1	0.474226804123711	252.125
BI14.000292.CEL	11/15/10	29703	5468112	240881	RNBX-Random Biopsy	BI14-000292.CEL	10-BM-5222	CELEGENE	NA		NA		0	4.9	0	0	0	0	29.21	0	0	0	0	0	65.89	0	0	0	0	0	0	1	1	0.00203665987780041
BI14.000488.CEL	1/20/11	29965	5472626	316938	RNBX-Random Biopsy	BI14-000488.CEL	11-BM-334	CELGENE	NA		NA		1.46	3.05	0	2.47	0	0	24.47	0.81	1.36	5.7	0	3.3	49.57	0.19	4.97	2.01	0	0	0.64	202	0.239929947460595	2.6482982171799
P3931.01.BC17214.U133Plus.2.CEL	4/12/11	30498	5141545	520763	RNBX-Random Biopsy	P3931-01-BC17214-U133Plus-2.CEL	11-BM-1607	CELGENE	NA		NA		4.65	0	0	0	0	5.32	2.55	5.73	0	7.67	15.67	13.64	13.72	18.71	8.31	1.87	2.14	0	0	0.874418604651163	0.00130208333333333	7506
P3945.01.BC17297.U133Plus.2.CEL	4/25/11	30540	4850406	474977	RNBX-Random Biopsy	P3945-01-BC17297-U133Plus-2.CEL	11-BM-1791	UAMS	44	Negative	499		7.9	0	0	0	1.91	3	1.98	5.52	0.19	11.33	13.43	13.94	5.68	13.62	12.86	2.89	3.98	0	1.76	0.726817042606516	0.017636684303351	42.8305084745763
BI14.000384.CEL	6/9/11	30731	5468558	510661	RNBX-Random Biopsy	BI14-000384.CEL	11-BM-2448	UAMS	2	Negative	366		2.36	0	0	0	0	3.33	13.28	3.07	0.69	6.32	9.82	9.24	32.77	11.23	7.37	0.52	0	0	0	53	0.110584518167457	5108
P4449.01.BC17584.U133Plus.2.CEL	6/8/11	30733	5338445	510196	RNBX-Random Biopsy	P4449-01-BC17584-U133Plus-2.CEL	11-BM-2429	UAMS	6	Positive	528		4.39	0	0	0.2	2.66	1.79	10.56	4.31	4.85	7.61	5.4	7.8	33.17	7.03	6.83	2.13	1.26	0	0	1.68503937007874	0.637795275590551	229.952380952381
P4439.01.BC18826.U133Plus.2.CEL	11/3/11	31212	5338450	513257	RNBX-Random Biopsy	P4439-01-BC18826-U133Plus-2.CEL	11-BM-4809	UAMS	10	Negative	316		5.47	0	0	0	0.03	4.44	8.67	4.27	0.81	7.96	10.09	11.89	22.07	13.29	9.82	0	0.98	0	0.19	0.0101010101010101	0.10288582183187	313.05
P4440.01.BC18812.U133Plus.2.CEL	11/2/11	31549	5338449	513217	RNBX-Random Biopsy	P4440-01-BC18812-U133Plus-2.CEL	11-BM-4794	UAMS	1	positive	647		4.96	0	0	0	0.52	4.92	3.72	6.44	0.68	7.77	14.41	11.76	11.91	14.02	11.69	2.24	3.06	0	1.9	0.732899022801303	0.0886889460154242	37.8115183246073
P4452.01.BC19650.U133Plus.2.CEL	2/8/12	32095	5338447	515388	RNBX-Random Biopsy	P4452-01-BC19650-U133Plus-2.CEL	12-BM-613	UAMS	6	Negative	135	Cluster of Mast cells	1.87	0	0	0	0.27	4.07	10.87	3.61	0.6	7.02	11	10.43	30.01	12.02	7.37	0.86	0	0	0	87	0.0867709815078236	5640
BI14.000395.CEL	2/28/12	32226	5468577	515902	RNBX-Random Biopsy	BI14-000395.CEL	12-BM-892	CELEGENE	NA		NA		4.7	0	0	0	0	2	7.87	2.92	0	6.38	11.92	10.63	30.82	14.16	6.95	1.65	0	0	0	166	0.00156494522691706	5497
BI14.000372.CEL	4/11/12	32494	5483298	517130	RNBX-Random Biopsy	BI14-000372.CEL	12-BM-1670	CELGENE	NA		NA		4.9	0.64	0	3.35	2.19	0	21.78	0	6.75	4.62	0	3.17	42.33	0.37	6.7	3.2	0	0	0	321	1.46004319654428	5.9525
P4383.01.BC21028.U133Plus.2.CEL	5/21/12	32636	5325000	518225	RNBX-Random Biopsy	P4383-01-BC21028-U133Plus-2.CEL	12-BM-2302	UAMS	2	positive (subset)	482		8.32	0	0	0	0.05	3.59	3.31	4.24	1.21	8.91	10.46	13.29	20.75	14.67	8.77	1.91	0.51	0	0	3.69230769230769	0.13677130044843	6520
BI14.000398.CEL	6/5/12	32798	5468580	518498	RNBX-Random Biopsy	BI14-000398.CEL	12-BM-2493	UAMS	4	Negative	29		1.95	1.73	0	0	0.44	0	25.15	2.8	0.62	6.59	2.55	6.03	45.66	5.21	0	1.28	0	0	0	129	0.0954545454545455	13.9367816091954
BI14.000374.CEL	7/17/12	32998	5483300	518874	RNBX-Random Biopsy	BI14-000374.CEL	12-BM-3193	UAMS	0	Negative	224		6.03	0	0	0	0	2.56	8.62	2.79	0.68	7.6	11.56	10.37	28.25	12.17	8.66	0.6	0.1	0	0	5.54545454545454	0.0906701708278581	5640
BI14.000428.CEL	11/15/12	33645	5483304	521351	RNBX-Random Biopsy	BI14-000428.CEL	12-BM-5093	UAMS	1	Positive	581		1.5	0	0	1.24	0	1.68	13.6	2.35	0.76	5.63	7.51	7.93	33.37	9.85	12.62	0	0	0	1.96	1	0.136524822695035	15.0591900311526
BI14.000423.CEL	1/10/13	33811	5485243	521938	RNBX-Random Biopsy	BI14-000423.CEL	13-BM-161	UAMS	9	Negative	68		6.59	0	0	0	0	5.82	6.55	4.34	0	7.55	14.87	12.86	14.84	14.96	7.93	2.73	0.95	0	0	2.85416666666667	0.00132275132275132	6834
P4404.01.BC22905.U133Plus.2.CEL	2/12/13	33993	5328790	522543	RNBX-Random Biopsy	P4404-01-BC22905-U133Plus-2.CEL	13-BM-655	UAMS	3	positive (subset)	142		3.18	0	0	0	1.88	6.81	2.56	3.76	1.35	7.63	15.85	12.38	13.2	14.56	9.48	1.41	4.26	0	1.71	0.332552693208431	0.178010471204189	42.8546511627907
BI13.000437.CEL	3/8/13	34152	5249304	523141	RNBX-Random Biopsy	BI13-000437.CEL	13-BM-998	UAMS	37	Negative	128	rare pros	0.49	2.51	0	0	0	5.86	40.89	2.31	0	5.48	3.81	8.71	20.62	7.41	1.93	0	0	0	0	1	0.00182149362477231	14.0952380952381
BI14.000432.CEL	8/12/13	34796	5486989	557787	RNBX-Random Biopsy	BI14-000432.CEL	13-BM-3323	UAMS	8	positive	1075		3.01	0	0	0.26	0	4.82	3.73	2.33	0.67	5.84	11.74	10.6	25.63	11.91	13.55	0.9	1.69	0	3.31	0.535294117647059	0.116239316239316	17.1703910614525
BI14.000355.CEL	12/10/13	35368	5472692	547722	RNBX-Random Biopsy	BI14-000355.CEL	13-BM-5180	UAMS	11	Positive	394	Promyelocytes and	2.19	0.48	0	0	0.11	3.14	17.7	2.83	3.15	5.69	7.44	7.56	32.19	8.94	7.07	1.49	0	0	0	150	0.554385964912281	93.7551020408163
